# Supplementary material for: Predicting proximal tubule failed repair drivers through regularized regression analysis of single cell multiomic sequencing
Source: Nat Commun. 2024 Feb 12;15:1291. doi: 10.1038/s41467-024-45706-0 (PMC10861555; doi:10.1038/s41467-024-45706-0)
Supplement: Supplementary file 5 — Supplementary dataset 2 [file 41467_2024_45706_MOESM5_ESM.csv]

peak	regulatory coefficient	gene	celltype
chr1-1881216-1882177	0.087977744	PRKCZ	PCT
chr1-1897179-1897480	0.056569156	PRKCZ	PCT
chr1-1908370-1909437	0.160553384	PRKCZ	PCT
chr1-2057253-2057502	0.160114325	PRKCZ	PCT
chr1-2093781-2094290	0.122665624	PRKCZ	PCT
chr1-2132974-2133761	-0.056947281	PRKCZ	PCT
chr1-2138157-2138804	0.081884321	PRKCZ	PCT
chr1-2250578-2251150	0.047840135	PRKCZ	PCT
chr1-2375278-2376187	0.052417156	PRKCZ	PCT
chr1-2092064-2092445	0.103253042	TNFRSF14	PCT
chr1-2250578-2251150	0.137914485	TNFRSF14	PCT
chr1-2375278-2376187	0.063989946	TNFRSF14	PCT
chr1-2554908-2557604	0.140483492	TNFRSF14	PCT
chr1-5513520-5514809	-0.040751655	KCNAB2	PCT
chr1-5877028-5877363	0.144092071	KCNAB2	PCT
chr1-5970588-5971678	-0.024177465	KCNAB2	PCT
chr1-6026004-6027176	0.114874524	KCNAB2	PCT
chr1-6045244-6046148	0.154662213	KCNAB2	PCT
chr1-6047270-6047888	0.056614445	KCNAB2	PCT
chr1-6048719-6048955	0.13377645	KCNAB2	PCT
chr1-6079378-6079644	0.230795573	KCNAB2	PCT
chr1-6099773-6100095	0.145307888	KCNAB2	PCT
chr1-6222585-6223089	0.085774423	KCNAB2	PCT
chr1-6343276-6344548	0.064198552	KCNAB2	PCT
chr1-6448678-6449013	0.09737841	KCNAB2	PCT
chr1-6450997-6451801	0.051583368	KCNAB2	PCT
chr1-6464330-6464732	0.075208445	KCNAB2	PCT
chr1-6041453-6041703	0.105750322	ESPN	PCT
chr1-6045244-6046148	0.069496793	ESPN	PCT
chr1-6047270-6047888	0.027418946	ESPN	PCT
chr1-6079378-6079644	0.169501467	ESPN	PCT
chr1-6230773-6231351	0.075106125	ESPN	PCT
chr1-6281775-6282921	0.076019209	ESPN	PCT
chr1-6343276-6344548	0.055943639	ESPN	PCT
chr1-6360429-6360778	0.105442545	ESPN	PCT
chr1-6448678-6449013	0.128795768	ESPN	PCT
chr1-6464330-6464732	0.069946919	ESPN	PCT
chr1-6823893-6824119	0.08421164	ESPN	PCT
chr1-6884533-6884965	0.051959646	ESPN	PCT
chr1-6885361-6886078	0.049967234	ESPN	PCT
chr1-7529980-7530200	0.238265915	ERRFI1	PCT
chr1-7552131-7552937	0.138459554	ERRFI1	PCT
chr1-7637188-7637480	0.156097952	ERRFI1	PCT
chr1-7645254-7645865	0.078267987	ERRFI1	PCT
chr1-7669347-7669881	-0.132210793	ERRFI1	PCT
chr1-7726610-7726859	-0.251047002	ERRFI1	PCT
chr1-7744893-7746170	0.113169991	ERRFI1	PCT
chr1-7970987-7971299	0.354509018	ERRFI1	PCT
chr1-7983290-7983665	-0.357231503	ERRFI1	PCT
chr1-8094378-8095187	0.147958324	ERRFI1	PCT
chr1-8096125-8096512	0.246258255	ERRFI1	PCT
chr1-8097228-8097801	0.228613783	ERRFI1	PCT
chr1-8174238-8175079	0.153007378	ERRFI1	PCT
chr1-8201247-8203454	0.265091966	ERRFI1	PCT
chr1-8230981-8231246	0.272180242	ERRFI1	PCT
chr1-8245393-8245650	0.184490538	ERRFI1	PCT
chr1-8266433-8267247	0.209419358	ERRFI1	PCT
chr1-8301965-8302612	0.178198169	ERRFI1	PCT
chr1-8348686-8349219	0.120423609	ERRFI1	PCT
chr1-8407963-8408764	-0.157209071	ERRFI1	PCT
chr1-8420027-8420571	0.104052717	ERRFI1	PCT
chr1-8435624-8436059	-0.273608953	ERRFI1	PCT
chr1-8438939-8439249	-0.414036623	ERRFI1	PCT
chr1-8451529-8451778	0.210579511	ERRFI1	PCT
chr1-8472721-8473355	0.18908291	ERRFI1	PCT
chr1-8477026-8477370	0.185775337	ERRFI1	PCT
chr1-8480874-8481215	-0.199253554	ERRFI1	PCT
chr1-11653278-11653736	-0.015722078	MTHFR	PCT
chr1-11671405-11672128	0.088208904	MTHFR	PCT
chr1-11690576-11692173	-0.035419238	MTHFR	PCT
chr1-11754560-11755016	0.143881916	MTHFR	PCT
chr1-11774341-11774564	0.059125989	MTHFR	PCT
chr1-11777482-11778188	0.058681066	MTHFR	PCT
chr1-11797692-11797934	0.094899678	MTHFR	PCT
chr1-11940350-11940952	0.058415644	MTHFR	PCT
chr1-11966582-11967464	0.107382586	MTHFR	PCT
chr1-12004346-12004763	0.072550883	MTHFR	PCT
chr1-12009445-12009732	0.06369704	MTHFR	PCT
chr1-12221800-12222307	0.114839581	MTHFR	PCT
chr1-15180091-15180424	0.051226606	AGMAT	PCT
chr1-15365915-15366873	0.06513593	AGMAT	PCT
chr1-15558362-15559774	0.078527969	AGMAT	PCT
chr1-15574265-15575160	0.049510205	AGMAT	PCT
chr1-15579491-15579986	0.10064116	AGMAT	PCT
chr1-15584411-15585329	0.052840666	AGMAT	PCT
chr1-15625539-15625912	0.090312236	AGMAT	PCT
chr1-15742244-15742738	0.065546822	AGMAT	PCT
chr1-16012649-16013474	-0.031237822	AGMAT	PCT
chr1-18464127-18465161	0.051223613	ALDH4A1	PCT
chr1-18554311-18554845	-0.111298256	ALDH4A1	PCT
chr1-18566700-18567245	0.175140736	ALDH4A1	PCT
chr1-18681416-18681620	0.103888945	ALDH4A1	PCT
chr1-18866310-18866669	0.07837837	ALDH4A1	PCT
chr1-18890801-18891116	0.073328693	ALDH4A1	PCT
chr1-18894466-18894774	0.136621596	ALDH4A1	PCT
chr1-18901169-18901540	0.150699608	ALDH4A1	PCT
chr1-18936690-18937518	0.052395153	ALDH4A1	PCT
chr1-19009778-19010291	-0.102578689	ALDH4A1	PCT
chr1-19013668-19014400	0.066164887	ALDH4A1	PCT
chr1-19057534-19057958	0.097949432	ALDH4A1	PCT
chr1-19086217-19086612	0.110507018	ALDH4A1	PCT
chr1-19099510-19100548	0.103108614	ALDH4A1	PCT
chr1-19110019-19110839	0.039146403	ALDH4A1	PCT
chr1-19113689-19113895	0.087281991	ALDH4A1	PCT
chr1-19162233-19162592	0.119145892	ALDH4A1	PCT
chr1-19202411-19202770	0.101850297	ALDH4A1	PCT
chr1-19272062-19272696	-0.108316418	ALDH4A1	PCT
chr1-19287116-19289495	0.090448585	ALDH4A1	PCT
chr1-19363713-19364145	0.113825926	ALDH4A1	PCT
chr1-19387084-19387460	0.157388014	ALDH4A1	PCT
chr1-21022106-21022922	-0.029399716	ALPL	PCT
chr1-21324236-21325009	-0.029243476	ALPL	PCT
chr1-21338837-21339292	0.03947843	ALPL	PCT
chr1-21362496-21362779	0.190579534	ALPL	PCT
chr1-21497580-21498197	0.040334536	ALPL	PCT
chr1-21499455-21500213	0.071164469	ALPL	PCT
chr1-21508624-21509824	0.063271853	ALPL	PCT
chr1-21511718-21512254	0.061218186	ALPL	PCT
chr1-21514222-21514626	0.054117977	ALPL	PCT
chr1-21570199-21570460	0.106599112	ALPL	PCT
chr1-21633324-21634933	-0.022801843	ALPL	PCT
chr1-21669123-21670031	0.038619241	ALPL	PCT
chr1-21911368-21911694	0.090183527	ALPL	PCT
chr1-24075197-24075693	0.154237434	MYOM3	PCT
chr1-24075954-24076386	0.128522543	MYOM3	PCT
chr1-24107987-24108824	0.111707471	MYOM3	PCT
chr1-24119856-24120852	0.112044895	MYOM3	PCT
chr1-24141515-24143391	0.083523761	MYOM3	PCT
chr1-24257262-24258036	0.143259864	MYOM3	PCT
chr1-24459191-24460073	0.103809124	MYOM3	PCT
chr1-25117472-25117676	0.298079056	MAN1C1	PCT
chr1-25141654-25141921	-0.186655861	MAN1C1	PCT
chr1-25198724-25199001	-0.171152686	MAN1C1	PCT
chr1-25425352-25425930	-0.066146779	MAN1C1	PCT
chr1-25615907-25618236	0.11330789	MAN1C1	PCT
chr1-25622578-25622879	0.160063065	MAN1C1	PCT
chr1-25682906-25683496	0.428672422	MAN1C1	PCT
chr1-25694092-25694327	0.20820361	MAN1C1	PCT
chr1-25704270-25704631	0.292234864	MAN1C1	PCT
chr1-25706168-25706446	0.269735753	MAN1C1	PCT
chr1-25727181-25728247	0.062784264	MAN1C1	PCT
chr1-25729712-25730202	0.109008734	MAN1C1	PCT
chr1-25735926-25736423	0.123367511	MAN1C1	PCT
chr1-25743224-25744570	0.106858128	MAN1C1	PCT
chr1-25837071-25837587	-0.080152141	MAN1C1	PCT
chr1-25925637-25925878	0.126408687	MAN1C1	PCT
chr1-26046747-26046988	0.07799233	MAN1C1	PCT
chr1-26049540-26050081	0.065862907	MAN1C1	PCT
chr1-26053842-26054563	0.055804932	MAN1C1	PCT
chr1-26078596-26079067	0.241314392	MAN1C1	PCT
chr1-26094088-26095399	0.096527157	MAN1C1	PCT
chr1-42013914-42014323	-0.169365817	CCDC30	PCT
chr1-42081335-42081934	0.159413674	CCDC30	PCT
chr1-42137360-42138200	0.197556871	CCDC30	PCT
chr1-42153039-42153518	0.239133835	CCDC30	PCT
chr1-42194900-42195199	0.174771716	CCDC30	PCT
chr1-42214417-42214889	0.165599397	CCDC30	PCT
chr1-42226228-42226626	-0.271538807	CCDC30	PCT
chr1-42314371-42314688	0.115218121	CCDC30	PCT
chr1-42342577-42343272	0.129169238	CCDC30	PCT
chr1-42344335-42344549	0.150709908	CCDC30	PCT
chr1-42357657-42358539	0.151390455	CCDC30	PCT
chr1-42420783-42421533	0.116400969	CCDC30	PCT
chr1-42454057-42454847	0.172270964	CCDC30	PCT
chr1-42466128-42466349	0.150644282	CCDC30	PCT
chr1-42529273-42530206	0.097270173	CCDC30	PCT
chr1-42692330-42693495	0.218088623	CCDC30	PCT
chr1-42720816-42721225	0.205324458	CCDC30	PCT
chr1-42730999-42731275	-0.147044832	CCDC30	PCT
chr1-42740023-42740711	0.085876987	CCDC30	PCT
chr1-42776444-42776820	0.108032963	CCDC30	PCT
chr1-42816041-42818225	0.080065441	CCDC30	PCT
chr1-42822223-42822462	0.076914068	CCDC30	PCT
chr1-42844477-42844925	0.152883831	CCDC30	PCT
chr1-42845728-42847330	0.114766606	CCDC30	PCT
chr1-42931886-42932444	-0.057676456	CCDC30	PCT
chr1-42939129-42939571	0.06279479	CCDC30	PCT
chr1-42957843-42959246	-0.124523879	CCDC30	PCT
chr1-42776444-42776820	0.316316148	EBNA1BP2	PCT
chr1-42844477-42844925	0.244147728	EBNA1BP2	PCT
chr1-42923870-42925103	-0.102459905	EBNA1BP2	PCT
chr1-42939129-42939571	0.163395758	EBNA1BP2	PCT
chr1-42957843-42959246	-0.097668791	EBNA1BP2	PCT
chr1-42990773-42991054	0.290886267	EBNA1BP2	PCT
chr1-42999380-42999621	0.323444502	EBNA1BP2	PCT
chr1-43107580-43108976	0.229741123	EBNA1BP2	PCT
chr1-43238096-43238418	0.145675949	EBNA1BP2	PCT
chr1-43250049-43250675	0.125254834	EBNA1BP2	PCT
chr1-43265371-43265756	0.163490965	EBNA1BP2	PCT
chr1-43276674-43276971	0.113980069	EBNA1BP2	PCT
chr1-43277534-43277747	0.346533042	EBNA1BP2	PCT
chr1-43279053-43279820	0.097259268	EBNA1BP2	PCT
chr1-43306502-43306880	0.186292993	EBNA1BP2	PCT
chr1-43373169-43374060	0.13535584	EBNA1BP2	PCT
chr1-43400543-43401177	0.178183438	EBNA1BP2	PCT
chr1-43421877-43422282	0.214667604	EBNA1BP2	PCT
chr1-43435064-43435527	0.245379261	EBNA1BP2	PCT
chr1-43448239-43448664	0.124491828	EBNA1BP2	PCT
chr1-43455252-43455500	0.120094036	EBNA1BP2	PCT
chr1-43472479-43473086	-0.185814764	EBNA1BP2	PCT
chr1-43522265-43523486	0.14689262	EBNA1BP2	PCT
chr1-43545631-43546434	0.089367827	EBNA1BP2	PCT
chr1-43565368-43566235	-0.088817513	EBNA1BP2	PCT
chr1-43582196-43582592	-0.090459783	EBNA1BP2	PCT
chr1-43592070-43592611	0.26816821	EBNA1BP2	PCT
chr1-43601717-43602150	0.131307887	EBNA1BP2	PCT
chr1-45053412-45054110	0.158239812	AKR1A1	PCT
chr1-45349002-45349620	0.099971642	AKR1A1	PCT
chr1-45545354-45545762	0.150834602	AKR1A1	PCT
chr1-45557493-45557714	0.149707232	AKR1A1	PCT
chr1-45561882-45562510	0.081042295	AKR1A1	PCT
chr1-45731413-45732225	0.102169047	AKR1A1	PCT
chr1-45735286-45736026	0.091787418	AKR1A1	PCT
chr1-45770402-45770780	0.06797615	AKR1A1	PCT
chr1-45871352-45871792	0.138854024	AKR1A1	PCT
chr1-45874709-45875177	0.161765681	AKR1A1	PCT
chr1-45912588-45913954	-0.031433152	AKR1A1	PCT
chr1-45974856-45975678	0.1070713	AKR1A1	PCT
chr1-46546509-46547005	0.370694042	CYP4A11	PCT
chr1-46926790-46928189	0.474241068	CYP4A11	PCT
chr1-46940394-46942465	0.199475995	CYP4A11	PCT
chr1-46948437-46949495	0.066929559	CYP4A11	PCT
chr1-46961067-46962691	0.210985693	CYP4A11	PCT
chr1-47127821-47129455	0.155974599	CYP4A11	PCT
chr1-47137206-47138526	0.317266306	CYP4A11	PCT
chr1-47165314-47166735	0.180536849	CYP4A11	PCT
chr1-47192279-47193179	0.115016184	CYP4A11	PCT
chr1-46805875-46807550	0.122618146	CYP4A22-AS1	PCT
chr1-46925434-46925732	0.281471382	CYP4A22-AS1	PCT
chr1-46926790-46928189	0.214034579	CYP4A22-AS1	PCT
chr1-46940394-46942465	0.152663933	CYP4A22-AS1	PCT
chr1-46949768-46950098	0.251650522	CYP4A22-AS1	PCT
chr1-46952418-46952763	0.411929916	CYP4A22-AS1	PCT
chr1-46961067-46962691	0.064581903	CYP4A22-AS1	PCT
chr1-46968428-46968770	0.225255937	CYP4A22-AS1	PCT
chr1-46969017-46969497	0.265613011	CYP4A22-AS1	PCT
chr1-47127821-47129455	0.18064001	CYP4A22-AS1	PCT
chr1-47136267-47136696	0.250524728	CYP4A22-AS1	PCT
chr1-47137206-47138526	0.289836095	CYP4A22-AS1	PCT
chr1-47151213-47151504	0.420000754	CYP4A22-AS1	PCT
chr1-47153166-47153757	0.687370161	CYP4A22-AS1	PCT
chr1-47165314-47166735	0.230097094	CYP4A22-AS1	PCT
chr1-47172701-47172970	0.306178632	CYP4A22-AS1	PCT
chr1-47175133-47175611	0.102819083	CYP4A22-AS1	PCT
chr1-47192279-47193179	0.113088718	CYP4A22-AS1	PCT
chr1-47253982-47254235	-0.163059403	CYP4A22-AS1	PCT
chr1-47522756-47523226	0.155894473	CYP4A22-AS1	PCT
chr1-47559993-47560770	0.100604236	CYP4A22-AS1	PCT
chr1-46805875-46807550	0.085128542	PDZK1IP1	PCT
chr1-46926790-46928189	0.187695104	PDZK1IP1	PCT
chr1-46940394-46942465	0.072447125	PDZK1IP1	PCT
chr1-46947499-46947973	0.090031478	PDZK1IP1	PCT
chr1-46948437-46949495	0.055066988	PDZK1IP1	PCT
chr1-46949768-46950098	0.212990604	PDZK1IP1	PCT
chr1-46961067-46962691	0.116068275	PDZK1IP1	PCT
chr1-47190061-47190465	0.105870622	PDZK1IP1	PCT
chr1-47192279-47193179	0.068250223	PDZK1IP1	PCT
chr1-47558397-47559440	0.136081567	TRABD2B	PCT
chr1-47559993-47560770	0.101044296	TRABD2B	PCT
chr1-47886168-47886388	0.133695322	TRABD2B	PCT
chr1-47962481-47964335	0.379988753	TRABD2B	PCT
chr1-47979749-47980134	0.169549502	TRABD2B	PCT
chr1-47993114-47993563	0.404716774	TRABD2B	PCT
chr1-47996468-47997874	0.289864294	TRABD2B	PCT
chr1-48058159-48058569	0.188768718	TRABD2B	PCT
chr1-48066765-48067378	0.272795099	TRABD2B	PCT
chr1-48084680-48085224	0.367515768	TRABD2B	PCT
chr1-48089320-48089814	0.154240976	TRABD2B	PCT
chr1-48250452-48250863	0.336058899	TRABD2B	PCT
chr1-48254322-48254572	0.249144113	TRABD2B	PCT
chr1-52383336-52384803	0.082401931	ZYG11A	PCT
chr1-52477344-52478625	0.151344528	ZYG11A	PCT
chr1-52692672-52692973	0.153257111	ZYG11A	PCT
chr1-52707077-52707661	0.105150129	ZYG11A	PCT
chr1-52764157-52764708	0.108415332	ZYG11A	PCT
chr1-52792869-52793491	0.11957421	ZYG11A	PCT
chr1-52803636-52804686	0.13061252	ZYG11A	PCT
chr1-52842373-52844394	0.082040208	ZYG11A	PCT
chr1-52905696-52906675	0.089715856	ZYG11A	PCT
chr1-52925595-52925946	0.078090372	ZYG11A	PCT
chr1-53014194-53015778	0.089258334	ZYG11A	PCT
chr1-53120050-53120533	0.057285262	ZYG11A	PCT
chr1-53160810-53161364	0.152048218	ZYG11A	PCT
chr1-53183276-53183655	0.173036871	ZYG11A	PCT
chr1-52477344-52478625	0.080923773	ECHDC2	PCT
chr1-52651261-52652302	0.064276323	ECHDC2	PCT
chr1-52749333-52749794	0.078819679	ECHDC2	PCT
chr1-52750160-52750440	0.168000889	ECHDC2	PCT
chr1-52792869-52793491	0.05853307	ECHDC2	PCT
chr1-52803636-52804686	0.124302173	ECHDC2	PCT
chr1-52905696-52906675	0.072071344	ECHDC2	PCT
chr1-52920811-52921905	0.138733888	ECHDC2	PCT
chr1-52925595-52925946	0.059991987	ECHDC2	PCT
chr1-53014194-53015778	0.070779973	ECHDC2	PCT
chr1-53214340-53214716	0.186889358	ECHDC2	PCT
chr1-53325733-53328316	-0.05061853	ECHDC2	PCT
chr1-53249437-53250050	0.137660603	GLIS1	PCT
chr1-53251346-53251559	0.283656291	GLIS1	PCT
chr1-53305618-53306012	-0.162338722	GLIS1	PCT
chr1-53325733-53328316	-0.041603803	GLIS1	PCT
chr1-53399462-53399709	0.229140657	GLIS1	PCT
chr1-53541655-53542807	0.073557146	GLIS1	PCT
chr1-53562381-53563350	0.154270268	GLIS1	PCT
chr1-53567082-53567920	0.091816547	GLIS1	PCT
chr1-53656775-53657613	-0.048746062	GLIS1	PCT
chr1-53730037-53730380	0.18050248	GLIS1	PCT
chr1-53731917-53732511	0.202218982	GLIS1	PCT
chr1-53738416-53739581	0.198378869	GLIS1	PCT
chr1-53740556-53741182	0.206575761	GLIS1	PCT
chr1-53894031-53894252	0.160592888	GLIS1	PCT
chr1-53896810-53897296	0.19284769	GLIS1	PCT
chr1-53899017-53900057	0.135134635	GLIS1	PCT
chr1-53907131-53907819	0.219924285	GLIS1	PCT
chr1-53981980-53983079	0.177307386	GLIS1	PCT
chr1-54153655-54154157	0.107531869	GLIS1	PCT
chr1-53562381-53563350	0.090336868	DIO1	PCT
chr1-53567082-53567920	0.145588709	DIO1	PCT
chr1-53695157-53695536	0.113116782	DIO1	PCT
chr1-53709806-53710144	0.209068743	DIO1	PCT
chr1-53730037-53730380	0.108595821	DIO1	PCT
chr1-53738416-53739581	0.053142828	DIO1	PCT
chr1-53837047-53838823	0.087373509	DIO1	PCT
chr1-53894031-53894252	0.095246491	DIO1	PCT
chr1-53896810-53897296	0.055910414	DIO1	PCT
chr1-53899017-53900057	0.110594158	DIO1	PCT
chr1-54124578-54124979	-0.159089784	DIO1	PCT
chr1-54265382-54266078	0.068519862	DIO1	PCT
chr1-54290308-54290784	0.099953185	DIO1	PCT
chr1-54323339-54323752	0.082822957	DIO1	PCT
chr1-54124578-54124979	-0.020131689	FAM151A	PCT
chr1-54402871-54403105	-0.033233556	FAM151A	PCT
chr1-54541662-54542978	-0.020814427	FAM151A	PCT
chr1-54623272-54624063	0.054108398	FAM151A	PCT
chr1-54636488-54637446	0.049112188	FAM151A	PCT
chr1-54648985-54649697	0.053962284	FAM151A	PCT
chr1-54814157-54814421	0.043083568	FAM151A	PCT
chr1-58802792-58803451	0.161992473	FGGY	PCT
chr1-58805968-58806349	0.32655019	FGGY	PCT
chr1-58848693-58849508	-0.243055473	FGGY	PCT
chr1-58896666-58896916	-0.200863393	FGGY	PCT
chr1-59013144-59014063	-0.136753757	FGGY	PCT
chr1-59019741-59020764	-0.252883027	FGGY	PCT
chr1-59056951-59057750	-0.249145825	FGGY	PCT
chr1-59112914-59113619	-0.116031992	FGGY	PCT
chr1-59309327-59310103	0.496466637	FGGY	PCT
chr1-59310500-59311144	0.337247276	FGGY	PCT
chr1-59316128-59317148	0.305486483	FGGY	PCT
chr1-59317416-59318068	0.479395199	FGGY	PCT
chr1-59387890-59388549	0.226101225	FGGY	PCT
chr1-59422757-59423818	0.194374338	FGGY	PCT
chr1-59435334-59435709	0.222556559	FGGY	PCT
chr1-59480127-59480794	0.403843829	FGGY	PCT
chr1-59514713-59515472	0.537118766	FGGY	PCT
chr1-59593060-59595117	0.194398662	FGGY	PCT
chr1-59657247-59658158	0.420510389	FGGY	PCT
chr1-59689895-59690946	0.2157425	FGGY	PCT
chr1-59707065-59707511	-0.117527166	FGGY	PCT
chr1-60461758-60462577	-0.202646522	NFIA	PCT
chr1-60573075-60574318	-0.191636332	NFIA	PCT
chr1-60589343-60589708	-0.225137902	NFIA	PCT
chr1-60669913-60670637	-0.239934004	NFIA	PCT
chr1-60678282-60679091	-0.256976166	NFIA	PCT
chr1-60679778-60680363	-0.239604203	NFIA	PCT
chr1-60726710-60727934	-0.146124802	NFIA	PCT
chr1-61042409-61044169	0.163730652	NFIA	PCT
chr1-61049662-61051296	0.229436407	NFIA	PCT
chr1-61054688-61054913	0.204206355	NFIA	PCT
chr1-61057652-61058006	0.1669705	NFIA	PCT
chr1-61077827-61078176	0.364345296	NFIA	PCT
chr1-61081754-61083867	0.269300873	NFIA	PCT
chr1-61119134-61119370	0.184653639	NFIA	PCT
chr1-61157357-61157950	0.219957838	NFIA	PCT
chr1-61183296-61184796	0.286085692	NFIA	PCT
chr1-61197122-61198877	0.256234197	NFIA	PCT
chr1-61207398-61208210	0.152194761	NFIA	PCT
chr1-61230288-61230931	0.168798604	NFIA	PCT
chr1-61237898-61238630	0.20679916	NFIA	PCT
chr1-61253022-61253691	0.324053575	NFIA	PCT
chr1-61268813-61269033	0.690593868	NFIA	PCT
chr1-61301762-61302543	0.639069668	NFIA	PCT
chr1-61337668-61338683	0.362823995	NFIA	PCT
chr1-61245750-61245980	0.243121864	PATJ	PCT
chr1-61318242-61318589	-0.598296111	PATJ	PCT
chr1-61399816-61400478	0.255216763	PATJ	PCT
chr1-61400967-61401194	0.416447958	PATJ	PCT
chr1-61403912-61404463	-0.434007012	PATJ	PCT
chr1-61444110-61444548	0.119424671	PATJ	PCT
chr1-61472850-61473318	0.42366168	PATJ	PCT
chr1-61534921-61535184	0.410958427	PATJ	PCT
chr1-61638288-61638655	-0.545717206	PATJ	PCT
chr1-61741809-61743369	0.522491627	PATJ	PCT
chr1-61746916-61747123	0.253292724	PATJ	PCT
chr1-61748515-61748828	0.269759498	PATJ	PCT
chr1-61837642-61838207	0.266827151	PATJ	PCT
chr1-61869416-61870462	0.209854613	PATJ	PCT
chr1-61887181-61888455	-0.428350192	PATJ	PCT
chr1-61895298-61895717	0.275812999	PATJ	PCT
chr1-61896256-61896695	0.116978116	PATJ	PCT
chr1-61897496-61897864	0.248393513	PATJ	PCT
chr1-61951734-61952645	0.138638592	PATJ	PCT
chr1-62029590-62029944	0.203727499	PATJ	PCT
chr1-62110158-62110886	0.123932445	PATJ	PCT
chr1-62159619-62160123	0.261839464	PATJ	PCT
chr1-62185619-62186054	0.129654639	PATJ	PCT
chr1-63298908-63299502	0.353043757	ROR1	PCT
chr1-63674095-63675617	0.183332292	ROR1	PCT
chr1-63747323-63747874	0.144706997	ROR1	PCT
chr1-63771853-63772775	0.186666876	ROR1	PCT
chr1-63773592-63775405	0.213925662	ROR1	PCT
chr1-63784220-63784819	0.132271033	ROR1	PCT
chr1-63805899-63806493	0.384522887	ROR1	PCT
chr1-63807023-63807365	0.20645341	ROR1	PCT
chr1-63829451-63829869	0.231718024	ROR1	PCT
chr1-63892639-63893376	0.13337732	ROR1	PCT
chr1-63916416-63917306	0.337456003	ROR1	PCT
chr1-64214862-64216173	-0.074311789	CACHD1	PCT
chr1-64243606-64243964	-0.136518407	CACHD1	PCT
chr1-64474650-64474992	0.195260003	CACHD1	PCT
chr1-64476649-64477101	0.130696141	CACHD1	PCT
chr1-64483736-64484368	0.119446292	CACHD1	PCT
chr1-64505139-64506574	0.090820112	CACHD1	PCT
chr1-64514168-64514745	0.227991357	CACHD1	PCT
chr1-64515475-64515687	0.360936632	CACHD1	PCT
chr1-64596328-64596573	0.546275923	CACHD1	PCT
chr1-64597909-64598602	0.22313775	CACHD1	PCT
chr1-64701011-64701320	0.259403071	CACHD1	PCT
chr1-64729260-64729559	0.278015506	CACHD1	PCT
chr1-64874594-64875289	-0.098673671	CACHD1	PCT
chr1-64897602-64898880	-0.128169455	CACHD1	PCT
chr1-64956137-64956512	-0.114531152	CACHD1	PCT
chr1-64962353-64962705	-0.111501408	CACHD1	PCT
chr1-64686813-64687821	0.123953522	AK4	PCT
chr1-64847051-64847417	0.204835157	AK4	PCT
chr1-64915661-64916165	0.138308641	AK4	PCT
chr1-65027442-65028201	0.103415909	AK4	PCT
chr1-65048249-65048665	0.201815685	AK4	PCT
chr1-65139741-65140086	0.249263361	AK4	PCT
chr1-65146969-65149233	0.142712474	AK4	PCT
chr1-65153704-65153986	0.241207713	AK4	PCT
chr1-65158482-65159538	0.159775525	AK4	PCT
chr1-65159821-65160454	0.176962031	AK4	PCT
chr1-65170534-65170854	0.14021178	AK4	PCT
chr1-65174561-65174805	0.112135326	AK4	PCT
chr1-65198886-65199145	0.227790028	AK4	PCT
chr1-65208410-65208951	0.166223174	AK4	PCT
chr1-65228821-65230518	0.229178375	AK4	PCT
chr1-65235789-65236123	0.192157005	AK4	PCT
chr1-65265399-65266873	0.075017033	AK4	PCT
chr1-65278415-65278992	0.360063553	AK4	PCT
chr1-65296297-65296661	0.216508957	AK4	PCT
chr1-65329494-65329937	0.302957242	AK4	PCT
chr1-65377326-65378704	0.181287271	AK4	PCT
chr1-65387836-65388520	0.272110975	AK4	PCT
chr1-65407861-65408362	0.123911358	AK4	PCT
chr1-65470817-65471736	0.215407074	AK4	PCT
chr1-67224997-67226886	0.040158058	GADD45A	PCT
chr1-67513785-67514597	0.100490649	GADD45A	PCT
chr1-67524189-67524983	0.146112137	GADD45A	PCT
chr1-67537303-67538067	0.099394784	GADD45A	PCT
chr1-67557869-67558238	0.108283804	GADD45A	PCT
chr1-67604448-67605087	0.085232377	GADD45A	PCT
chr1-67741102-67741546	0.123018299	GADD45A	PCT
chr1-67815437-67816836	0.102851495	GADD45A	PCT
chr1-67947949-67948907	0.139827664	GADD45A	PCT
chr1-69229450-69231905	0.133987352	LRRC7	PCT
chr1-69268846-69270280	0.125120608	LRRC7	PCT
chr1-69430235-69432091	0.139966063	LRRC7	PCT
chr1-69566725-69570632	0.145840252	LRRC7	PCT
chr1-69595414-69596934	0.151410552	LRRC7	PCT
chr1-69598149-69598608	0.316313244	LRRC7	PCT
chr1-69786641-69786956	0.190780047	LRRC7	PCT
chr1-77494056-77494364	-0.257724031	GIPC2	PCT
chr1-77498684-77499689	-0.075027093	GIPC2	PCT
chr1-77506402-77507299	0.130774644	GIPC2	PCT
chr1-77565081-77565718	0.145947702	GIPC2	PCT
chr1-77652992-77653301	0.19850977	GIPC2	PCT
chr1-77654981-77655712	0.15698246	GIPC2	PCT
chr1-77661591-77661984	0.200063773	GIPC2	PCT
chr1-77687515-77687924	0.094208773	GIPC2	PCT
chr1-77758212-77758477	0.106927375	GIPC2	PCT
chr1-77775978-77776904	0.145584528	GIPC2	PCT
chr1-77779253-77780264	0.061794319	GIPC2	PCT
chr1-77784920-77785191	0.188619889	GIPC2	PCT
chr1-77832409-77833284	0.111883237	GIPC2	PCT
chr1-77834697-77835173	0.130189547	GIPC2	PCT
chr1-77888036-77889976	-0.091429582	GIPC2	PCT
chr1-77905544-77906434	0.196509188	GIPC2	PCT
chr1-77906701-77907000	0.290407108	GIPC2	PCT
chr1-77938454-77938999	0.155303322	GIPC2	PCT
chr1-78003951-78005982	0.064674722	GIPC2	PCT
chr1-78044783-78046838	0.169079417	GIPC2	PCT
chr1-78068751-78069690	0.267891974	GIPC2	PCT
chr1-78070672-78071018	0.126877718	GIPC2	PCT
chr1-78088334-78089363	0.203465978	GIPC2	PCT
chr1-78101133-78101854	-0.036574617	GIPC2	PCT
chr1-78178722-78178968	0.358512193	GIPC2	PCT
chr1-78373710-78373910	-0.180170577	GIPC2	PCT
chr1-78377442-78377765	-0.156373919	GIPC2	PCT
chr1-84268877-84269708	0.132085738	SSX2IP	PCT
chr1-84632161-84632448	0.136345357	SSX2IP	PCT
chr1-84681609-84682352	0.255276433	SSX2IP	PCT
chr1-84692165-84692467	0.297478461	SSX2IP	PCT
chr1-84715619-84715887	0.179240017	SSX2IP	PCT
chr1-85136899-85138091	0.09269767	SSX2IP	PCT
chr1-85179685-85181279	0.141602373	SSX2IP	PCT
chr1-84692165-84692467	0.166929313	MCOLN3	PCT
chr1-84715619-84715887	0.210941523	MCOLN3	PCT
chr1-85179685-85181279	0.091502302	MCOLN3	PCT
chr1-85313777-85314585	-0.090182571	MCOLN3	PCT
chr1-89357727-89358955	0.178167673	LRRC8D	PCT
chr1-89566148-89567191	0.076658938	LRRC8D	PCT
chr1-89632197-89634176	-0.07930475	LRRC8D	PCT
chr1-89794207-89795296	0.12052184	LRRC8D	PCT
chr1-89823597-89824171	0.110863817	LRRC8D	PCT
chr1-89836917-89837415	0.108847185	LRRC8D	PCT
chr1-89841197-89841992	0.074563044	LRRC8D	PCT
chr1-89870865-89871429	0.118502098	LRRC8D	PCT
chr1-89902122-89902531	0.121155026	LRRC8D	PCT
chr1-89941141-89941588	0.137654812	LRRC8D	PCT
chr1-89950117-89950546	0.09540109	LRRC8D	PCT
chr1-89989605-89990141	0.088852111	LRRC8D	PCT
chr1-90210348-90211590	0.120137017	LRRC8D	PCT
chr1-90219121-90220097	0.077555154	LRRC8D	PCT
chr1-90220606-90221617	0.13628862	LRRC8D	PCT
chr1-90242887-90244126	0.135320714	LRRC8D	PCT
chr1-90259588-90260583	0.047803186	LRRC8D	PCT
chr1-91499997-91501767	0.185550073	TGFBR3	PCT
chr1-91689640-91690204	0.433094223	TGFBR3	PCT
chr1-91769750-91770152	0.244097793	TGFBR3	PCT
chr1-91779404-91780008	0.249103918	TGFBR3	PCT
chr1-91827074-91828086	0.116175375	TGFBR3	PCT
chr1-91828633-91829109	0.161137896	TGFBR3	PCT
chr1-91830242-91831125	0.210194428	TGFBR3	PCT
chr1-91834922-91835465	0.208632183	TGFBR3	PCT
chr1-91850765-91851604	0.199674857	TGFBR3	PCT
chr1-92043609-92043956	-0.181643033	TGFBR3	PCT
chr1-92319582-92320501	0.286332249	TGFBR3	PCT
chr1-100342083-100342713	0.119723966	LINC01349	PCT
chr1-100461030-100461688	0.123393556	LINC01349	PCT
chr1-100582570-100583304	0.100448196	LINC01349	PCT
chr1-100584643-100585226	0.12540993	LINC01349	PCT
chr1-100655809-100656908	0.070039271	LINC01349	PCT
chr1-100706947-100707175	0.265217064	LINC01349	PCT
chr1-109895819-109896183	-0.13923688	SLC16A4	PCT
chr1-109901055-109902056	-0.098354878	SLC16A4	PCT
chr1-109927711-109928899	0.150814464	SLC16A4	PCT
chr1-109933968-109934805	0.191968053	SLC16A4	PCT
chr1-110053376-110054108	0.140702041	SLC16A4	PCT
chr1-110076878-110077392	0.072185111	SLC16A4	PCT
chr1-110170760-110171805	0.154545321	SLC16A4	PCT
chr1-110365718-110366395	0.227148909	SLC16A4	PCT
chr1-110390691-110391236	0.162311481	SLC16A4	PCT
chr1-110393818-110394552	0.121198511	SLC16A4	PCT
chr1-110433472-110434159	0.27969067	SLC16A4	PCT
chr1-110779463-110781213	-0.096201164	SLC16A4	PCT
chr1-112627442-112628007	0.218891775	SLC16A1	PCT
chr1-113042110-113044127	0.095498516	SLC16A1	PCT
chr1-113056634-113057539	0.098806685	SLC16A1	PCT
chr1-112627442-112628007	0.361139176	LRIG2	PCT
chr1-113056634-113057539	0.219643952	LRIG2	PCT
chr1-119254075-119254595	-0.161467054	HAO2	PCT
chr1-119294850-119295600	0.093024237	HAO2	PCT
chr1-119313841-119314723	0.113008135	HAO2	PCT
chr1-119326902-119328223	0.067562431	HAO2	PCT
chr1-119340909-119342053	0.147965169	HAO2	PCT
chr1-119345480-119345810	0.523481756	HAO2	PCT
chr1-119366439-119366670	0.290346066	HAO2	PCT
chr1-119451922-119452681	0.096253851	HAO2	PCT
chr1-119467925-119468545	0.149482885	HAO2	PCT
chr1-119539245-119540015	0.13318453	HAO2	PCT
chr1-119587101-119587648	0.114868916	HAO2	PCT
chr1-119639533-119639852	0.156763413	HAO2	PCT
chr1-119686306-119687235	-0.081135931	HAO2	PCT
chr1-119711684-119713958	-0.073242526	HAO2	PCT
chr1-119765919-119766952	0.075120269	HAO2	PCT
chr1-119806492-119806833	0.042472574	HAO2	PCT
chr1-145610295-145611324	0.617258931	PDZK1	PCT
chr1-145692977-145693304	0.392952664	PDZK1	PCT
chr1-145702798-145703086	0.443018426	PDZK1	PCT
chr1-145707181-145707921	0.41643187	PDZK1	PCT
chr1-145711088-145711763	0.367242165	PDZK1	PCT
chr1-145761692-145762400	0.493107519	PDZK1	PCT
chr1-145979289-145979767	-0.252799731	PDZK1	PCT
chr1-146019153-146020721	0.434360832	PDZK1	PCT
chr1-147472669-147474117	0.138928391	GPR89B	PCT
chr1-147479369-147480889	0.126054167	GPR89B	PCT
chr1-147539110-147539317	-0.086295459	GPR89B	PCT
chr1-147896834-147898161	0.104867194	GPR89B	PCT
chr1-147930709-147931764	0.283430603	GPR89B	PCT
chr1-154176400-154177001	0.200209664	IL6R	PCT
chr1-154193788-154194152	0.136888813	IL6R	PCT
chr1-154259622-154259924	0.383308819	IL6R	PCT
chr1-154386614-154387575	0.22837379	IL6R	PCT
chr1-154398119-154398440	0.256619356	IL6R	PCT
chr1-154404796-154406455	0.144930372	IL6R	PCT
chr1-154410491-154410726	0.252463	IL6R	PCT
chr1-154427438-154428451	0.203117428	IL6R	PCT
chr1-154462919-154463302	0.198460546	IL6R	PCT
chr1-154474718-154475175	0.190250028	IL6R	PCT
chr1-154712264-154713214	-0.1912245	IL6R	PCT
chr1-154869344-154870579	-0.211518423	IL6R	PCT
chr1-154877378-154877796	0.200722565	IL6R	PCT
chr1-155884133-155884459	0.077694489	SLC25A44	PCT
chr1-156001006-156002491	0.045132364	SLC25A44	PCT
chr1-156024889-156025227	0.076113598	SLC25A44	PCT
chr1-156076363-156077460	0.046781299	SLC25A44	PCT
chr1-156129855-156130564	-0.046469709	SLC25A44	PCT
chr1-156181260-156181796	0.050550546	SLC25A44	PCT
chr1-156198767-156199138	0.068023038	SLC25A44	PCT
chr1-156291216-156292004	0.060512727	SLC25A44	PCT
chr1-156371527-156371869	0.064385665	SLC25A44	PCT
chr1-162185361-162185602	0.077525039	DDR2	PCT
chr1-162278133-162278421	0.062361282	DDR2	PCT
chr1-162630757-162631219	0.135652471	DDR2	PCT
chr1-162670500-162671578	0.138778324	DDR2	PCT
chr1-162719743-162719982	0.107856133	DDR2	PCT
chr1-162732744-162733016	0.152835984	DDR2	PCT
chr1-163082727-163083343	-0.074260766	DDR2	PCT
chr1-167007193-167007508	0.188300383	ILDR2	PCT
chr1-167029529-167029959	0.166966701	ILDR2	PCT
chr1-167092617-167092926	0.182374444	ILDR2	PCT
chr1-167381031-167381685	0.114444336	ILDR2	PCT
chr1-167386872-167387791	0.102663302	ILDR2	PCT
chr1-167430153-167431804	-0.056071372	ILDR2	PCT
chr1-167465596-167466176	0.173429021	ILDR2	PCT
chr1-171158253-171161361	0.095431737	FMO1	PCT
chr1-171210328-171210674	0.104052582	FMO1	PCT
chr1-171213472-171214300	0.199897209	FMO1	PCT
chr1-171248257-171248581	0.134975396	FMO1	PCT
chr1-171257058-171258125	0.113170308	FMO1	PCT
chr1-171289238-171289669	0.255264202	FMO1	PCT
chr1-171311755-171312070	0.190022782	FMO1	PCT
chr1-171318907-171319271	0.262382361	FMO1	PCT
chr1-171331455-171331750	0.304053239	FMO1	PCT
chr1-171343581-171344921	0.131963783	FMO1	PCT
chr1-171365609-171367572	0.099362706	FMO1	PCT
chr1-171595034-171595702	0.066305644	FMO1	PCT
chr1-171606100-171606993	0.096182256	FMO1	PCT
chr1-171639592-171639977	0.180906313	FMO1	PCT
chr1-170929587-170930342	0.110206632	FMO4	PCT
chr1-170931085-170932325	0.060122446	FMO4	PCT
chr1-171185081-171185823	0.118968644	FMO4	PCT
chr1-171213472-171214300	0.194478079	FMO4	PCT
chr1-171232850-171233078	0.174494257	FMO4	PCT
chr1-171248257-171248581	0.096167685	FMO4	PCT
chr1-171257058-171258125	0.063379005	FMO4	PCT
chr1-171290686-171291059	0.093126003	FMO4	PCT
chr1-171311755-171312070	0.08347853	FMO4	PCT
chr1-171313405-171314234	0.110581431	FMO4	PCT
chr1-171318907-171319271	0.260271385	FMO4	PCT
chr1-171324879-171325097	0.114029201	FMO4	PCT
chr1-171331455-171331750	0.159534067	FMO4	PCT
chr1-171343581-171344921	0.071245625	FMO4	PCT
chr1-171350533-171351007	0.152324898	FMO4	PCT
chr1-171358533-171360379	0.092676132	FMO4	PCT
chr1-171365609-171367572	0.068817601	FMO4	PCT
chr1-171420211-171420996	-0.135036195	FMO4	PCT
chr1-171603028-171603311	0.122870756	FMO4	PCT
chr1-171606100-171606993	0.10044619	FMO4	PCT
chr1-173717203-173717544	0.12626322	KLHL20	PCT
chr1-173732992-173735353	0.179505724	KLHL20	PCT
chr1-173750985-173751301	0.292786842	KLHL20	PCT
chr1-173823665-173825346	0.174346608	KLHL20	PCT
chr1-173916795-173917792	0.105881725	KLHL20	PCT
chr1-174093669-174094209	0.11922305	KLHL20	PCT
chr1-174114753-174115564	0.142467378	KLHL20	PCT
chr1-174133359-174134327	0.084416976	KLHL20	PCT
chr1-174161240-174161611	0.195044971	KLHL20	PCT
chr1-174174378-174174789	0.159682849	KLHL20	PCT
chr1-173717203-173717544	0.173839777	RABGAP1L	PCT
chr1-173732992-173735353	0.237961744	RABGAP1L	PCT
chr1-174077722-174078052	0.489496934	RABGAP1L	PCT
chr1-174093669-174094209	0.435741613	RABGAP1L	PCT
chr1-174114753-174115564	0.131590782	RABGAP1L	PCT
chr1-174133359-174134327	0.161682538	RABGAP1L	PCT
chr1-174161240-174161611	0.281219793	RABGAP1L	PCT
chr1-174273713-174274105	0.137148428	RABGAP1L	PCT
chr1-174343920-174344473	0.225254343	RABGAP1L	PCT
chr1-174448745-174449214	0.081401001	RABGAP1L	PCT
chr1-174497427-174497891	0.145465536	RABGAP1L	PCT
chr1-174500695-174501476	0.431000829	RABGAP1L	PCT
chr1-180244534-180245497	0.084802112	XPR1	PCT
chr1-180261531-180262308	0.117890812	XPR1	PCT
chr1-180270798-180271542	0.068314683	XPR1	PCT
chr1-180530495-180531018	0.227487749	XPR1	PCT
chr1-180542013-180542879	0.207061109	XPR1	PCT
chr1-180562890-180563332	0.129749982	XPR1	PCT
chr1-180567723-180568019	0.156825253	XPR1	PCT
chr1-180584942-180585230	0.17279473	XPR1	PCT
chr1-180598118-180599098	0.097930627	XPR1	PCT
chr1-180609516-180610089	0.077703301	XPR1	PCT
chr1-180891495-180892063	0.118588079	XPR1	PCT
chr1-180935060-180936374	0.133676416	XPR1	PCT
chr1-181117605-181117874	-0.204695802	XPR1	PCT
chr1-180935060-180936374	0.116501074	CACNA1E	PCT
chr1-181250132-181250373	0.119460307	CACNA1E	PCT
chr1-181482055-181482943	0.083670573	CACNA1E	PCT
chr1-181784168-181784689	0.136376729	CACNA1E	PCT
chr1-181889488-181890102	0.228417161	CACNA1E	PCT
chr1-182389667-182389953	0.212732601	NPL	PCT
chr1-182396646-182398239	-0.171533256	NPL	PCT
chr1-182575196-182575922	0.237257231	NPL	PCT
chr1-182789171-182790053	0.20173093	NPL	PCT
chr1-182794736-182795125	0.473850932	NPL	PCT
chr1-182795494-182795859	0.474780587	NPL	PCT
chr1-182798356-182798630	0.71167452	NPL	PCT
chr1-183125125-183125812	0.171274418	NPL	PCT
chr1-183185694-183186519	-0.102320099	NPL	PCT
chr1-183179894-183181098	-0.069965007	RGL1	PCT
chr1-183185694-183186519	-0.046977838	RGL1	PCT
chr1-183306493-183306941	-0.128375155	RGL1	PCT
chr1-183318139-183319020	-0.058784389	RGL1	PCT
chr1-183382822-183383900	0.212315048	RGL1	PCT
chr1-183470132-183470514	0.081769839	RGL1	PCT
chr1-183493516-183493895	-0.236120819	RGL1	PCT
chr1-183783927-183784742	0.196500099	RGL1	PCT
chr1-183804395-183805689	0.159815292	RGL1	PCT
chr1-183806180-183806836	0.145966718	RGL1	PCT
chr1-183812658-183813384	0.097749747	RGL1	PCT
chr1-183816713-183818198	0.176104513	RGL1	PCT
chr1-183843351-183844004	0.082891862	RGL1	PCT
chr1-183859534-183860589	0.112803558	RGL1	PCT
chr1-183861046-183861710	0.191989675	RGL1	PCT
chr1-183876356-183877697	0.058035794	RGL1	PCT
chr1-183887497-183887733	0.521878365	RGL1	PCT
chr1-183892280-183892586	0.38062438	RGL1	PCT
chr1-183896738-183897007	0.437908868	RGL1	PCT
chr1-183912567-183913037	0.203496259	RGL1	PCT
chr1-183932108-183933383	0.174541562	RGL1	PCT
chr1-183956555-183956990	0.274195425	RGL1	PCT
chr1-184050485-184052311	0.111808629	RGL1	PCT
chr1-184061639-184061879	-0.230771647	RGL1	PCT
chr1-196360999-196361755	0.502011051	KCNT2	PCT
chr1-196437795-196438774	0.133639212	KCNT2	PCT
chr1-196558400-196558707	1.022745848	KCNT2	PCT
chr1-200285858-200286400	0.111144804	LINC00862	PCT
chr1-200314134-200314647	0.055541251	LINC00862	PCT
chr1-200366037-200366828	0.081183941	LINC00862	PCT
chr1-200380423-200380958	0.093265363	LINC00862	PCT
chr1-200479000-200480105	0.138889185	LINC00862	PCT
chr1-200622015-200622782	0.089600544	LINC00862	PCT
chr1-200771717-200772253	-0.058523822	LINC00862	PCT
chr1-200888246-200888690	0.103834851	LINC00862	PCT
chr1-200890936-200891715	0.082685829	LINC00862	PCT
chr1-203667419-203667811	-0.136208874	ETNK2	PCT
chr1-203692569-203693470	-0.059008981	ETNK2	PCT
chr1-204040869-204041743	-0.038758914	ETNK2	PCT
chr1-204072716-204075360	0.056520698	ETNK2	PCT
chr1-204089062-204089666	0.098401536	ETNK2	PCT
chr1-204093046-204093655	0.046975462	ETNK2	PCT
chr1-204129017-204131376	0.065969831	ETNK2	PCT
chr1-204165734-204166511	0.148102846	ETNK2	PCT
chr1-204225726-204226688	0.053362695	ETNK2	PCT
chr1-204253996-204254351	0.091852537	ETNK2	PCT
chr1-204266455-204267434	0.04872191	ETNK2	PCT
chr1-204363234-204363906	-0.061514678	ETNK2	PCT
chr1-204376973-204379334	0.031431777	ETNK2	PCT
chr1-204424722-204425055	0.098987466	ETNK2	PCT
chr1-204439687-204440459	0.13423691	ETNK2	PCT
chr1-204477462-204477685	0.096436953	ETNK2	PCT
chr1-204503242-204503856	0.071706392	ETNK2	PCT
chr1-204592678-204592924	0.299006887	ETNK2	PCT
chr1-204603204-204603500	0.317415633	ETNK2	PCT
chr1-204623137-204623717	0.057684961	ETNK2	PCT
chr1-204637085-204638544	0.035261088	ETNK2	PCT
chr1-203888809-203889186	-0.226375369	PLEKHA6	PCT
chr1-203889763-203890051	-0.214439544	PLEKHA6	PCT
chr1-203907013-203907251	-0.199811041	PLEKHA6	PCT
chr1-204089062-204089666	0.163700146	PLEKHA6	PCT
chr1-204093046-204093655	0.139716869	PLEKHA6	PCT
chr1-204129017-204131376	0.125741895	PLEKHA6	PCT
chr1-204151563-204152587	0.075693963	PLEKHA6	PCT
chr1-204225726-204226688	0.212007836	PLEKHA6	PCT
chr1-204282860-204283078	0.173368906	PLEKHA6	PCT
chr1-204295616-204296049	0.165581402	PLEKHA6	PCT
chr1-204314018-204315614	-0.088260295	PLEKHA6	PCT
chr1-204376973-204379334	0.113837676	PLEKHA6	PCT
chr1-204406052-204406257	0.173513293	PLEKHA6	PCT
chr1-204439687-204440459	0.159089618	PLEKHA6	PCT
chr1-204503242-204503856	0.087576622	PLEKHA6	PCT
chr1-204623137-204623717	0.083730533	PLEKHA6	PCT
chr1-204627204-204627586	0.163955346	PLEKHA6	PCT
chr1-204633632-204633905	0.286187793	PLEKHA6	PCT
chr1-204637085-204638544	0.108464948	PLEKHA6	PCT
chr1-204719720-204719932	0.219762629	PLEKHA6	PCT
chr1-204730570-204731356	-0.072387155	PLEKHA6	PCT
chr1-204802727-204803116	0.09880627	PLEKHA6	PCT
chr1-204806715-204808468	0.217010057	PLEKHA6	PCT
chr1-204623137-204623717	0.091452084	LRRN2	PCT
chr1-204684061-204685987	0.112068113	LRRN2	PCT
chr1-206967414-206967882	0.096639942	PFKFB2	PCT
chr1-206968715-206969699	0.084647554	PFKFB2	PCT
chr1-206970392-206970775	0.074773083	PFKFB2	PCT
chr1-207056769-207057046	0.095489955	PFKFB2	PCT
chr1-207058967-207060119	0.226777497	PFKFB2	PCT
chr1-207064527-207064921	0.204219437	PFKFB2	PCT
chr1-207067578-207068072	0.170263909	PFKFB2	PCT
chr1-207069967-207070683	0.056900048	PFKFB2	PCT
chr1-207241433-207241853	0.281073901	PFKFB2	PCT
chr1-207433653-207434969	0.069553134	PFKFB2	PCT
chr1-220370118-220370763	-0.158931484	MARC2	PCT
chr1-220527238-220529484	-0.078948377	MARC2	PCT
chr1-220689765-220691913	0.16581784	MARC2	PCT
chr1-220698437-220699331	0.285671764	MARC2	PCT
chr1-220700667-220700964	0.278794877	MARC2	PCT
chr1-220751128-220751372	0.148286391	MARC2	PCT
chr1-220754401-220755090	0.375866057	MARC2	PCT
chr1-220759224-220759586	0.46831777	MARC2	PCT
chr1-220761828-220762338	0.253190536	MARC2	PCT
chr1-220767097-220767922	0.210750973	MARC2	PCT
chr1-220785440-220787628	0.171868642	MARC2	PCT
chr1-220754401-220755090	0.160355985	MARC1	PCT
chr1-220759224-220759586	0.226369379	MARC1	PCT
chr1-220761828-220762338	0.070426706	MARC1	PCT
chr1-220767097-220767922	0.023451312	MARC1	PCT
chr1-222530995-222531239	0.300879497	DISP1	PCT
chr1-222794583-222795759	0.147332542	DISP1	PCT
chr1-222810282-222810616	0.104259748	DISP1	PCT
chr1-222813982-222815567	0.123540065	DISP1	PCT
chr1-222843450-222844437	0.180014765	DISP1	PCT
chr1-222911701-222912121	0.227832635	DISP1	PCT
chr1-223006686-223008173	0.19743826	DISP1	PCT
chr1-223081179-223081736	0.139655782	DISP1	PCT
chr1-223187414-223188154	-0.129603646	DISP1	PCT
chr1-223201823-223202704	-0.127493658	DISP1	PCT
chr1-223258680-223259011	-0.094022723	DISP1	PCT
chr1-223312380-223313415	-0.13752527	DISP1	PCT
chr1-223329836-223331650	-0.04707267	DISP1	PCT
chr1-223340552-223341953	-0.099610134	DISP1	PCT
chr1-223362922-223365439	-0.122920375	DISP1	PCT
chr1-225440358-225440621	0.120482962	TMEM63A	PCT
chr1-225441261-225441960	0.058623192	TMEM63A	PCT
chr1-225578030-225578635	0.099720239	TMEM63A	PCT
chr1-225627234-225628157	-0.069979434	TMEM63A	PCT
chr1-225800745-225801471	0.181248219	TMEM63A	PCT
chr1-225812117-225812408	0.151797091	TMEM63A	PCT
chr1-225813344-225813768	0.054685925	TMEM63A	PCT
chr1-225851558-225852122	0.157214075	TMEM63A	PCT
chr1-225875152-225875755	-0.035356035	TMEM63A	PCT
chr1-225880623-225880845	0.141409816	TMEM63A	PCT
chr1-225881475-225883211	0.161812606	TMEM63A	PCT
chr1-225889644-225890082	0.106264947	TMEM63A	PCT
chr1-225890395-225891593	0.108021846	TMEM63A	PCT
chr1-225919701-225920227	-0.084601854	TMEM63A	PCT
chr1-225962281-225962725	0.072317112	TMEM63A	PCT
chr1-226002082-226002519	-0.024069217	TMEM63A	PCT
chr1-226127719-226128195	0.077973052	TMEM63A	PCT
chr1-226196908-226197299	0.083398837	TMEM63A	PCT
chr1-230011037-230012162	0.190470551	GALNT2	PCT
chr1-230119942-230121164	0.12957587	GALNT2	PCT
chr1-230130248-230130965	0.080141392	GALNT2	PCT
chr1-230131272-230131702	0.24692576	GALNT2	PCT
chr1-230158065-230159987	0.129773075	GALNT2	PCT
chr1-230254154-230254616	0.200237743	GALNT2	PCT
chr1-230282187-230282497	-0.126430933	GALNT2	PCT
chr1-230348281-230348859	-0.185550934	GALNT2	PCT
chr1-235708246-235709430	0.128138782	GPR137B	PCT
chr1-236058209-236059331	0.144661494	GPR137B	PCT
chr1-236063796-236065649	0.063970461	GPR137B	PCT
chr1-236075632-236076394	0.113242423	GPR137B	PCT
chr1-236109090-236109865	0.091874776	GPR137B	PCT
chr1-236126799-236127433	0.069216417	GPR137B	PCT
chr1-236128702-236129103	0.092717492	GPR137B	PCT
chr1-236141202-236143416	0.086661653	GPR137B	PCT
chr1-236163001-236163545	0.187708648	GPR137B	PCT
chr1-236168627-236169420	0.102076421	GPR137B	PCT
chr1-236211806-236212541	0.141347213	GPR137B	PCT
chr1-238229115-238229761	0.055615909	LINC01139	PCT
chr1-238326443-238326823	0.167019155	LINC01139	PCT
chr1-238437890-238439143	0.151427468	LINC01139	PCT
chr1-238460446-238461343	0.144911757	LINC01139	PCT
chr1-238484723-238486144	0.090509908	LINC01139	PCT
chr1-238624576-238625020	0.19600467	LINC01139	PCT
chr1-238844036-238844733	0.176742151	LINC01139	PCT
chr1-241356161-241357537	-0.117030862	KMO	PCT
chr1-241532833-241534031	0.159203034	KMO	PCT
chr1-241557448-241559080	0.079899794	KMO	PCT
chr1-241560553-241560986	0.115042626	KMO	PCT
chr1-241566075-241566935	0.386696682	KMO	PCT
chr1-241590761-241591694	-0.099361876	KMO	PCT
chr1-241614938-241615958	0.091158558	KMO	PCT
chr1-241621342-241622157	0.17648155	KMO	PCT
chr1-241701224-241701764	0.28391477	KMO	PCT
chr1-241869857-241870916	0.176658389	KMO	PCT
chr1-248445334-248445968	0.075807749	OR2G6	PCT
chr1-248683010-248684002	0.136582597	OR2G6	PCT
chr1-248686730-248687175	0.069817575	OR2G6	PCT
chr1-248693634-248694148	0.089145538	OR2G6	PCT
chr1-248704302-248705024	0.042537576	OR2G6	PCT
chr1-248748273-248748609	0.123248167	OR2G6	PCT
chr1-248757164-248758975	0.027747288	OR2G6	PCT
chr1-248804619-248805602	0.041551398	OR2G6	PCT
chr1-248445334-248445968	0.120232135	OR2T10	PCT
chr1-248589906-248590371	0.150238578	OR2T10	PCT
chr1-248606315-248606979	0.156289684	OR2T10	PCT
chr1-248645022-248646083	0.102263167	OR2T10	PCT
chr1-248683010-248684002	0.221516595	OR2T10	PCT
chr1-248693026-248693353	0.147778648	OR2T10	PCT
chr1-248693634-248694148	0.111104824	OR2T10	PCT
chr1-248695549-248696568	0.048138175	OR2T10	PCT
chr1-248704302-248705024	0.113931012	OR2T10	PCT
chr1-248748273-248748609	0.234691074	OR2T10	PCT
chr1-248804619-248805602	0.06565462	OR2T10	PCT
chr2-84201-84468	-0.161657804	SH3YL1	PCT
chr2-133739-134236	0.246223134	SH3YL1	PCT
chr2-228061-228826	0.162668354	SH3YL1	PCT
chr2-237933-239362	0.1878758	SH3YL1	PCT
chr2-260375-261018	0.10272666	SH3YL1	PCT
chr2-262239-262451	0.176316227	SH3YL1	PCT
chr2-278334-278737	0.166327193	SH3YL1	PCT
chr2-280132-281113	0.228237929	SH3YL1	PCT
chr2-286941-290385	0.164853277	SH3YL1	PCT
chr2-294914-295562	0.297730663	SH3YL1	PCT
chr2-439042-440745	0.115347701	SH3YL1	PCT
chr2-441485-442018	0.114670279	SH3YL1	PCT
chr2-452772-453754	0.093707644	SH3YL1	PCT
chr2-455914-456305	0.176259917	SH3YL1	PCT
chr2-467192-468569	0.160655959	SH3YL1	PCT
chr2-478769-480637	0.132009154	SH3YL1	PCT
chr2-492092-492957	0.152619554	SH3YL1	PCT
chr2-505473-506306	0.188831969	SH3YL1	PCT
chr2-529381-529648	0.193851747	SH3YL1	PCT
chr2-567915-568828	-0.195738694	SH3YL1	PCT
chr2-738701-738973	0.213978344	SH3YL1	PCT
chr2-9819776-9820614	-0.135642681	HPCAL1	PCT
chr2-9829953-9831148	-0.072781838	HPCAL1	PCT
chr2-9857410-9858640	0.056321016	HPCAL1	PCT
chr2-10098206-10098462	0.114978103	HPCAL1	PCT
chr2-10227423-10227818	0.135790075	HPCAL1	PCT
chr2-10270045-10271099	0.093316704	HPCAL1	PCT
chr2-10277336-10279048	0.083398759	HPCAL1	PCT
chr2-10392669-10393175	0.07950134	HPCAL1	PCT
chr2-10428905-10429164	0.100077866	HPCAL1	PCT
chr2-10447434-10449092	0.071824413	HPCAL1	PCT
chr2-10569196-10569757	0.209421622	HPCAL1	PCT
chr2-10597882-10598233	0.213441539	HPCAL1	PCT
chr2-10654050-10654382	-0.198428535	HPCAL1	PCT
chr2-10714231-10715443	0.11635085	HPCAL1	PCT
chr2-11320666-11321005	0.192842816	GREB1	PCT
chr2-11423053-11423482	0.177994234	GREB1	PCT
chr2-11498403-11499418	0.075844613	GREB1	PCT
chr2-11505397-11506893	0.10578072	GREB1	PCT
chr2-11515444-11516172	0.121012697	GREB1	PCT
chr2-11539031-11540120	0.174678721	GREB1	PCT
chr2-11544587-11544917	0.190239032	GREB1	PCT
chr2-11829000-11830539	-0.05936148	GREB1	PCT
chr2-26744267-26744603	0.071431314	KHK	PCT
chr2-27018188-27018461	0.199859605	KHK	PCT
chr2-27021274-27021606	0.088953378	KHK	PCT
chr2-27040304-27040560	0.139640881	KHK	PCT
chr2-27092781-27093304	0.070271532	KHK	PCT
chr2-27093865-27094107	0.125162997	KHK	PCT
chr2-27111454-27111758	0.141271407	KHK	PCT
chr2-27133988-27135044	0.090083613	KHK	PCT
chr2-27211243-27212833	0.089744222	KHK	PCT
chr2-27303151-27303665	0.052478842	KHK	PCT
chr2-27353546-27353959	0.093598615	KHK	PCT
chr2-27378033-27378589	0.080992817	KHK	PCT
chr2-27461025-27461600	0.117183511	KHK	PCT
chr2-27494163-27495474	-0.053304756	KHK	PCT
chr2-27501003-27501322	0.169085526	KHK	PCT
chr2-27520212-27520580	0.154824026	KHK	PCT
chr2-30107483-30107861	0.108910475	LCLAT1	PCT
chr2-30346163-30347430	0.143434309	LCLAT1	PCT
chr2-30359787-30360218	0.163439655	LCLAT1	PCT
chr2-30371442-30372391	0.129725863	LCLAT1	PCT
chr2-30449943-30450435	0.127205973	LCLAT1	PCT
chr2-30469692-30470626	0.108192749	LCLAT1	PCT
chr2-30505688-30506102	0.143983022	LCLAT1	PCT
chr2-30511006-30511938	0.098038449	LCLAT1	PCT
chr2-30664735-30665280	-0.099613738	LCLAT1	PCT
chr2-30755974-30757314	-0.081151196	LCLAT1	PCT
chr2-30894545-30895006	0.287146622	LCLAT1	PCT
chr2-30911365-30913566	0.18564949	LCLAT1	PCT
chr2-30662674-30663070	-0.37078052	GALNT14	PCT
chr2-30796784-30797296	-0.191449929	GALNT14	PCT
chr2-30911365-30913566	0.171343491	GALNT14	PCT
chr2-30943382-30944065	0.118826038	GALNT14	PCT
chr2-30947708-30948668	0.28027295	GALNT14	PCT
chr2-30948958-30949432	0.3328708	GALNT14	PCT
chr2-30956965-30958110	0.116439103	GALNT14	PCT
chr2-30977469-30978211	0.216095598	GALNT14	PCT
chr2-30988343-30988599	0.236019146	GALNT14	PCT
chr2-31003828-31004483	0.190091333	GALNT14	PCT
chr2-31027919-31028358	0.28345775	GALNT14	PCT
chr2-31038425-31039545	0.172068828	GALNT14	PCT
chr2-31049982-31050606	0.206807208	GALNT14	PCT
chr2-31083090-31084005	0.269714095	GALNT14	PCT
chr2-31123406-31124222	0.227523484	GALNT14	PCT
chr2-31137225-31138966	0.248837738	GALNT14	PCT
chr2-31217548-31217861	-0.237741344	GALNT14	PCT
chr2-31255896-31256941	0.118844237	GALNT14	PCT
chr2-31294198-31294511	-0.211896746	GALNT14	PCT
chr2-31297678-31298075	-0.259972066	GALNT14	PCT
chr2-31319447-31320193	-0.177501381	GALNT14	PCT
chr2-31401484-31401898	-0.238315265	GALNT14	PCT
chr2-31578355-31578586	0.551318494	GALNT14	PCT
chr2-38244462-38245592	-0.065712362	GALM	PCT
chr2-38277279-38278292	0.057950153	GALM	PCT
chr2-38375150-38375360	0.070779952	GALM	PCT
chr2-38376195-38378079	0.190726669	GALM	PCT
chr2-38394984-38395229	-0.155225627	GALM	PCT
chr2-38421224-38421884	-0.09749058	GALM	PCT
chr2-38430728-38431126	-0.068729295	GALM	PCT
chr2-38446389-38446767	0.11970024	GALM	PCT
chr2-38522745-38523157	-0.116182715	GALM	PCT
chr2-38654266-38654820	0.220064044	GALM	PCT
chr2-38665617-38667552	0.10516703	GALM	PCT
chr2-38672812-38673286	0.07454175	GALM	PCT
chr2-38677322-38678061	0.122784641	GALM	PCT
chr2-38685119-38686058	0.174297859	GALM	PCT
chr2-38690540-38691094	-0.075465974	GALM	PCT
chr2-38701575-38701874	0.377406171	GALM	PCT
chr2-38720201-38721288	0.050785797	GALM	PCT
chr2-38789676-38790013	0.201780381	GALM	PCT
chr2-38794294-38795124	0.065136746	GALM	PCT
chr2-38856335-38856644	0.175496962	GALM	PCT
chr2-38862534-38864071	0.080377028	GALM	PCT
chr2-38904951-38905604	0.204168815	GALM	PCT
chr2-48219716-48220314	0.244598627	PPP1R21	PCT
chr2-48248241-48249402	-0.19699463	PPP1R21	PCT
chr2-48414972-48415533	0.197944067	PPP1R21	PCT
chr2-48432565-48432857	0.239767391	PPP1R21	PCT
chr2-48433473-48434260	0.132303481	PPP1R21	PCT
chr2-48450881-48451486	0.246542027	PPP1R21	PCT
chr2-48459539-48460313	0.334416908	PPP1R21	PCT
chr2-48470770-48471555	0.133667675	PPP1R21	PCT
chr2-48472564-48472787	0.239354334	PPP1R21	PCT
chr2-48488174-48488493	0.291507927	PPP1R21	PCT
chr2-48517274-48517508	0.330617965	PPP1R21	PCT
chr2-48531135-48531541	-0.18074723	PPP1R21	PCT
chr2-48551021-48552036	0.252890132	PPP1R21	PCT
chr2-48566472-48567951	0.150729444	PPP1R21	PCT
chr2-48754787-48755941	0.129916787	PPP1R21	PCT
chr2-48770645-48771587	0.204440401	PPP1R21	PCT
chr2-48778750-48779273	0.172953902	PPP1R21	PCT
chr2-62177849-62179587	0.159621871	EHBP1	PCT
chr2-62287737-62288278	0.116093384	EHBP1	PCT
chr2-62306672-62307863	-0.091205301	EHBP1	PCT
chr2-62423768-62424740	0.202563168	EHBP1	PCT
chr2-62425846-62427147	0.187837018	EHBP1	PCT
chr2-62485537-62486681	0.159712251	EHBP1	PCT
chr2-62641347-62641959	0.286006769	EHBP1	PCT
chr2-62672432-62673238	0.139550881	EHBP1	PCT
chr2-63571964-63573381	0.128384359	WDPCP	PCT
chr2-63594743-63595002	0.180217046	WDPCP	PCT
chr2-63600819-63601182	0.325415824	WDPCP	PCT
chr2-63651351-63652240	0.160188541	WDPCP	PCT
chr2-63716016-63717228	0.122942837	WDPCP	PCT
chr2-63729902-63731260	0.110757663	WDPCP	PCT
chr2-63819415-63820710	0.117512	WDPCP	PCT
chr2-64234735-64235322	0.108420137	WDPCP	PCT
chr2-64261732-64262633	0.200636659	WDPCP	PCT
chr2-64273544-64274222	0.107503211	WDPCP	PCT
chr2-64327201-64328196	0.250274995	WDPCP	PCT
chr2-65969041-65969431	0.21003947	MEIS1	PCT
chr2-66107271-66107701	-0.101253119	MEIS1	PCT
chr2-66305683-66306085	0.409806704	MEIS1	PCT
chr2-66425722-66426907	0.199306637	MEIS1	PCT
chr2-66432647-66435441	0.121080864	MEIS1	PCT
chr2-66439192-66439465	0.204593408	MEIS1	PCT
chr2-66445211-66446856	0.07749034	MEIS1	PCT
chr2-66492110-66492786	0.099583736	MEIS1	PCT
chr2-66494675-66495077	0.104333124	MEIS1	PCT
chr2-66545198-66545888	0.063433237	MEIS1	PCT
chr2-66555180-66556068	0.130131634	MEIS1	PCT
chr2-66574707-66577626	0.07548984	MEIS1	PCT
chr2-66581144-66582248	0.156920922	MEIS1	PCT
chr2-66853558-66853882	0.413782382	MEIS1	PCT
chr2-66924769-66925474	-0.059607216	MEIS1	PCT
chr2-72745787-72746047	0.107894606	SFXN5	PCT
chr2-72770731-72771210	0.093289708	SFXN5	PCT
chr2-72963349-72964017	0.161000596	SFXN5	PCT
chr2-72965831-72966448	0.112078369	SFXN5	PCT
chr2-72973469-72974039	0.096546335	SFXN5	PCT
chr2-72983464-72984402	0.081764455	SFXN5	PCT
chr2-72989872-72990473	0.040800028	SFXN5	PCT
chr2-72995853-72996206	0.223067482	SFXN5	PCT
chr2-73000942-73001542	0.076607184	SFXN5	PCT
chr2-73007281-73009037	0.151574866	SFXN5	PCT
chr2-73022519-73022746	0.144023254	SFXN5	PCT
chr2-73044044-73044715	0.159692637	SFXN5	PCT
chr2-73283574-73285150	-0.060402469	SFXN5	PCT
chr2-73366123-73366538	0.197551975	SFXN5	PCT
chr2-73418197-73418696	0.199141989	SFXN5	PCT
chr2-75466373-75466981	0.218794123	EVA1A	PCT
chr2-75493097-75493589	0.299855585	EVA1A	PCT
chr2-75494362-75494657	0.303274436	EVA1A	PCT
chr2-75516354-75517100	0.192148251	EVA1A	PCT
chr2-75517726-75518145	0.277701043	EVA1A	PCT
chr2-75518535-75519191	0.137606114	EVA1A	PCT
chr2-75545437-75545883	0.225008678	EVA1A	PCT
chr2-75559973-75561263	0.159035435	EVA1A	PCT
chr2-75569328-75569994	0.287887069	EVA1A	PCT
chr2-75570784-75571969	0.184407494	EVA1A	PCT
chr2-75605830-75606442	0.147594337	EVA1A	PCT
chr2-75608195-75609316	0.130784243	EVA1A	PCT
chr2-75666798-75668345	-0.113540063	EVA1A	PCT
chr2-75703544-75703805	-0.195502815	EVA1A	PCT
chr2-75787592-75787829	0.313087682	EVA1A	PCT
chr2-75896810-75897125	0.147911661	EVA1A	PCT
chr2-75988897-75989462	0.317978315	EVA1A	PCT
chr2-76007922-76008419	-0.171893447	EVA1A	PCT
chr2-84314661-84315370	0.145840967	SUCLG1	PCT
chr2-84409410-84409774	0.165505412	SUCLG1	PCT
chr2-84421203-84421406	0.276665762	SUCLG1	PCT
chr2-84421823-84422138	0.437564308	SUCLG1	PCT
chr2-84463505-84463766	0.171612895	SUCLG1	PCT
chr2-84470473-84471123	0.249226853	SUCLG1	PCT
chr2-84472493-84473490	0.237359755	SUCLG1	PCT
chr2-84486196-84486958	0.216511607	SUCLG1	PCT
chr2-84487308-84488018	0.268366631	SUCLG1	PCT
chr2-84494897-84496052	0.197690937	SUCLG1	PCT
chr2-84631000-84631373	0.1380297	SUCLG1	PCT
chr2-84636022-84636534	0.252780917	SUCLG1	PCT
chr2-84644072-84644332	0.384064799	SUCLG1	PCT
chr2-84646209-84646882	0.244874327	SUCLG1	PCT
chr2-84686718-84687757	0.097864089	SUCLG1	PCT
chr2-84846502-84847258	0.188136719	SUCLG1	PCT
chr2-84957370-84958895	-0.078215706	SUCLG1	PCT
chr2-86274299-86275504	0.041428504	REEP1	PCT
chr2-86283114-86284950	0.060024436	REEP1	PCT
chr2-86352032-86353095	0.081055356	REEP1	PCT
chr2-87824778-87825390	0.188396409	FABP1	PCT
chr2-88116657-88117319	0.151434253	FABP1	PCT
chr2-88122196-88122718	0.178157269	FABP1	PCT
chr2-88127667-88128304	0.189689945	FABP1	PCT
chr2-88138990-88139606	0.093630666	FABP1	PCT
chr2-88146587-88146908	0.186206343	FABP1	PCT
chr2-88178755-88180089	0.056645598	FABP1	PCT
chr2-112817723-112818689	0.265850809	PAX8	PCT
chr2-112823933-112825146	0.290339319	PAX8	PCT
chr2-112831458-112832378	0.145834767	PAX8	PCT
chr2-112839523-112839885	-0.170423888	PAX8	PCT
chr2-112924865-112925208	0.204049054	PAX8	PCT
chr2-112938613-112939883	0.065801336	PAX8	PCT
chr2-113077985-113078761	0.210035252	PAX8	PCT
chr2-113166981-113167992	-0.254619023	PAX8	PCT
chr2-113209628-113210140	0.367588013	PAX8	PCT
chr2-113218441-113218860	0.234008977	PAX8	PCT
chr2-113225629-113226311	0.22136945	PAX8	PCT
chr2-113234017-113234393	0.259383482	PAX8	PCT
chr2-113240848-113241379	0.231814173	PAX8	PCT
chr2-113282448-113283448	0.150654988	PAX8	PCT
chr2-113283765-113284179	0.247372256	PAX8	PCT
chr2-113300259-113300573	0.357544021	PAX8	PCT
chr2-113358715-113359109	0.354879681	PAX8	PCT
chr2-113366999-113367203	0.336990527	PAX8	PCT
chr2-113390120-113390939	-0.206072958	PAX8	PCT
chr2-113601996-113604448	-0.199030174	PAX8	PCT
chr2-113712923-113713614	-0.16071243	PAX8	PCT
chr2-113755069-113755273	0.232668352	PAX8	PCT
chr2-126970635-126972641	0.029652248	BIN1	PCT
chr2-127024578-127025989	0.09695328	BIN1	PCT
chr2-127136501-127138730	0.05288934	BIN1	PCT
chr2-127143200-127144640	0.083521735	BIN1	PCT
chr2-127155922-127156281	0.086597467	BIN1	PCT
chr2-127454374-127456274	0.052881763	BIN1	PCT
chr2-127535178-127536525	0.043000159	BIN1	PCT
chr2-127121447-127122836	0.102307022	MYO7B	PCT
chr2-127136501-127138730	0.180862357	MYO7B	PCT
chr2-127143200-127144640	0.078012418	MYO7B	PCT
chr2-127155922-127156281	0.108273675	MYO7B	PCT
chr2-127161171-127162130	0.066567629	MYO7B	PCT
chr2-127454374-127456274	0.094122345	MYO7B	PCT
chr2-127535178-127536525	0.099983721	MYO7B	PCT
chr2-133108026-133108359	0.432282394	NCKAP5	PCT
chr2-133123566-133124191	0.643673192	NCKAP5	PCT
chr2-133286111-133286726	-0.282720222	NCKAP5	PCT
chr2-133325725-133326196	0.365295416	NCKAP5	PCT
chr2-133346582-133347030	0.603493631	NCKAP5	PCT
chr2-133380478-133380873	0.544929003	NCKAP5	PCT
chr2-133476872-133477434	0.287031942	NCKAP5	PCT
chr2-133486393-133487057	0.467180982	NCKAP5	PCT
chr2-133495108-133495717	0.43119462	NCKAP5	PCT
chr2-133566924-133567517	0.360461663	NCKAP5	PCT
chr2-133568283-133568655	0.659345437	NCKAP5	PCT
chr2-133570448-133570927	0.293668164	NCKAP5	PCT
chr2-133576832-133577104	0.639724098	NCKAP5	PCT
chr2-133579214-133579746	0.557194779	NCKAP5	PCT
chr2-133602349-133602875	-0.393487085	NCKAP5	PCT
chr2-133673067-133675311	-0.318830896	NCKAP5	PCT
chr2-133755231-133756317	-0.194483927	NCKAP5	PCT
chr2-134038821-134039358	0.369724006	NCKAP5	PCT
chr2-134360707-134361074	-0.239433632	ACMSD	PCT
chr2-134362284-134362866	-0.17680279	ACMSD	PCT
chr2-134411057-134412517	-0.143973103	ACMSD	PCT
chr2-134454695-134455623	0.233077971	ACMSD	PCT
chr2-134471125-134471570	0.469936483	ACMSD	PCT
chr2-134501276-134502014	0.343168268	ACMSD	PCT
chr2-134522596-134523367	-0.46694793	ACMSD	PCT
chr2-134582026-134582888	0.410177451	ACMSD	PCT
chr2-134593085-134594963	0.126392705	ACMSD	PCT
chr2-134669749-134671397	0.194319843	ACMSD	PCT
chr2-134683540-134683954	-0.215127693	ACMSD	PCT
chr2-134711790-134712340	-0.268673824	ACMSD	PCT
chr2-134782146-134783107	0.36555644	ACMSD	PCT
chr2-134819356-134819674	-0.454850139	ACMSD	PCT
chr2-134836577-134838594	0.114839747	ACMSD	PCT
chr2-134839716-134840015	0.429570672	ACMSD	PCT
chr2-134842558-134843318	0.401818742	ACMSD	PCT
chr2-134845788-134846569	0.450368439	ACMSD	PCT
chr2-134898916-134899437	0.42317796	ACMSD	PCT
chr2-135051777-135053178	0.189765286	ACMSD	PCT
chr2-135073869-135074697	0.454189241	ACMSD	PCT
chr2-135093491-135094133	0.376600304	ACMSD	PCT
chr2-135148338-135148548	0.332778486	ACMSD	PCT
chr2-142819478-142819961	0.149488608	KYNU	PCT
chr2-142865954-142866528	0.368292682	KYNU	PCT
chr2-142868135-142868788	0.129148459	KYNU	PCT
chr2-142877355-142877780	0.555030501	KYNU	PCT
chr2-142878365-142878632	0.308707337	KYNU	PCT
chr2-142879206-142879411	0.326873979	KYNU	PCT
chr2-142948571-142949348	0.285843356	KYNU	PCT
chr2-142982261-142983348	0.256748797	KYNU	PCT
chr2-143034256-143034938	0.137629515	KYNU	PCT
chr2-143128675-143129343	0.268673779	KYNU	PCT
chr2-149365787-149366841	-0.350076288	AC007364.1	PCT
chr2-149438485-149438884	-0.208133391	AC007364.1	PCT
chr2-149469687-149470346	-0.231171563	AC007364.1	PCT
chr2-149537917-149538451	-0.35933282	AC007364.1	PCT
chr2-149586881-149588342	0.363707505	AC007364.1	PCT
chr2-149688830-149689071	0.502951391	AC007364.1	PCT
chr2-149715197-149715588	0.318619068	AC007364.1	PCT
chr2-149715988-149716195	0.745663071	AC007364.1	PCT
chr2-149721862-149722335	0.883156083	AC007364.1	PCT
chr2-149724849-149725345	0.688011149	AC007364.1	PCT
chr2-149744669-149745826	0.153213297	AC007364.1	PCT
chr2-149989553-149990092	-0.464791502	AC007364.1	PCT
chr2-150097862-150098615	0.576150463	AC007364.1	PCT
chr2-150125498-150126144	0.232461172	AC007364.1	PCT
chr2-150134216-150134563	0.385393417	AC007364.1	PCT
chr2-150135063-150135775	0.611604962	AC007364.1	PCT
chr2-150137493-150138009	0.491451852	AC007364.1	PCT
chr2-150169179-150169486	0.670672984	AC007364.1	PCT
chr2-161766385-161766619	0.193000042	DPP4	PCT
chr2-162056461-162057034	0.080469328	DPP4	PCT
chr2-162065648-162065941	0.134285396	DPP4	PCT
chr2-162073224-162074609	0.053604353	DPP4	PCT
chr2-162100576-162100919	0.260191521	DPP4	PCT
chr2-162105934-162106156	0.14672615	DPP4	PCT
chr2-162181385-162182681	0.101750637	DPP4	PCT
chr2-162184468-162185225	0.132298522	DPP4	PCT
chr2-163667408-163667947	0.40716809	FIGN	PCT
chr2-163692606-163693327	0.397588098	FIGN	PCT
chr2-163734893-163737167	0.222072013	FIGN	PCT
chr2-163772917-163773887	0.180961856	FIGN	PCT
chr2-163828435-163829493	0.246747078	FIGN	PCT
chr2-165573588-165574545	0.152724372	TTC21B	PCT
chr2-165625445-165626689	0.163324819	TTC21B	PCT
chr2-165701164-165701366	-0.181968273	TTC21B	PCT
chr2-165793037-165794949	-0.051586756	TTC21B	PCT
chr2-165897008-165897934	0.211253117	TTC21B	PCT
chr2-165920006-165921719	0.15949911	TTC21B	PCT
chr2-165958417-165958928	0.181382463	TTC21B	PCT
chr2-165970550-165971013	0.163641295	TTC21B	PCT
chr2-166106393-166106792	0.184583966	TTC21B	PCT
chr2-166134247-166134700	0.173943547	TTC21B	PCT
chr2-166238691-166239270	0.223801348	TTC21B	PCT
chr2-166240510-166241446	0.115212695	TTC21B	PCT
chr2-165920006-165921719	0.301983301	SCN9A	PCT
chr2-166229620-166230763	0.185628448	SCN9A	PCT
chr2-166238691-166239270	0.466272416	SCN9A	PCT
chr2-166372109-166372342	0.427080201	SCN9A	PCT
chr2-166375157-166376708	0.22679324	SCN9A	PCT
chr2-166536711-166537370	0.321180824	SCN9A	PCT
chr2-166784123-166784851	0.246949212	SCN9A	PCT
chr2-169073897-169075077	0.505196491	LRP2	PCT
chr2-169118192-169118493	0.422106392	LRP2	PCT
chr2-169119034-169119269	0.434558634	LRP2	PCT
chr2-169119951-169120317	0.62825556	LRP2	PCT
chr2-169141852-169142053	0.48655466	LRP2	PCT
chr2-169179122-169179397	0.555802345	LRP2	PCT
chr2-169216111-169216316	0.893055277	LRP2	PCT
chr2-169244701-169244902	1.18432219	LRP2	PCT
chr2-169260020-169260645	0.798822032	LRP2	PCT
chr2-169264370-169265321	0.690409592	LRP2	PCT
chr2-169315324-169316114	0.565183561	LRP2	PCT
chr2-169329589-169330191	0.676464318	LRP2	PCT
chr2-169342619-169343260	0.384127376	LRP2	PCT
chr2-169344789-169345222	0.456809014	LRP2	PCT
chr2-169345940-169346442	0.490533465	LRP2	PCT
chr2-169361803-169362936	0.393752623	LRP2	PCT
chr2-169363204-169365057	0.515484049	LRP2	PCT
chr2-169369994-169372266	0.413862849	LRP2	PCT
chr2-169385594-169386211	0.791297031	LRP2	PCT
chr2-169386464-169387261	0.447977588	LRP2	PCT
chr2-169388059-169388415	0.493169908	LRP2	PCT
chr2-169395243-169395729	0.344668815	LRP2	PCT
chr2-169396998-169397962	0.346682778	LRP2	PCT
chr2-169405924-169406397	0.569134673	LRP2	PCT
chr2-169408552-169409267	0.646588806	LRP2	PCT
chr2-169732926-169734715	0.410411824	LRP2	PCT
chr2-169761445-169762273	0.261712734	LRP2	PCT
chr2-171999048-172000449	0.170859393	ITGA6	PCT
chr2-172038555-172039423	-0.119867283	ITGA6	PCT
chr2-172084612-172085783	-0.103633531	ITGA6	PCT
chr2-172269574-172270949	0.22674011	ITGA6	PCT
chr2-172287694-172288927	0.234627415	ITGA6	PCT
chr2-172323398-172324604	0.188395492	ITGA6	PCT
chr2-172325048-172326024	0.09149136	ITGA6	PCT
chr2-172339272-172339956	0.156125661	ITGA6	PCT
chr2-172341103-172341336	0.263075267	ITGA6	PCT
chr2-172345792-172346467	0.178136054	ITGA6	PCT
chr2-172389405-172390180	0.188754949	ITGA6	PCT
chr2-172427144-172429065	0.174343218	ITGA6	PCT
chr2-172431538-172431750	0.224879469	ITGA6	PCT
chr2-172447709-172448133	0.247848809	ITGA6	PCT
chr2-172456001-172456276	0.192563984	ITGA6	PCT
chr2-172471054-172471626	0.586357468	ITGA6	PCT
chr2-174032529-174033259	0.104648316	GPR155	PCT
chr2-174389357-174390642	0.333725425	GPR155	PCT
chr2-174482917-174483164	0.241806055	GPR155	PCT
chr2-174587650-174589069	0.181400787	GPR155	PCT
chr2-174623109-174624301	0.126101642	GPR155	PCT
chr2-174634285-174635127	0.174602628	GPR155	PCT
chr2-174641053-174641966	0.184364229	GPR155	PCT
chr2-174645143-174645794	0.19266614	GPR155	PCT
chr2-174656411-174657048	0.107891456	GPR155	PCT
chr2-174389357-174390642	0.095340419	WIPF1	PCT
chr2-174492147-174492434	-0.299134517	WIPF1	PCT
chr2-174495422-174495836	-0.105295658	WIPF1	PCT
chr2-174561114-174562744	0.101391468	WIPF1	PCT
chr2-174580413-174580751	0.147752192	WIPF1	PCT
chr2-174587650-174589069	0.13694338	WIPF1	PCT
chr2-174593607-174593868	0.271389745	WIPF1	PCT
chr2-174632865-174633069	0.198863704	WIPF1	PCT
chr2-174634285-174635127	0.240975074	WIPF1	PCT
chr2-174641053-174641966	0.142110239	WIPF1	PCT
chr2-174645143-174645794	0.158179139	WIPF1	PCT
chr2-174656411-174657048	0.078540601	WIPF1	PCT
chr2-174681308-174683689	0.172943188	WIPF1	PCT
chr2-174778332-174778940	0.248630381	WIPF1	PCT
chr2-174868728-174869239	0.133291619	WIPF1	PCT
chr2-175030389-175031251	0.093544041	WIPF1	PCT
chr2-177832578-177833174	0.074180163	PDE11A	PCT
chr2-177842095-177842516	0.20165797	PDE11A	PCT
chr2-178072014-178073936	0.090889071	PDE11A	PCT
chr2-178107969-178108471	0.105685899	PDE11A	PCT
chr2-178152073-178152403	0.116884276	PDE11A	PCT
chr2-178152648-178154472	0.128328658	PDE11A	PCT
chr2-178175470-178175965	0.178673591	PDE11A	PCT
chr2-178277626-178278132	0.067567033	PDE11A	PCT
chr2-177783028-177783422	0.154923726	OSBPL6	PCT
chr2-177842095-177842516	0.253190853	OSBPL6	PCT
chr2-177873893-177875019	0.096792387	OSBPL6	PCT
chr2-178072014-178073936	0.09020445	OSBPL6	PCT
chr2-178132242-178132939	0.068504654	OSBPL6	PCT
chr2-178152648-178154472	0.158857991	OSBPL6	PCT
chr2-178175470-178175965	0.19248768	OSBPL6	PCT
chr2-178193445-178195498	0.090093624	OSBPL6	PCT
chr2-178277626-178278132	0.105772439	OSBPL6	PCT
chr2-178279181-178279926	0.089457786	OSBPL6	PCT
chr2-178294881-178295631	0.134768249	OSBPL6	PCT
chr2-178304826-178305077	0.201853175	OSBPL6	PCT
chr2-178327614-178327829	0.132606595	OSBPL6	PCT
chr2-178506336-178506948	0.153809113	OSBPL6	PCT
chr2-178507484-178507802	0.214955196	OSBPL6	PCT
chr2-190088766-190089158	0.144104431	HIBCH	PCT
chr2-190136193-190136687	0.154465636	HIBCH	PCT
chr2-190179906-190181494	0.123396528	HIBCH	PCT
chr2-190234948-190235864	0.411711649	HIBCH	PCT
chr2-190278133-190278352	0.432035769	HIBCH	PCT
chr2-190300761-190301341	0.172655614	HIBCH	PCT
chr2-190302222-190302666	0.342495985	HIBCH	PCT
chr2-190314771-190315019	0.219503732	HIBCH	PCT
chr2-190369614-190369905	0.29508111	HIBCH	PCT
chr2-190407460-190409126	-0.134347706	HIBCH	PCT
chr2-190579995-190580231	-0.364427302	HIBCH	PCT
chr2-190641262-190641822	0.170057483	HIBCH	PCT
chr2-190701517-190702122	0.147346475	HIBCH	PCT
chr2-190759647-190760116	-0.196679518	HIBCH	PCT
chr2-190763916-190764392	-0.135430737	HIBCH	PCT
chr2-190765510-190766063	-0.227482487	HIBCH	PCT
chr2-190815028-190815748	0.12065087	HIBCH	PCT
chr2-190835300-190835571	-0.127632199	HIBCH	PCT
chr2-199954613-199956517	-0.099396643	SPATS2L	PCT
chr2-199971927-199972567	0.099597428	SPATS2L	PCT
chr2-199989789-199990088	0.149804366	SPATS2L	PCT
chr2-200002704-200003819	-0.266701191	SPATS2L	PCT
chr2-200050649-200051300	0.248762911	SPATS2L	PCT
chr2-200077253-200077624	0.198471339	SPATS2L	PCT
chr2-200127211-200128185	0.213067271	SPATS2L	PCT
chr2-200156082-200156785	0.151967132	SPATS2L	PCT
chr2-200163464-200163727	0.332609945	SPATS2L	PCT
chr2-200253492-200253967	0.397003947	SPATS2L	PCT
chr2-200258913-200259705	0.400626855	SPATS2L	PCT
chr2-200272290-200272686	0.189845566	SPATS2L	PCT
chr2-200276272-200276774	0.11075451	SPATS2L	PCT
chr2-200279080-200279410	0.204202773	SPATS2L	PCT
chr2-200298029-200298442	0.191624821	SPATS2L	PCT
chr2-200300651-200300904	0.263622251	SPATS2L	PCT
chr2-200335194-200335936	0.096100391	SPATS2L	PCT
chr2-200337062-200337910	0.137842363	SPATS2L	PCT
chr2-200338748-200339122	0.325024598	SPATS2L	PCT
chr2-200353793-200354295	0.136797975	SPATS2L	PCT
chr2-200367170-200367498	0.155058684	SPATS2L	PCT
chr2-200377966-200378815	0.141016509	SPATS2L	PCT
chr2-200383445-200384004	-0.115290977	SPATS2L	PCT
chr2-200402272-200402532	0.106759746	SPATS2L	PCT
chr2-200405711-200406233	0.20237798	SPATS2L	PCT
chr2-200408012-200409196	0.134569363	SPATS2L	PCT
chr2-200428432-200429937	0.230110092	SPATS2L	PCT
chr2-200455330-200456425	0.130274291	SPATS2L	PCT
chr2-200481397-200481681	0.174469131	SPATS2L	PCT
chr2-200615118-200615561	0.062447068	SPATS2L	PCT
chr2-200662771-200663083	0.200866006	SPATS2L	PCT
chr2-200756588-200757818	0.110370649	SPATS2L	PCT
chr2-200776753-200777786	0.068606801	SPATS2L	PCT
chr2-200298029-200298442	0.224820293	AOX1	PCT
chr2-200337062-200337910	0.154096311	AOX1	PCT
chr2-200353793-200354295	0.089822844	AOX1	PCT
chr2-200428432-200429937	0.325391576	AOX1	PCT
chr2-200466817-200467350	0.120796384	AOX1	PCT
chr2-200585586-200586789	0.091567577	AOX1	PCT
chr2-200590072-200590693	0.200433972	AOX1	PCT
chr2-200591286-200591694	0.219659087	AOX1	PCT
chr2-200613663-200614080	0.175548955	AOX1	PCT
chr2-200615922-200616476	0.084986104	AOX1	PCT
chr2-200648313-200649450	0.152048662	AOX1	PCT
chr2-200660825-200661060	0.456782438	AOX1	PCT
chr2-200699333-200699583	1.070246532	AOX1	PCT
chr2-207792241-207792647	-0.062389394	IDH1	PCT
chr2-207805805-207806054	-0.041303295	IDH1	PCT
chr2-207854613-207855254	-0.059225593	IDH1	PCT
chr2-207863481-207863714	0.228401225	IDH1	PCT
chr2-207891154-207891806	0.062690798	IDH1	PCT
chr2-207929955-207930328	0.050890317	IDH1	PCT
chr2-207934916-207936294	0.019401683	IDH1	PCT
chr2-208130118-208130771	0.070091291	IDH1	PCT
chr2-208175020-208175635	0.062296188	IDH1	PCT
chr2-208202788-208203520	0.059107917	IDH1	PCT
chr2-208212743-208213497	0.085672005	IDH1	PCT
chr2-208232754-208233125	0.079659332	IDH1	PCT
chr2-208240677-208241292	0.118051116	IDH1	PCT
chr2-208241539-208241810	0.131455994	IDH1	PCT
chr2-208253782-208255771	0.063337158	IDH1	PCT
chr2-208334234-208334567	0.131518122	IDH1	PCT
chr2-208383816-208384441	0.063955263	IDH1	PCT
chr2-208529038-208530628	0.034065348	IDH1	PCT
chr2-208565962-208566198	0.087272865	IDH1	PCT
chr2-207869698-207870576	0.340008624	PTH2R	PCT
chr2-207906385-207907288	0.347239731	PTH2R	PCT
chr2-208183612-208184358	0.446920679	PTH2R	PCT
chr2-208265023-208266810	-0.245087287	PTH2R	PCT
chr2-208315241-208315643	-1.547888443	PTH2R	PCT
chr2-208462408-208463114	0.701693542	PTH2R	PCT
chr2-208466189-208466711	0.116303609	PTH2R	PCT
chr2-208468411-208468704	0.224344523	PTH2R	PCT
chr2-208529038-208530628	0.33574592	PTH2R	PCT
chr2-208541982-208543085	0.96462268	PTH2R	PCT
chr2-208545426-208545827	0.56934763	PTH2R	PCT
chr2-208562219-208563668	0.267414399	PTH2R	PCT
chr2-208573257-208573996	0.144717389	PTH2R	PCT
chr2-208615246-208615900	0.480151906	PTH2R	PCT
chr2-208618329-208618945	0.78542781	PTH2R	PCT
chr2-208619820-208620647	0.395442782	PTH2R	PCT
chr2-208634756-208635040	0.648566406	PTH2R	PCT
chr2-210022535-210023197	0.135158899	KANSL1L	PCT
chr2-210062152-210062370	0.367085229	KANSL1L	PCT
chr2-210189423-210191149	0.221412826	KANSL1L	PCT
chr2-210197634-210198094	0.237379214	KANSL1L	PCT
chr2-210221737-210221937	0.161346383	KANSL1L	PCT
chr2-210223935-210225555	0.436684788	KANSL1L	PCT
chr2-210577383-210578287	0.116487106	KANSL1L	PCT
chr2-210584830-210585147	0.281175872	KANSL1L	PCT
chr2-210662557-210662957	0.177598981	KANSL1L	PCT
chr2-216086054-216086438	0.416063894	PECR	PCT
chr2-216107447-216108049	0.107656585	PECR	PCT
chr2-216130386-216130827	0.213897694	PECR	PCT
chr2-217654221-217654440	-0.246060232	TNS1	PCT
chr2-217680318-217680996	0.120173917	TNS1	PCT
chr2-217685237-217685446	-0.126527403	TNS1	PCT
chr2-217785340-217786100	0.144392876	TNS1	PCT
chr2-217797283-217797920	0.085051045	TNS1	PCT
chr2-217807756-217808135	0.107121788	TNS1	PCT
chr2-217813720-217814090	0.09991951	TNS1	PCT
chr2-217893533-217893764	0.111000633	TNS1	PCT
chr2-217902456-217903129	0.093637987	TNS1	PCT
chr2-217910114-217910393	0.124980767	TNS1	PCT
chr2-217916612-217916830	0.16267806	TNS1	PCT
chr2-217929822-217930036	0.150442723	TNS1	PCT
chr2-217942540-217943565	0.113686948	TNS1	PCT
chr2-217950318-217950632	0.070815033	TNS1	PCT
chr2-217953014-217953875	0.115365482	TNS1	PCT
chr2-217986739-217986988	0.167376998	TNS1	PCT
chr2-218152846-218153138	-0.389728237	TNS1	PCT
chr2-218168751-218170309	0.124184239	TNS1	PCT
chr2-218202243-218202908	0.16857285	TNS1	PCT
chr2-218216225-218218218	-0.104783097	TNS1	PCT
chr2-218298006-218298266	-0.098523285	TNS1	PCT
chr2-218333018-218333234	-0.212390318	TNS1	PCT
chr2-218354310-218355433	0.142631719	TNS1	PCT
chr2-218382011-218382351	-0.095846995	TNS1	PCT
chr2-232755182-232755835	0.098884208	NGEF	PCT
chr2-232860529-232861276	0.106584114	NGEF	PCT
chr2-232875798-232877271	0.036620467	NGEF	PCT
chr2-232927326-232929181	0.05518204	NGEF	PCT
chr2-233007745-233008044	0.153966203	NGEF	PCT
chr2-233011382-233013491	0.129060174	NGEF	PCT
chr2-233271801-233272297	0.186895549	NGEF	PCT
chr2-233280377-233280956	0.144759715	NGEF	PCT
chr2-233448255-233449376	0.082047026	NGEF	PCT
chr2-233481520-233482490	0.046571559	NGEF	PCT
chr2-233543551-233544669	0.025595195	UGT1A9	PCT
chr2-233598437-233598713	0.034525839	UGT1A9	PCT
chr2-233600309-233600645	0.06558351	UGT1A9	PCT
chr2-233670995-233672196	0.031256758	UGT1A9	PCT
chr2-233705688-233707018	0.025812185	UGT1A9	PCT
chr2-233720380-233720929	0.094191621	UGT1A9	PCT
chr2-233753176-233753505	0.035345075	UGT1A9	PCT
chr2-233776808-233777358	0.112188068	UGT1A9	PCT
chr2-233779755-233780192	0.13148848	UGT1A9	PCT
chr2-233832671-233833532	0.049750174	UGT1A9	PCT
chr2-233974035-233975050	-0.009384718	UGT1A9	PCT
chr2-234115907-234116332	-0.0528159	UGT1A9	PCT
chr2-234147200-234147813	-0.017819482	UGT1A9	PCT
chr2-233551051-233552006	0.039804405	UGT1A7	PCT
chr2-233598437-233598713	0.041185337	UGT1A7	PCT
chr2-233600309-233600645	0.044623424	UGT1A7	PCT
chr2-233602081-233602352	0.079275957	UGT1A7	PCT
chr2-233661240-233661521	0.047110475	UGT1A7	PCT
chr2-233663856-233664229	0.047364718	UGT1A7	PCT
chr2-233668573-233669072	0.041442258	UGT1A7	PCT
chr2-233670995-233672196	0.030924002	UGT1A7	PCT
chr2-233699801-233700550	0.024884943	UGT1A7	PCT
chr2-233720380-233720929	0.119127706	UGT1A7	PCT
chr2-233779755-233780192	0.19725807	UGT1A7	PCT
chr2-233818097-233818593	0.088315916	UGT1A7	PCT
chr2-233982795-233983276	-0.023857161	UGT1A7	PCT
chr2-234081831-234082828	-0.02518364	UGT1A7	PCT
chr2-233481520-233482490	0.021629559	UGT1A6	PCT
chr2-233543551-233544669	0.022490637	UGT1A6	PCT
chr2-233551051-233552006	0.026676223	UGT1A6	PCT
chr2-233598437-233598713	0.036080729	UGT1A6	PCT
chr2-233600309-233600645	0.045085423	UGT1A6	PCT
chr2-233602081-233602352	0.077503583	UGT1A6	PCT
chr2-233603262-233603921	0.038765481	UGT1A6	PCT
chr2-233670995-233672196	0.020259062	UGT1A6	PCT
chr2-233756795-233757051	0.045369599	UGT1A6	PCT
chr2-233779755-233780192	0.147662191	UGT1A6	PCT
chr2-234081831-234082828	-0.015180762	UGT1A6	PCT
chr2-233600309-233600645	0.058171148	UGT1A1	PCT
chr2-233603262-233603921	0.025320402	UGT1A1	PCT
chr2-233661240-233661521	0.11409014	UGT1A1	PCT
chr2-233670995-233672196	0.042103177	UGT1A1	PCT
chr2-233705688-233707018	0.044794513	UGT1A1	PCT
chr2-233720380-233720929	0.091236521	UGT1A1	PCT
chr2-233753176-233753505	0.100084121	UGT1A1	PCT
chr2-233776808-233777358	0.093546532	UGT1A1	PCT
chr2-233779755-233780192	0.108213584	UGT1A1	PCT
chr2-233818097-233818593	0.083533614	UGT1A1	PCT
chr2-233600309-233600645	0.112110442	MROH2A	PCT
chr2-233670995-233672196	0.078493024	MROH2A	PCT
chr3-2036051-2036856	0.495997724	CNTN4	PCT
chr3-2097712-2100227	0.530851889	CNTN4	PCT
chr3-2105071-2106345	0.536343755	CNTN4	PCT
chr3-2123960-2124643	0.701015426	CNTN4	PCT
chr3-2156123-2156544	0.585128974	CNTN4	PCT
chr3-2188658-2189387	0.362269869	CNTN4	PCT
chr3-2409132-2409542	0.473869802	CNTN4	PCT
chr3-2442647-2443849	0.585983007	CNTN4	PCT
chr3-2526814-2527238	0.859582922	CNTN4	PCT
chr3-11907773-11908442	0.134626506	SYN2	PCT
chr3-11972170-11973018	0.174342852	SYN2	PCT
chr3-12003557-12005121	0.136210497	SYN2	PCT
chr3-12016904-12017704	0.163541397	SYN2	PCT
chr3-12018060-12018614	0.441265288	SYN2	PCT
chr3-12105645-12106306	0.239264481	SYN2	PCT
chr3-12110388-12111263	0.069717823	SYN2	PCT
chr3-12338566-12338918	0.176627275	SYN2	PCT
chr3-19721439-19721709	0.297814315	SGO1-AS1	PCT
chr3-19723592-19724552	0.191196992	SGO1-AS1	PCT
chr3-19734414-19736370	0.275883891	SGO1-AS1	PCT
chr3-19908801-19910679	0.28082122	SGO1-AS1	PCT
chr3-19931115-19931495	-0.25143189	SGO1-AS1	PCT
chr3-20056762-20057863	-0.159230088	SGO1-AS1	PCT
chr3-20060882-20061381	-0.201337669	SGO1-AS1	PCT
chr3-20096024-20096427	0.470081084	SGO1-AS1	PCT
chr3-20096987-20097311	0.351575748	SGO1-AS1	PCT
chr3-20225764-20226185	0.282913047	SGO1-AS1	PCT
chr3-20232887-20233298	0.370929035	SGO1-AS1	PCT
chr3-20236105-20236960	0.399524557	SGO1-AS1	PCT
chr3-20239789-20240815	0.224702981	SGO1-AS1	PCT
chr3-20324745-20325332	0.308588417	SGO1-AS1	PCT
chr3-22834438-22835379	0.168739907	UBE2E2	PCT
chr3-22951635-22952678	0.200678547	UBE2E2	PCT
chr3-22986834-22987504	0.231794508	UBE2E2	PCT
chr3-22988272-22989159	0.193861955	UBE2E2	PCT
chr3-22993172-22993426	0.156121406	UBE2E2	PCT
chr3-23004624-23005629	0.238954562	UBE2E2	PCT
chr3-23035735-23036497	0.196704929	UBE2E2	PCT
chr3-23071741-23071991	0.341021538	UBE2E2	PCT
chr3-23209781-23210333	0.215025149	UBE2E2	PCT
chr3-23254085-23254846	-0.083356127	UBE2E2	PCT
chr3-23303498-23304051	0.140692909	UBE2E2	PCT
chr3-23479977-23480519	0.245049327	UBE2E2	PCT
chr3-23607374-23607890	0.164727759	UBE2E2	PCT
chr3-31680018-31680278	0.522866491	OSBPL10	PCT
chr3-31755952-31756323	0.210026465	OSBPL10	PCT
chr3-31816344-31816924	0.158862464	OSBPL10	PCT
chr3-31880003-31880307	0.459138952	OSBPL10	PCT
chr3-31881922-31882132	0.213511217	OSBPL10	PCT
chr3-31896485-31897034	0.096543824	OSBPL10	PCT
chr3-31908372-31909216	0.14287269	OSBPL10	PCT
chr3-31918208-31918478	0.245072867	OSBPL10	PCT
chr3-31922771-31923353	0.153402627	OSBPL10	PCT
chr3-31933076-31933299	0.344466051	OSBPL10	PCT
chr3-31946535-31946867	0.477008568	OSBPL10	PCT
chr3-31952275-31952524	0.486246091	OSBPL10	PCT
chr3-31958573-31959154	0.124085235	OSBPL10	PCT
chr3-31968455-31969589	0.264101365	OSBPL10	PCT
chr3-31970768-31971013	0.258675135	OSBPL10	PCT
chr3-31976299-31976572	0.12353797	OSBPL10	PCT
chr3-31980175-31982055	0.138176564	OSBPL10	PCT
chr3-32145487-32146121	0.232773857	OSBPL10	PCT
chr3-32315324-32315737	0.111089187	OSBPL10	PCT
chr3-32339848-32341255	0.091989343	OSBPL10	PCT
chr3-32346947-32348008	0.173232945	OSBPL10	PCT
chr3-32385005-32385285	0.311236268	OSBPL10	PCT
chr3-32542157-32542545	0.34091031	OSBPL10	PCT
chr3-32409792-32410679	0.069567876	TRIM71	PCT
chr3-32603018-32603464	0.152486348	TRIM71	PCT
chr3-32816373-32817351	0.068945832	TRIM71	PCT
chr3-32848435-32849474	0.029384894	TRIM71	PCT
chr3-32864514-32864963	0.155806792	TRIM71	PCT
chr3-32872546-32873416	0.074405149	TRIM71	PCT
chr3-32909664-32910665	0.04851512	TRIM71	PCT
chr3-36823651-36824321	0.108984569	GOLGA4	PCT
chr3-37126225-37126742	0.361191832	GOLGA4	PCT
chr3-37159506-37159791	-0.163340668	GOLGA4	PCT
chr3-37170110-37170666	0.127087485	GOLGA4	PCT
chr3-37183437-37183685	-0.399775186	GOLGA4	PCT
chr3-37222994-37223895	0.202232138	GOLGA4	PCT
chr3-37229646-37230087	0.117134886	GOLGA4	PCT
chr3-37247733-37248484	0.147094375	GOLGA4	PCT
chr3-37443473-37443915	-0.184475493	GOLGA4	PCT
chr3-37506722-37507311	0.243494217	GOLGA4	PCT
chr3-37507554-37508147	0.236376816	GOLGA4	PCT
chr3-37668322-37669574	0.098507208	GOLGA4	PCT
chr3-37687827-37688277	0.16427434	GOLGA4	PCT
chr3-37712797-37713759	-0.159856044	GOLGA4	PCT
chr3-38121382-38121996	0.125417394	ACAA1	PCT
chr3-38125244-38125828	0.132426003	ACAA1	PCT
chr3-38266953-38267343	0.111647933	ACAA1	PCT
chr3-38281493-38282757	0.099814153	ACAA1	PCT
chr3-38337375-38338078	0.093521778	ACAA1	PCT
chr3-38345873-38348307	0.068529972	ACAA1	PCT
chr3-38396834-38397705	0.05241753	ACAA1	PCT
chr3-38471273-38471835	0.058232497	ACAA1	PCT
chr3-37882755-37882971	-0.111674218	XYLB	PCT
chr3-37963004-37963374	0.203499923	XYLB	PCT
chr3-38116501-38116824	0.230581883	XYLB	PCT
chr3-38121382-38121996	0.255803536	XYLB	PCT
chr3-38125244-38125828	0.330181422	XYLB	PCT
chr3-38154834-38155156	-0.111842678	XYLB	PCT
chr3-38184478-38185133	0.150867795	XYLB	PCT
chr3-38271574-38271775	0.376286025	XYLB	PCT
chr3-38272799-38273275	0.300837056	XYLB	PCT
chr3-38296813-38297289	-0.093207695	XYLB	PCT
chr3-38334571-38334980	0.202350259	XYLB	PCT
chr3-38337375-38338078	0.233161658	XYLB	PCT
chr3-38345873-38348307	0.15474117	XYLB	PCT
chr3-38396834-38397705	0.226289671	XYLB	PCT
chr3-38468604-38469113	0.225388461	XYLB	PCT
chr3-41627242-41627966	0.14512259	ULK4	PCT
chr3-41629797-41630488	0.291337951	ULK4	PCT
chr3-41683292-41684554	0.179663056	ULK4	PCT
chr3-41848487-41848735	0.513706465	ULK4	PCT
chr3-41885565-41886367	0.359918141	ULK4	PCT
chr3-41900134-41900578	0.289190632	ULK4	PCT
chr3-41920123-41921005	0.225414807	ULK4	PCT
chr3-42052543-42053850	0.176140972	ULK4	PCT
chr3-42090813-42091486	0.232861324	ULK4	PCT
chr3-46386185-46386562	-0.4091441	PTH1R	PCT
chr3-46461935-46463847	-0.147481148	PTH1R	PCT
chr3-46584784-46586871	0.258020728	PTH1R	PCT
chr3-46660692-46661150	-0.487580361	PTH1R	PCT
chr3-46751980-46752774	0.431941982	PTH1R	PCT
chr3-46867370-46867791	0.246865564	PTH1R	PCT
chr3-46909446-46909886	0.373000006	PTH1R	PCT
chr3-46926117-46926384	0.354727556	PTH1R	PCT
chr3-47100810-47101697	0.132363849	PTH1R	PCT
chr3-47140883-47141439	0.374472764	PTH1R	PCT
chr3-47176939-47177247	0.575519042	PTH1R	PCT
chr3-47182507-47183103	0.221189235	PTH1R	PCT
chr3-47265606-47265923	0.387375571	PTH1R	PCT
chr3-47309943-47311240	-0.271387997	PTH1R	PCT
chr3-51974906-51975373	0.209965298	ACY1	PCT
chr3-51982173-51983595	0.194171744	ACY1	PCT
chr3-52082065-52082407	0.254190415	ACY1	PCT
chr3-52102929-52103218	0.255203893	ACY1	PCT
chr3-52117293-52117849	0.174188468	ACY1	PCT
chr3-52289589-52290238	0.140052764	ACY1	PCT
chr3-53423011-53423540	0.149719172	CHDH	PCT
chr3-53464138-53465511	0.11227378	CHDH	PCT
chr3-53477861-53479584	0.098582848	CHDH	PCT
chr3-53489416-53489722	0.128157931	CHDH	PCT
chr3-53490017-53490393	0.11472943	CHDH	PCT
chr3-53633152-53633798	0.056566215	CHDH	PCT
chr3-53641385-53641727	0.199242825	CHDH	PCT
chr3-53643395-53643873	0.052604202	CHDH	PCT
chr3-53671235-53672147	-0.045904044	CHDH	PCT
chr3-53728988-53729952	0.064480444	CHDH	PCT
chr3-53753413-53753713	-0.16008018	CHDH	PCT
chr3-53803858-53804468	0.054414144	CHDH	PCT
chr3-53823444-53824416	0.100152473	CHDH	PCT
chr3-53843339-53843761	0.132001822	CHDH	PCT
chr3-53844345-53845069	0.080653727	CHDH	PCT
chr3-53845653-53846688	0.088563074	CHDH	PCT
chr3-53858102-53858723	0.08644586	CHDH	PCT
chr3-53865810-53866360	0.169567853	CHDH	PCT
chr3-53890749-53892662	-0.078392383	CHDH	PCT
chr3-53921151-53921544	0.129412084	CHDH	PCT
chr3-54032635-54032886	-0.047707232	CHDH	PCT
chr3-54034959-54035334	-0.032529696	CHDH	PCT
chr3-54038446-54038677	0.131075101	CHDH	PCT
chr3-54044555-54044975	-0.095841945	CHDH	PCT
chr3-54060754-54061098	-0.047737186	CHDH	PCT
chr3-54086751-54087097	-0.103882404	CHDH	PCT
chr3-54120508-54123154	-0.044903205	CHDH	PCT
chr3-54146145-54147006	-0.068957761	CHDH	PCT
chr3-54158479-54158973	0.077536407	CHDH	PCT
chr3-54236720-54237368	-0.085095537	CHDH	PCT
chr3-54298585-54299531	0.061279059	CHDH	PCT
chr3-54313350-54313779	0.102092081	CHDH	PCT
chr3-54342747-54343014	-0.171967808	CHDH	PCT
chr3-53464138-53465511	0.108137923	IL17RB	PCT
chr3-53477861-53479584	0.08919366	IL17RB	PCT
chr3-53570669-53571037	-0.068007381	IL17RB	PCT
chr3-53641385-53641727	0.160963442	IL17RB	PCT
chr3-53671235-53672147	-0.039497547	IL17RB	PCT
chr3-53728988-53729952	0.065958159	IL17RB	PCT
chr3-53805887-53807401	0.061878233	IL17RB	PCT
chr3-53823444-53824416	0.13446616	IL17RB	PCT
chr3-53843339-53843761	0.104731242	IL17RB	PCT
chr3-53844345-53845069	0.060277017	IL17RB	PCT
chr3-53845653-53846688	0.047623956	IL17RB	PCT
chr3-53858102-53858723	0.079434304	IL17RB	PCT
chr3-53865810-53866360	0.096543435	IL17RB	PCT
chr3-54044555-54044975	-0.054241954	IL17RB	PCT
chr3-54086751-54087097	-0.093932241	IL17RB	PCT
chr3-54120508-54123154	-0.02828838	IL17RB	PCT
chr3-54129523-54129997	-0.048549108	IL17RB	PCT
chr3-54236720-54237368	-0.04293338	IL17RB	PCT
chr3-54298585-54299531	0.130978155	IL17RB	PCT
chr3-57803292-57804294	-0.029312367	ABHD6	PCT
chr3-58175450-58176018	0.055768234	ABHD6	PCT
chr3-58193279-58193691	0.122592493	ABHD6	PCT
chr3-58198866-58199150	0.1366219	ABHD6	PCT
chr3-58200836-58201765	0.124445975	ABHD6	PCT
chr3-58217014-58217803	0.074215816	ABHD6	PCT
chr3-58236924-58238754	0.039277849	ABHD6	PCT
chr3-58241248-58241672	0.04430436	ABHD6	PCT
chr3-58244913-58245227	0.127880541	ABHD6	PCT
chr3-58249405-58249851	0.126738928	ABHD6	PCT
chr3-58280164-58281403	0.088437229	ABHD6	PCT
chr3-58342352-58343500	0.060626157	ABHD6	PCT
chr3-58422701-58423279	0.082904277	ABHD6	PCT
chr3-58470822-58471842	-0.039958059	ABHD6	PCT
chr3-58518218-58518551	0.080824095	ABHD6	PCT
chr3-58520810-58521292	0.050858111	ABHD6	PCT
chr3-58522966-58523242	0.055122182	ABHD6	PCT
chr3-58528595-58528969	0.082644688	ABHD6	PCT
chr3-58535981-58536558	0.09989438	ABHD6	PCT
chr3-58552980-58554476	0.130480531	ABHD6	PCT
chr3-58593966-58594507	0.10182868	ABHD6	PCT
chr3-58646384-58646855	-0.061473511	ABHD6	PCT
chr3-58659150-58659684	0.090600823	ABHD6	PCT
chr3-58175450-58176018	0.041271304	ACOX2	PCT
chr3-58193279-58193691	0.059285177	ACOX2	PCT
chr3-58244913-58245227	0.050940983	ACOX2	PCT
chr3-58249405-58249851	0.046823712	ACOX2	PCT
chr3-58250249-58250551	0.097542357	ACOX2	PCT
chr3-58422701-58423279	0.069169285	ACOX2	PCT
chr3-58518218-58518551	0.033228666	ACOX2	PCT
chr3-58520810-58521292	0.035282094	ACOX2	PCT
chr3-58522966-58523242	0.030746734	ACOX2	PCT
chr3-58535981-58536558	0.043231948	ACOX2	PCT
chr3-58552980-58554476	0.048077059	ACOX2	PCT
chr3-58593966-58594507	0.104682174	ACOX2	PCT
chr3-60756232-60756966	0.150450057	FHIT	PCT
chr3-60765537-60766342	0.368705374	FHIT	PCT
chr3-60890035-60890731	0.310789853	FHIT	PCT
chr3-60948582-60948887	0.350441372	FHIT	PCT
chr3-61053795-61054158	0.265345709	FHIT	PCT
chr3-61073651-61074117	0.47610505	FHIT	PCT
chr3-61172700-61173012	0.349838005	FHIT	PCT
chr3-61221070-61222535	0.103982473	FHIT	PCT
chr3-61239896-61240436	-0.530965704	FHIT	PCT
chr3-61249763-61251973	0.266373694	FHIT	PCT
chr3-61263937-61264186	0.779115816	FHIT	PCT
chr3-61294766-61295035	0.215239816	FHIT	PCT
chr3-61381758-61382095	0.201914756	FHIT	PCT
chr3-61438304-61439250	0.162763596	FHIT	PCT
chr3-61464908-61465130	-0.793357697	FHIT	PCT
chr3-61518024-61518880	0.129198518	FHIT	PCT
chr3-61519158-61519422	0.268355346	FHIT	PCT
chr3-61520882-61521557	0.247466395	FHIT	PCT
chr3-61524983-61525273	-0.651862926	FHIT	PCT
chr3-61530350-61530640	0.199186593	FHIT	PCT
chr3-61612255-61612480	0.380483915	FHIT	PCT
chr3-61616504-61617731	0.271359763	FHIT	PCT
chr3-61626534-61626750	0.240240655	FHIT	PCT
chr3-61688021-61688998	0.077659068	FHIT	PCT
chr3-61708195-61709059	0.207937271	FHIT	PCT
chr3-67176333-67176791	0.227307021	SUCLG2-AS1	PCT
chr3-67221439-67221878	0.146404885	SUCLG2-AS1	PCT
chr3-67384779-67385628	0.143105485	SUCLG2-AS1	PCT
chr3-67401841-67403221	0.2487299	SUCLG2-AS1	PCT
chr3-67432619-67435128	0.127205862	SUCLG2-AS1	PCT
chr3-67486636-67486954	0.266325246	SUCLG2-AS1	PCT
chr3-67500727-67501112	0.090043469	SUCLG2-AS1	PCT
chr3-67540055-67540912	0.125257011	SUCLG2-AS1	PCT
chr3-67571957-67572763	0.355461592	SUCLG2-AS1	PCT
chr3-67623744-67624427	0.115823511	SUCLG2-AS1	PCT
chr3-67630540-67631240	0.113269063	SUCLG2-AS1	PCT
chr3-67647153-67647827	0.062327385	SUCLG2-AS1	PCT
chr3-67648255-67648896	0.201353867	SUCLG2-AS1	PCT
chr3-67653652-67655150	0.174257704	SUCLG2-AS1	PCT
chr3-67699735-67700255	0.108211165	SUCLG2-AS1	PCT
chr3-68049314-68050105	0.085284315	SUCLG2-AS1	PCT
chr3-68055078-68055660	0.083068284	SUCLG2-AS1	PCT
chr3-68059292-68060612	0.096434153	SUCLG2-AS1	PCT
chr3-69093536-69094239	0.19889414	FRMD4B	PCT
chr3-69198959-69199789	-0.20806402	FRMD4B	PCT
chr3-69204005-69204319	-0.194367561	FRMD4B	PCT
chr3-69255923-69256218	0.296099355	FRMD4B	PCT
chr3-69276208-69276611	0.243959422	FRMD4B	PCT
chr3-69309867-69310098	0.253686986	FRMD4B	PCT
chr3-69338697-69339463	0.164051153	FRMD4B	PCT
chr3-69339768-69340044	0.289754819	FRMD4B	PCT
chr3-69341755-69342555	0.175760375	FRMD4B	PCT
chr3-69345200-69346253	0.119686101	FRMD4B	PCT
chr3-69368241-69368629	0.341973843	FRMD4B	PCT
chr3-69370198-69371888	0.374074212	FRMD4B	PCT
chr3-69379804-69380263	0.34055798	FRMD4B	PCT
chr3-69385152-69386842	0.265227072	FRMD4B	PCT
chr3-69406189-69406489	0.283318318	FRMD4B	PCT
chr3-69408620-69410591	0.247150193	FRMD4B	PCT
chr3-69420789-69421433	0.157173076	FRMD4B	PCT
chr3-69500599-69500869	0.67849165	FRMD4B	PCT
chr3-69541211-69541490	0.351769199	FRMD4B	PCT
chr3-69541778-69542959	0.271694039	FRMD4B	PCT
chr3-69558885-69559188	0.369809299	FRMD4B	PCT
chr3-69686842-69687407	-0.183370594	FRMD4B	PCT
chr3-69763298-69763902	0.095900411	FRMD4B	PCT
chr3-69791919-69792417	-0.102614536	FRMD4B	PCT
chr3-69865597-69866520	-0.147099466	FRMD4B	PCT
chr3-69906230-69906790	0.156828069	FRMD4B	PCT
chr3-69941655-69942128	0.132791173	FRMD4B	PCT
chr3-73479391-73480684	0.096284317	PDZRN3	PCT
chr3-73512986-73513738	0.255871718	PDZRN3	PCT
chr3-73569262-73569827	0.159002898	PDZRN3	PCT
chr3-73592346-73592998	0.313331062	PDZRN3	PCT
chr3-73600763-73601300	0.315966611	PDZRN3	PCT
chr3-73621671-73622545	0.20693807	PDZRN3	PCT
chr3-73623903-73625573	0.29397337	PDZRN3	PCT
chr3-73793902-73794198	0.164652655	PDZRN3	PCT
chr3-73805420-73805732	0.220527214	PDZRN3	PCT
chr3-73826869-73828175	0.080504646	PDZRN3	PCT
chr3-74271522-74271875	0.184461549	CNTN3	PCT
chr3-74273134-74274615	0.182233829	CNTN3	PCT
chr3-74413300-74414413	0.10739974	CNTN3	PCT
chr3-74419821-74420092	0.354131912	CNTN3	PCT
chr3-74538674-74538911	0.292295862	CNTN3	PCT
chr3-74546130-74546815	0.232904	CNTN3	PCT
chr3-74590374-74592673	0.295522888	CNTN3	PCT
chr3-74612951-74615060	0.31850305	CNTN3	PCT
chr3-74643432-74644010	0.179798929	CNTN3	PCT
chr3-74650830-74651827	0.134320282	CNTN3	PCT
chr3-74883706-74883940	0.209610805	CNTN3	PCT
chr3-93906303-93906717	0.191462549	PROS1	PCT
chr3-93934521-93934930	0.34827401	PROS1	PCT
chr3-93961151-93961884	0.28814586	PROS1	PCT
chr3-93972650-93974219	0.286893977	PROS1	PCT
chr3-93979362-93980935	0.114167789	PROS1	PCT
chr3-94082086-94082750	-0.186478242	PROS1	PCT
chr3-94087022-94087257	0.360441905	PROS1	PCT
chr3-94105094-94105426	0.198551598	PROS1	PCT
chr3-94249161-94249805	0.139963765	PROS1	PCT
chr3-94293559-94295141	0.138310622	PROS1	PCT
chr3-105085496-105085847	0.229501457	ALCAM	PCT
chr3-105353373-105354715	0.372084499	ALCAM	PCT
chr3-105365586-105369979	0.398123788	ALCAM	PCT
chr3-105405930-105406548	0.261616598	ALCAM	PCT
chr3-105414924-105415138	0.65721066	ALCAM	PCT
chr3-105465197-105466854	0.16773302	ALCAM	PCT
chr3-105502113-105502771	0.234038516	ALCAM	PCT
chr3-105503107-105503496	0.465951753	ALCAM	PCT
chr3-105564549-105565168	0.192359813	ALCAM	PCT
chr3-105836565-105836847	-0.405201596	ALCAM	PCT
chr3-107815776-107816406	0.070243633	HHLA2	PCT
chr3-107822080-107822507	-0.09936272	HHLA2	PCT
chr3-107956836-107957730	-0.072806084	HHLA2	PCT
chr3-108021724-108023004	-0.075853022	HHLA2	PCT
chr3-108114139-108114984	-0.079974164	HHLA2	PCT
chr3-108132295-108132965	-0.129739855	HHLA2	PCT
chr3-108136747-108137492	-0.074209676	HHLA2	PCT
chr3-108296211-108296546	0.269578438	HHLA2	PCT
chr3-108300206-108300591	0.275285824	HHLA2	PCT
chr3-108301661-108301927	0.183910137	HHLA2	PCT
chr3-108302237-108302835	0.138734943	HHLA2	PCT
chr3-108490343-108491049	0.239671866	HHLA2	PCT
chr3-108511212-108511703	0.245691764	HHLA2	PCT
chr3-108513870-108514279	0.260064474	HHLA2	PCT
chr3-108537361-108537731	0.324253097	HHLA2	PCT
chr3-108577564-108578477	0.191308134	HHLA2	PCT
chr3-118987265-118988144	0.105079476	IGSF11	PCT
chr3-118994661-118995375	0.287739639	IGSF11	PCT
chr3-118996727-118997747	0.17059615	IGSF11	PCT
chr3-119012666-119013252	0.260656084	IGSF11	PCT
chr3-119032233-119032479	0.383952776	IGSF11	PCT
chr3-119145022-119146938	0.215124309	IGSF11	PCT
chr3-119172328-119173770	0.123632243	IGSF11	PCT
chr3-119210940-119212154	0.102478361	IGSF11	PCT
chr3-119233651-119234181	0.279107697	IGSF11	PCT
chr3-119282483-119283617	0.269080569	IGSF11	PCT
chr3-120200791-120201382	0.238868575	HGD	PCT
chr3-120284454-120285584	0.101209416	HGD	PCT
chr3-120304467-120305896	0.104849524	HGD	PCT
chr3-120350406-120350923	0.155035867	HGD	PCT
chr3-120401162-120401773	0.175525831	HGD	PCT
chr3-120418537-120419377	0.128916742	HGD	PCT
chr3-120433602-120433964	0.268214238	HGD	PCT
chr3-120438710-120439282	0.092294262	HGD	PCT
chr3-120450048-120452018	-0.09419981	HGD	PCT
chr3-120566274-120568250	0.111457149	HGD	PCT
chr3-120571822-120572410	0.354847551	HGD	PCT
chr3-120603973-120605271	0.119990839	HGD	PCT
chr3-120625194-120626275	0.287620543	HGD	PCT
chr3-120636663-120637206	0.234726301	HGD	PCT
chr3-120641595-120642336	0.193244933	HGD	PCT
chr3-120657685-120658282	0.222448774	HGD	PCT
chr3-120658975-120659633	0.255509187	HGD	PCT
chr3-120681252-120682586	0.134013745	HGD	PCT
chr3-120719159-120719857	0.147658682	HGD	PCT
chr3-121488475-121488979	0.315212401	GOLGB1	PCT
chr3-121504568-121505210	0.287924502	GOLGB1	PCT
chr3-121507864-121508712	0.280681082	GOLGB1	PCT
chr3-121598002-121598345	0.164505691	GOLGB1	PCT
chr3-121737341-121737710	0.377228056	GOLGB1	PCT
chr3-121787638-121788501	0.163200281	GOLGB1	PCT
chr3-121810957-121812662	0.183741742	GOLGB1	PCT
chr3-121855247-121856023	0.114725711	GOLGB1	PCT
chr3-121431822-121432889	0.118386148	EAF2	PCT
chr3-121592772-121593644	0.123165138	EAF2	PCT
chr3-121594931-121595234	0.109828539	EAF2	PCT
chr3-121660092-121660998	0.107284081	EAF2	PCT
chr3-121693383-121694033	0.119806461	EAF2	PCT
chr3-121809299-121809649	0.171389799	EAF2	PCT
chr3-121810957-121812662	0.143930489	EAF2	PCT
chr3-121855247-121856023	0.104226262	EAF2	PCT
chr3-121956353-121956682	0.161348085	EAF2	PCT
chr3-122255797-122256012	0.109232119	EAF2	PCT
chr3-122267466-122268645	0.05701798	EAF2	PCT
chr3-122289310-122289635	0.192170814	EAF2	PCT
chr3-122294103-122294749	0.071661803	EAF2	PCT
chr3-125833735-125833996	0.370135913	ALDH1L1	PCT
chr3-126178923-126181277	0.158502716	ALDH1L1	PCT
chr3-126186586-126187086	0.188369764	ALDH1L1	PCT
chr3-126197468-126198589	0.092832675	ALDH1L1	PCT
chr3-126199264-126199520	0.213373016	ALDH1L1	PCT
chr3-126252251-126252779	0.24943102	ALDH1L1	PCT
chr3-126266226-126267875	0.120265288	ALDH1L1	PCT
chr3-126287241-126288705	0.087818722	ALDH1L1	PCT
chr3-126293762-126295007	0.128532527	ALDH1L1	PCT
chr3-126295328-126295898	0.128400263	ALDH1L1	PCT
chr3-126299917-126301778	0.119936408	ALDH1L1	PCT
chr3-126338761-126339306	0.180064469	ALDH1L1	PCT
chr3-126341377-126341926	0.172029769	ALDH1L1	PCT
chr3-126355788-126357676	0.16364391	ALDH1L1	PCT
chr3-126372413-126373325	0.116970293	ALDH1L1	PCT
chr3-126419800-126420376	0.201502144	ALDH1L1	PCT
chr3-126523352-126524815	0.044818537	ALDH1L1	PCT
chr3-126266226-126267875	0.058559702	KLF15	PCT
chr3-126287241-126288705	0.039722257	KLF15	PCT
chr3-126295328-126295898	0.051359666	KLF15	PCT
chr3-126299917-126301778	0.038960148	KLF15	PCT
chr3-126317300-126318170	0.048753446	KLF15	PCT
chr3-126338761-126339306	0.189702703	KLF15	PCT
chr3-126341377-126341926	0.088844446	KLF15	PCT
chr3-126433650-126435021	0.114194156	KLF15	PCT
chr3-132421767-132422238	0.371480409	ACAD11	PCT
chr3-132533173-132533402	0.52910249	ACAD11	PCT
chr3-132549165-132550021	0.38523765	ACAD11	PCT
chr3-132597698-132597949	0.703084299	ACAD11	PCT
chr3-132657911-132658148	0.410595889	ACAD11	PCT
chr3-139585796-139586044	0.344815237	CLSTN2	PCT
chr3-139695131-139696152	0.16909046	CLSTN2	PCT
chr3-139758699-139759266	0.295576008	CLSTN2	PCT
chr3-139764084-139764375	0.246053158	CLSTN2	PCT
chr3-139811382-139812504	0.275107439	CLSTN2	PCT
chr3-139934494-139936429	0.276466921	CLSTN2	PCT
chr3-139940718-139940958	0.343913008	CLSTN2	PCT
chr3-139942190-139942414	0.436476487	CLSTN2	PCT
chr3-140023270-140023989	0.200413475	CLSTN2	PCT
chr3-140052854-140053574	0.28130867	CLSTN2	PCT
chr3-140199224-140200148	-0.125300621	CLSTN2	PCT
[truncated: 66,203 more rows]
