# Supplementary material for: Predicting proximal tubule failed repair drivers through regularized regression analysis of single cell multiomic sequencing
Source: Nat Commun. 2024 Feb 12;15:1291. doi: 10.1038/s41467-024-45706-0 (PMC10861555; doi:10.1038/s41467-024-45706-0)
Supplement: Supplementary file 6 — Supplementary dataset 3 [file 41467_2024_45706_MOESM6_ESM.csv]

gene	p_val	avg_log2FC	pct.1	pct.2	p_val_adj	modeled
KCNAB2	0	0.584403377	0.408	0.104	0	Modeled
ERRFI1	0	0.867445745	0.872	0.558	0	Modeled
KAZN	0	-1.06503682	0.605	0.733	0	Modeled
ALDH4A1	0	0.580209957	0.533	0.266	0	Modeled
EIF4G3	0	-0.607815032	0.821	0.906	0	Modeled
CLIC4	0	-0.690959274	0.627	0.791	0	Modeled
MAN1C1	0	1.003910892	0.459	0.17	0	Modeled
KHDRBS1	0	-0.489525225	0.308	0.56	0	Modeled
MACF1	0	-0.642038776	0.945	0.974	0	Modeled
EBNA1BP2	0	0.966530929	0.8	0.467	0	Modeled
CYP4A11	0	1.089327233	0.687	0.215	0	Modeled
CYP4A22-AS1	0	1.317883281	0.678	0.233	0	Modeled
TRABD2B	0	0.615495425	0.97	0.858	0	Modeled
AGBL4	0	-0.883201137	0.682	0.844	0	Modeled
ZYG11A	0	0.503121686	0.418	0.155	0	Modeled
DIO1	0	0.559935632	0.41	0.11	0	Modeled
FGGY	0	1.044128247	0.978	0.8	0	Modeled
AK4	0	0.917164548	0.773	0.51	0	Modeled
GADD45A	0	0.593994815	0.486	0.239	0	Modeled
LINC01788	0	0.884998985	0.515	0.178	0	Not modeled
PTGER3	0	0.483823038	0.419	0.147	0	Modeled
AL121999.1	0	0.508576452	0.389	0.151	0	Not modeled
SPAG17	0	-0.529044796	0.176	0.419	0	Modeled
HAO2	0	0.700184583	0.448	0.133	0	Modeled
PDZK1	0	0.722333188	0.852	0.665	0	Modeled
S100A10	0	-0.443261544	0.06	0.301	0	Modeled
S100A6	0	-0.528872701	0.024	0.241	0	Modeled
LMNA	0	-0.484738671	0.129	0.348	0	Modeled
KIRREL1	0	-0.531527385	0.017	0.263	0	Not modeled
RASAL2	0	-0.675266848	0.775	0.845	0	Modeled
NPL	0	0.80569382	0.536	0.286	0	Modeled
LAMC1	0	-0.961759198	0.333	0.626	0	Modeled
LAMC2	0	-0.402056958	0.005	0.144	0	Modeled
RGL1	0	0.81991514	0.64	0.381	0	Modeled
ETNK2	0	0.545390584	0.41	0.124	0	Modeled
PLEKHA6	0	0.656028871	0.839	0.602	0	Modeled
RHEX	0	-1.556134112	0.436	0.831	0	Not modeled
PFKFB2	0	0.579200291	0.463	0.205	0	Modeled
MIR29B2CHG	0	0.460625912	0.63	0.38	0	Not modeled
HHAT	0	-0.340873071	0.07	0.252	0	Modeled
SMYD2	0	-0.597291671	0.115	0.378	0	Modeled
ESRRG	0	0.472576843	0.995	0.963	0	Modeled
MARC2	0	0.789763643	0.633	0.383	0	Modeled
CAPN2	0	-0.530653357	0.112	0.357	0	Modeled
ENAH	0	-1.041111376	0.183	0.496	0	Modeled
SLC35F3	0	-0.485803067	0.009	0.138	0	Modeled
AKT3	0	-0.8089015	0.516	0.744	0	Modeled
KIF26B	0	-1.101220717	0.118	0.418	0	Modeled
SH3YL1	0	0.81632613	0.858	0.621	0	Modeled
PXDN	0	-0.457737375	0.005	0.207	0	Modeled
KLHL29	0	-0.691584711	0.218	0.499	0	Modeled
KHK	0	0.446231068	0.359	0.111	0	Modeled
FOSL2	0	-0.537598797	0.164	0.429	0	Modeled
PPP1CB	0	-0.618829876	0.341	0.557	0	Modeled
PLEKHH2	0	-0.926415248	0.072	0.421	0	Modeled
RTN4	0	-1.441114137	0.571	0.807	0	Modeled
ANTXR1	0	-0.348096618	0.01	0.182	0	Modeled
SFXN5	0	0.623235891	0.51	0.276	0	Modeled
SUCLG1	0	0.909125205	0.741	0.422	0	Modeled
TMSB10	0	-0.412817919	0.043	0.203	0	Modeled
CYTOR	0	-0.565196528	0.069	0.294	0	Not modeled
FABP1	0	0.522395339	0.245	0.033	0	Modeled
MAP4K4	0	-0.736759221	0.326	0.603	0	Modeled
FHL2	0	-0.519549988	0.064	0.281	0	Modeled
UXS1	0	-0.378565753	0.072	0.249	0	Modeled
SULT1C2	0	0.450001949	0.795	0.569	0	Modeled
SULT1C4	0	-1.097718419	0.153	0.508	0	Modeled
MIR4435-2HG	0	-0.602635013	0.083	0.33	0	Modeled
NCKAP5	0	0.817171569	0.984	0.838	0	Modeled
ACMSD	0	0.881390142	0.864	0.572	0	Modeled
LRP1B	0	0.871814407	0.518	0.209	0	Modeled
RND3	0	-0.306217726	0.021	0.162	0	Modeled
ITGB6	0	-0.639943942	0.095	0.302	0	Modeled
AC092153.1	0	-0.37586927	0.038	0.212	0	Not modeled
RBMS1	0	-0.632574916	0.72	0.826	0	Modeled
SCN9A	0	0.675986579	0.404	0.142	0	Modeled
LRP2	0	0.953325611	0.998	0.904	0	Modeled
OSBPL6	0	0.546215639	0.421	0.167	0	Modeled
ITGAV	0	-1.30795793	0.611	0.82	0	Modeled
GULP1	0	-1.061863025	0.631	0.752	0	Modeled
HIBCH	0	0.744496315	0.901	0.681	0	Modeled
MYO1B	0	-0.556450629	0.022	0.265	0	Modeled
AC098617.1	0	-0.588547409	0.025	0.202	0	Not modeled
AOX1	0	0.721978195	0.516	0.27	0	Modeled
PARD3B	0	-0.597140942	0.963	0.98	0	Modeled
AC068051.1	0	-0.468736579	0.033	0.181	0	Not modeled
SGPP2	0	-0.637193827	0.02	0.272	0	Modeled
AP1S3	0	-0.500756666	0.079	0.29	0	Modeled
AGFG1	0	-0.60192119	0.616	0.755	0	Modeled
SH3BP4	0	-0.314949708	0.042	0.206	0	Modeled
HRH1	0	-0.779305154	0.013	0.261	0	Modeled
RBMS3	0	-1.517533879	0.239	0.574	0	Modeled
FBXL2	0	-0.637566321	0.33	0.597	0	Modeled
XYLB	0	0.79762541	0.756	0.473	0	Modeled
PTH1R	0	1.081899571	0.936	0.529	0	Modeled
MAP4	0	-0.550336534	0.775	0.864	0	Modeled
ACY1	0	0.616874467	0.452	0.185	0	Modeled
FLNB	0	-0.694970403	0.45	0.674	0	Modeled
ABHD6	0	0.66817654	0.499	0.216	0	Modeled
ROBO2	0	-2.361378619	0.016	0.272	0	Modeled
COL8A1	0	-0.721541145	0.024	0.19	0	Modeled
NFKBIZ	0	-1.225282169	0.155	0.537	0	Modeled
C3orf52	0	-0.359327799	0.08	0.264	0	Modeled
LSAMP	0	-1.136441817	0.051	0.229	0	Modeled
HGD	0	0.812258614	0.733	0.473	0	Modeled
KALRN	0	-0.70964119	0.257	0.54	0	Modeled
ACAD11	0	0.592768397	0.744	0.503	0	Modeled
PLSCR1	0	-0.540276404	0.178	0.398	0	Modeled
TSC22D2	0	-0.728288837	0.579	0.742	0	Modeled
MME	0	1.864480527	0.877	0.401	0	Modeled
PRKCI	0	-0.546980582	0.339	0.569	0	Modeled
TNIK	0	-0.720501184	0.699	0.811	0	Modeled
FNDC3B	0	-1.014449339	0.923	0.974	0	Modeled
EHHADH	0	0.782693205	0.793	0.519	0	Modeled
MAP3K13	0	0.532752042	0.911	0.738	0	Modeled
CLDN1	0	-0.432154709	0.017	0.176	0	Modeled
ATP13A3	0	-0.891713128	0.598	0.779	0	Modeled
SH3BP2	0	0.585251867	0.523	0.243	0	Modeled
SORCS2	0	0.586587407	0.258	0.051	0	Modeled
AFAP1	0	-0.451687508	0.12	0.346	0	Modeled
HS3ST1	0	-0.53471084	0.03	0.218	0	Modeled
PROM1	0	-1.261682854	0.065	0.497	0	Modeled
SLIT2	0	0.868924662	0.804	0.491	0	Modeled
RELL1	0	-0.334961208	0.051	0.228	0	Modeled
SLC4A4	0	1.800873999	0.976	0.73	0	Modeled
AFM	0	1.266664225	0.608	0.149	0	Modeled
LINC02499	0	0.772712027	0.394	0.1	0	Not modeled
ANXA3	0	-0.39166927	0.005	0.193	0	Modeled
AC096577.1	0	1.094905953	0.917	0.701	0	Not modeled
ARHGEF38	0	-0.448965022	0.064	0.238	0	Modeled
NPNT	0	-0.670889876	0.037	0.273	0	Modeled
ENPEP	0	0.805330228	0.955	0.748	0	Modeled
ANK2	0	0.697584374	0.762	0.529	0	Modeled
PRDM5	0	-0.296169195	0.017	0.145	0	Modeled
ANXA5	0	-0.484818418	0.101	0.331	0	Modeled
LINC02615	0	-1.032807734	0.439	0.684	0	Not modeled
AC098588.3	0	1.055373228	0.944	0.568	0	Not modeled
AC079298.3	0	-0.884989233	0.004	0.115	0	Not modeled
PALLD	0	-1.064334061	0.376	0.614	0	Modeled
LINC02275	0	0.698318999	0.511	0.207	0	Not modeled
TENM3	0	-0.707155235	0.079	0.275	0	Modeled
STOX2	0	-0.924037627	0.638	0.886	0	Modeled
ENPP6	0	0.742008092	0.497	0.174	0	Modeled
ACSL1	0	0.981384091	0.817	0.476	0	Modeled
F11-AS1	0	0.852067796	0.367	0.086	0	Not modeled
LINC01060	0	0.979489678	0.847	0.62	0	Modeled
SLC6A19	0	0.511764238	0.428	0.157	0	Modeled
LINC01020	0	1.074095006	0.568	0.19	0	Modeled
CMBL	0	0.732266137	0.493	0.173	0	Modeled
DNAH5	0	-0.402136435	0.049	0.273	0	Modeled
TRIO	0	-0.959619368	0.921	0.975	0	Modeled
FBXL7	0	-0.627831982	0.066	0.259	0	Modeled
PDZD2	0	1.260875677	0.983	0.6	0	Modeled
AGXT2	0	1.323555456	0.884	0.426	0	Modeled
PRLR	0	1.040813914	0.66	0.327	0	Modeled
GHR	0	0.755393563	0.625	0.324	0	Modeled
MAP3K1	0	-0.738100206	0.44	0.628	0	Modeled
ZSWIM6	0	-0.94528245	0.806	0.922	0	Modeled
MAST4	0	0.508299923	0.998	0.948	0	Modeled
MAP1B	0	-0.5116877	0.008	0.146	0	Modeled
IQGAP2	0	0.662845817	0.687	0.444	0	Modeled
DMGDH	0	0.564735797	0.663	0.439	0	Modeled
BHMT2	0	0.853748419	0.911	0.691	0	Modeled
HOMER1	0	-0.688310139	0.184	0.424	0	Modeled
VCAN	0	-0.573187467	0.022	0.184	0	Modeled
FER	0	-0.725914847	0.713	0.845	0	Modeled
LINC02147	0	0.938314844	0.488	0.192	0	Not modeled
TNFAIP8	0	-0.698901086	0.092	0.335	0	Modeled
P4HA2	0	0.733098983	0.63	0.304	0	Modeled
UBE2D2	0	-0.655456479	0.669	0.823	0	Modeled
SPRY4-AS1	0	-0.47516565	0.14	0.361	0	Not modeled
ARHGAP26	0	-0.669263059	0.774	0.885	0	Modeled
KCTD16	0	-1.519932327	0.084	0.457	0	Modeled
GPX3	0	1.228199779	0.858	0.485	0	Modeled
SLC36A2	0	1.140108998	0.638	0.337	0	Modeled
HAVCR1	0	-0.992647614	0.232	0.588	0	Modeled
CYFIP2	0	0.512057695	0.804	0.546	0	Modeled
AC113414.1	0	0.78996282	0.622	0.332	0	Not modeled
KCNIP1	0	-0.45124027	0.011	0.144	0	Modeled
SLC34A1	0	1.052422404	0.582	0.216	0	Modeled
NQO2	0	0.492264491	0.678	0.43	0	Modeled
SLC22A23	0	0.683092442	0.533	0.264	0	Modeled
RREB1	0	0.570568425	0.839	0.643	0	Modeled
RNF144B	0	-0.886770014	0.069	0.248	0	Modeled
SOX4	0	-0.665108881	0.155	0.434	0	Modeled
CASC15	0	-1.877757785	0.084	0.561	0	Modeled
DCDC2	0	-1.432592702	0.701	0.875	0	Modeled
SLC17A1	0	0.659107971	0.994	0.856	0	Modeled
ITPR3	0	-0.365988803	0.008	0.185	0	Modeled
FKBP5	0	1.336933683	0.906	0.627	0	Modeled
ZFAND3	0	-0.458152269	0.986	0.991	0	Modeled
KCNK5	0	1.147898092	0.586	0.212	0	Modeled
SLC22A7	0	1.161383473	0.488	0.123	0	Modeled
PTCHD4	0	-0.508138996	0.005	0.122	0	Modeled
PKHD1	0	-0.495801269	1	1	0	Modeled
GSTA1	0	0.544110868	0.303	0.06	0	Modeled
TINAG	0	1.061874513	0.946	0.674	0	Modeled
BACH2	0	-1.187015937	0.107	0.449	0	Modeled
MFSD4B	0	0.781904916	0.978	0.864	0	Modeled
KIAA0408	0	-0.364491449	0.011	0.16	0	Modeled
SOGA3	0	-0.375030894	0.014	0.18	0	Modeled
PTPRK	0	-0.53435411	0.968	0.977	0	Modeled
EPB41L2	0	-0.623540538	0.17	0.443	0	Modeled
HIVEP2	0	-0.990235674	0.62	0.778	0	Modeled
AIG1	0	0.522747205	0.949	0.839	0	Modeled
SAMD5	0	0.663675753	0.876	0.651	0	Modeled
AKAP12	0	-0.882870353	0.333	0.638	0	Modeled
SOD2	0	-0.924929923	0.376	0.578	0	Modeled
PLG	0	1.523234224	0.679	0.166	0	Modeled
AGPAT4	0	-0.296293812	0.027	0.187	0	Modeled
THBS2	0	-0.723721842	0.023	0.197	0	Modeled
SCIN	0	-0.678155081	0.021	0.271	0	Modeled
HDAC9	0	-1.011090881	0.009	0.246	0	Modeled
AC005062.1	0	-0.648631746	0.195	0.486	0	Not modeled
MACC1	0	-1.373964678	0.63	0.897	0	Modeled
ITGB8	0	-1.690783845	0.794	0.959	0	Modeled
AC003044.1	0	0.623262467	0.947	0.733	0	Not modeled
JAZF1	0	-0.558918127	0.129	0.358	0	Modeled
CREB5	0	-1.566378327	0.757	0.881	0	Modeled
HECW1	0	0.906271723	0.687	0.348	0	Modeled
ABCA13	0	-0.537206118	0.018	0.182	0	Modeled
CLDN4	0	-0.356599765	0.046	0.236	0	Modeled
CLIP2	0	-0.317200413	0.021	0.168	0	Modeled
PCLO	0	0.832934804	0.932	0.719	0	Modeled
CDK14	0	0.504070415	0.966	0.859	0	Modeled
SMURF1	0	-0.651727987	0.51	0.696	0	Modeled
ATXN7L1	0	0.545667846	0.855	0.665	0	Modeled
NAMPT	0	-0.87678957	0.19	0.455	0	Modeled
TES	0	-0.45321042	0.062	0.279	0	Modeled
MET	0	-1.10502643	0.618	0.816	0	Modeled
AASS	0	0.608547754	0.731	0.483	0	Modeled
SLC13A1	0	0.770366117	0.925	0.605	0	Modeled
STRIP2	0	0.823197226	0.349	0.11	0	Modeled
KIAA1549	0	0.593842605	0.683	0.477	0	Modeled
DENND2A	0	-0.362853027	0.011	0.135	0	Modeled
TMEM178B	0	-1.123369845	0.428	0.678	0	Modeled
TPK1	0	-0.959935549	0.157	0.409	0	Modeled
DLGAP2	0	0.532927846	0.338	0.094	0	Modeled
ARHGEF10	0	-0.363681786	0.115	0.327	0	Modeled
MSRA	0	0.914267114	0.975	0.76	0	Modeled
TUSC3	0	-0.723283715	0.157	0.483	0	Modeled
PSD3	0	-0.840604084	0.013	0.259	0	Modeled
EPHX2	0	0.647232624	0.583	0.278	0	Modeled
RBPMS	0	-0.831382315	0.967	0.992	0	Modeled
FGFR1	0	-0.887905943	0.212	0.469	0	Modeled
XKR4	0	-0.680426141	0.024	0.217	0	Modeled
FAM110B	0	-0.949889281	0.175	0.491	0	Modeled
SBSPON	0	-0.460343176	0.015	0.241	0	Modeled
RALYL	0	1.405863298	0.704	0.355	0	Modeled
DPYS	0	0.824569141	0.777	0.554	0	Modeled
ZFPM2-AS1	0	-1.090700647	0.055	0.229	0	Modeled
EXT1	0	-0.826942171	0.803	0.866	0	Modeled
DEPTOR	0	0.543748234	0.779	0.473	0	Modeled
PVT1	0	-0.75181871	0.077	0.364	0	Modeled
FAM49B	0	-0.73010144	0.521	0.701	0	Modeled
ZFAT	0	0.711610038	0.585	0.326	0	Modeled
KHDRBS3	0	-0.804270689	0.284	0.508	0	Modeled
FAM135B	0	-0.740436893	0.114	0.334	0	Modeled
PTK2	0	-0.480203223	0.956	0.979	0	Modeled
GLIS3	0	-1.127089585	0.941	0.985	0	Modeled
MIR31HG	0	-1.30575819	0.071	0.389	0	Not modeled
AL391117.1	0	0.770664027	0.875	0.582	0	Not modeled
ACO1	0	0.770423056	0.633	0.373	0	Modeled
TRPM3	0	0.681529059	0.995	0.887	0	Modeled
ANXA1	0	-0.539010187	0.008	0.136	0	Modeled
PCSK5	0	0.733729541	0.795	0.54	0	Modeled
GNAQ	0	-0.609509233	0.885	0.931	0	Modeled
PSAT1	0	0.535341468	0.389	0.15	0	Modeled
TLE1	0	-0.674831808	0.059	0.33	0	Modeled
RASEF	0	-0.611519244	0.179	0.416	0	Modeled
PLPPR1	0	0.733391278	0.579	0.312	0	Modeled
ALDOB	0	1.602652179	0.918	0.422	0	Modeled
TMEM246-AS1	0	0.612049473	0.502	0.226	0	Not modeled
UGCG	0	-0.897608713	0.611	0.787	0	Modeled
PTBP3	0	-0.761683902	0.483	0.692	0	Modeled
TNC	0	-1.091368888	0.006	0.175	0	Modeled
NIBAN2	0	-0.258307756	0.02	0.155	0	Not modeled
ASS1	0	0.881659277	0.782	0.488	0	Modeled
PFKP	0	-0.979327222	0.064	0.426	0	Modeled
KLF6	0	-0.921444869	0.597	0.798	0	Modeled
PROSER2	0	-0.439718516	0.031	0.236	0	Modeled
FAM171A1	0	-0.600408558	0.132	0.442	0	Modeled
CUBN	0	1.013282295	0.999	0.85	0	Modeled
VIM	0	-0.696435104	0.031	0.327	0	Modeled
MYO3A	0	-0.436251838	0.032	0.209	0	Modeled
APBB1IP	0	-0.824010588	0.078	0.346	0	Modeled
WAC	0	-0.4756217	0.8	0.88	0	Modeled
PARD3	0	-0.776628345	0.997	0.999	0	Modeled
PCDH15	0	1.620003698	0.517	0.178	0	Modeled
BICC1	0	-0.694592836	0.991	0.995	0	Modeled
SLC16A9	0	1.496474179	0.967	0.606	0	Modeled
RHOBTB1	0	0.924382361	0.896	0.674	0	Modeled
PBLD	0	0.590265906	0.623	0.352	0	Modeled
MCU	0	-0.930276216	0.518	0.757	0	Modeled
VCL	0	-1.047353274	0.417	0.627	0	Modeled
MYOF	0	-0.741869695	0.154	0.439	0	Modeled
PDLIM1	0	-0.448820448	0.079	0.282	0	Modeled
ABCC2	0	0.519066429	0.717	0.402	0	Modeled
SFXN2	0	0.550378022	0.449	0.165	0	Modeled
SORCS1	0	1.042921472	0.814	0.488	0	Modeled
LINC01435	0	-0.973130819	0.008	0.128	0	Modeled
PLEKHA1	0	-0.704945732	0.789	0.86	0	Modeled
KCNQ1OT1	0	0.658875207	0.946	0.811	0	Not modeled
SLC5A12	0	1.850699131	0.962	0.552	0	Modeled
BBOX1	0	1.269930109	0.847	0.418	0	Modeled
GLYAT	0	0.863979692	0.858	0.625	0	Modeled
AHNAK	0	-0.381432382	0.24	0.531	0	Modeled
SLC22A6	0	1.466275894	0.786	0.267	0	Modeled
SLC22A8	0	0.752646586	0.504	0.176	0	Modeled
CLCF1	0	-0.433056775	0.109	0.338	0	Modeled
GAB2	0	-0.552959314	0.239	0.476	0	Modeled
DLG2	0	0.579032658	0.988	0.916	0	Modeled
PICALM	0	-0.694057285	0.937	0.968	0	Modeled
C11orf54	0	0.701851587	0.818	0.568	0	Modeled
MAML2	0	-0.791087239	0.97	0.985	0	Modeled
BIRC3	0	-0.538921269	0.017	0.169	0	Modeled
MMP7	0	-0.365778414	0.003	0.122	0	Modeled
IL18	0	-0.545039491	0.094	0.338	0	Modeled
ZBTB16	0	0.677275611	0.96	0.76	0	Modeled
SIK3	0	-0.540017927	0.916	0.949	0	Modeled
MIR100HG	0	1.028318251	0.823	0.566	0	Modeled
UBASH3B	0	-0.344975921	0.008	0.133	0	Modeled
GRAMD1B	0	2.057319184	0.757	0.238	0	Modeled
ETS1	0	-0.79689892	0.066	0.375	0	Modeled
SLC6A13	0	0.803419436	0.738	0.41	0	Modeled
PLEKHA5	0	0.47826386	0.991	0.958	0	Modeled
PDE3A	0	0.677585308	0.535	0.268	0	Modeled
PPFIBP1	0	-0.765753478	0.916	0.942	0	Modeled
FGD4	0	0.555861665	0.979	0.884	0	Modeled
SLC38A1	0	-0.545656571	0.026	0.257	0	Modeled
AC008014.1	0	0.557976408	0.918	0.751	0	Not modeled
HDAC7	0	-0.266874799	0.047	0.216	0	Modeled
ITGA5	0	-0.256281044	0.003	0.109	0	Modeled
GRIP1	0	-1.012506942	0.411	0.67	0	Modeled
AC027288.3	0	0.794672955	0.623	0.397	0	Not modeled
CFAP54	0	-0.442579228	0.023	0.206	0	Modeled
PAH	0	0.817307587	0.817	0.536	0	Modeled
NT5DC3	0	-0.385023345	0.062	0.234	0	Modeled
CRY1	0	-0.768533606	0.259	0.509	0	Modeled
CORO1C	0	-0.710099292	0.268	0.546	0	Modeled
ACACB	0	0.699975189	0.751	0.427	0	Modeled
TPCN1	0	0.910866649	0.872	0.522	0	Modeled
MED13L	0	-0.618869128	0.93	0.965	0	Modeled
HPD	0	0.499903086	0.36	0.102	0	Modeled
VPS37B	0	-0.422207312	0.182	0.417	0	Modeled
CRYL1	0	1.073600064	0.91	0.584	0	Modeled
SACS	0	-0.384585087	0.033	0.195	0	Modeled
SLC7A1	0	-0.250209005	0.006	0.128	0	Modeled
FRY	0	-0.790816495	0.058	0.31	0	Modeled
DCLK1	0	-0.535418676	0.017	0.175	0	Modeled
LINC02334	0	0.938190297	0.419	0.124	0	Not modeled
DGKH	0	-0.743436128	0.744	0.85	0	Modeled
SMIM2-AS1	0	1.254607729	0.837	0.503	0	Not modeled
LRCH1	0	-0.563666958	0.769	0.851	0	Modeled
KLF5	0	-0.334965553	0.038	0.194	0	Modeled
CLDN10	0	0.76085818	0.93	0.654	0	Modeled
COL4A1	0	-1.213536026	0.578	0.774	0	Modeled
COL4A2	0	-0.831172691	0.784	0.863	0	Modeled
HNRNPC	0	-0.467192958	0.902	0.94	0	Modeled
SLC7A7	0	0.659709722	0.503	0.233	0	Modeled
SLC7A8	0	0.959699269	0.522	0.219	0	Modeled
RNF212B	0	1.285229505	0.375	0.118	0	Modeled
PCK2	0	0.445974672	0.311	0.078	0	Modeled
AL110292.1	0	0.828170838	0.666	0.392	0	Not modeled
NPAS3	0	-0.80250153	0.098	0.346	0	Modeled
LINC00871	0	0.922365285	0.821	0.505	0	Modeled
L2HGDH	0	0.529544766	0.534	0.299	0	Modeled
SAMD4A	0	-1.589990645	0.78	0.899	0	Modeled
HIF1A	0	-0.860737665	0.77	0.857	0	Modeled
GPHN	0	0.550456166	0.998	0.988	0	Modeled
ZFP36L1	0	-0.905803647	0.236	0.573	0	Modeled
ACTN1	0	-0.750572256	0.089	0.406	0	Modeled
ALDH6A1	0	0.712273835	0.579	0.239	0	Modeled
LIN52	0	0.719429496	0.719	0.418	0	Modeled
NRXN3	0	-0.839230531	0.015	0.193	0	Modeled
STON2	0	0.79174218	0.525	0.28	0	Modeled
TNFAIP2	0	-0.531207716	0.084	0.312	0	Modeled
TJP1	0	-0.684761169	0.615	0.8	0	Modeled
SLC12A6	0	0.820061981	0.815	0.489	0	Modeled
SORD	0	0.679378108	0.449	0.149	0	Modeled
ATP8B4	0	0.700080441	0.61	0.346	0	Modeled
SLC27A2	0	0.968226389	0.685	0.367	0	Modeled
WDR72	0	0.943443994	0.988	0.864	0	Modeled
CGNL1	0	0.761380347	0.939	0.767	0	Modeled
ALDH1A2	0	-1.107005936	0.024	0.202	0	Modeled
ANXA2	0	-1.11245723	0.049	0.459	0	Modeled
TPM1	0	-1.592360878	0.353	0.74	0	Modeled
CA12	0	0.514694725	0.672	0.383	0	Modeled
AC087482.1	0	0.569889873	0.559	0.3	0	Not modeled
DRAIC	0	0.605533121	0.452	0.185	0	Modeled
ARIH1	0	-0.491934275	0.795	0.868	0	Modeled
CTSH	0	0.897129144	0.582	0.207	0	Modeled
ARNT2	0	-0.511454982	0.076	0.334	0	Modeled
SLC28A1	0	0.716440931	0.879	0.654	0	Modeled
IQGAP1	0	-0.603452257	0.396	0.633	0	Modeled
SLCO3A1	0	-0.799276943	0.083	0.413	0	Modeled
AC087762.1	0	0.875937958	0.89	0.539	0	Modeled
RAB11FIP3	0	1.016023732	0.992	0.821	0	Modeled
TNFRSF12A	0	-0.298079927	0.046	0.234	0	Modeled
SNX29	0	0.45887658	0.995	0.974	0	Modeled
ABCC1	0	-0.530284481	0.138	0.421	0	Modeled
ACSM2A	0	1.069270211	0.999	0.9	0	Modeled
ACSM2B	0	1.477273801	0.997	0.803	0	Modeled
SLC5A2	0	0.50924856	0.428	0.183	0	Modeled
GPT2	0	0.529697111	0.425	0.143	0	Modeled
RRAD	0	-0.373221891	0.014	0.139	0	Modeled
NFAT5	0	-0.805745326	0.889	0.947	0	Modeled
AC009060.1	0	0.641549361	0.561	0.272	0	Modeled
HYDIN	0	-0.480128989	0.326	0.574	0	Modeled
AC009053.3	0	0.515386525	0.457	0.194	0	Not modeled
GLG1	0	0.639635269	0.902	0.721	0	Modeled
MAF	0	0.709678713	0.593	0.295	0	Modeled
CRISPLD2	0	-0.477704158	0.011	0.168	0	Modeled
NXN	0	-0.324401771	0.024	0.172	0	Modeled
SLC43A2	0	0.87508019	0.472	0.126	0	Modeled
RAP1GAP2	0	-0.597043718	0.025	0.3	0	Modeled
ASPA	0	0.610601135	0.662	0.386	0	Modeled
SHMT1	0	0.624344642	0.647	0.397	0	Modeled
SLC5A10	0	0.816606107	0.624	0.275	0	Modeled
SLC47A1	0	0.681556394	0.758	0.528	0	Modeled
AC005726.1	0	0.825599613	0.553	0.203	0	Not modeled
MYO1D	0	-0.917057577	0.323	0.606	0	Modeled
LINC00671	0	0.67456707	0.661	0.364	0	Modeled
G6PC	0	0.593970434	0.259	0.051	0	Modeled
TMEM106A	0	0.494033046	0.46	0.193	0	Modeled
MAPT	0	0.603490223	0.512	0.245	0	Modeled
ITGB3	0	-0.837489949	0.11	0.436	0	Modeled
EFCAB13	0	-1.011068586	0.244	0.515	0	Modeled
ITGA3	0	-1.012804691	0.05	0.372	0	Modeled
ACSF2	0	1.168445446	0.811	0.419	0	Modeled
VMP1	0	-0.650899147	0.952	0.946	0	Modeled
FAM20A	0	0.711235212	0.351	0.12	0	Modeled
AC005208.1	0	0.666471023	0.61	0.362	0	Not modeled
AFMID	0	0.783332621	0.644	0.315	0	Modeled
FN3K	0	0.550874722	0.477	0.189	0	Modeled
DLGAP1	0	-1.79929792	0.329	0.606	0	Modeled
EPB41L3	0	0.817148867	0.968	0.729	0	Modeled
PPP4R1	0	-0.490919213	0.254	0.497	0	Modeled
CHST9	0	-0.461445604	0.013	0.184	0	Modeled
DTNA	0	-1.120452096	0.197	0.561	0	Modeled
FHOD3	0	-0.609734198	0.895	0.946	0	Modeled
AC016383.2	0	-1.451588308	0.052	0.312	0	Not modeled
DCC	0	-2.076767994	0.079	0.401	0	Modeled
ALPK2	0	-0.710776071	0.511	0.736	0	Modeled
RNF152	0	1.486359685	0.901	0.466	0	Modeled
BCL2	0	-1.075877464	0.879	0.957	0	Modeled
FUT6	0	0.5479438	0.512	0.23	0	Modeled
RFX2	0	-0.769371025	0.16	0.428	0	Modeled
AC020916.1	0	-0.443832776	0.02	0.212	0	Not modeled
CYP4F3	0	0.755538192	0.614	0.239	0	Modeled
SLC25A42	0	0.626255372	0.567	0.26	0	Modeled
PEPD	0	0.665844893	0.638	0.353	0	Modeled
HPN	0	0.609908549	0.864	0.622	0	Modeled
PRODH2	0	0.920252473	0.569	0.198	0	Modeled
RELB	0	-0.378422841	0.097	0.308	0	Modeled
PLA2G4C	0	-0.477000187	0.101	0.3	0	Modeled
AC026803.3	0	0.518611156	0.393	0.115	0	Not modeled
RNF24	0	-0.479596474	0.03	0.209	0	Modeled
PLCB4	0	-1.05594958	0.187	0.455	0	Modeled
RIN2	0	0.573737682	0.841	0.668	0	Modeled
PPP1R16B	0	1.125093551	0.595	0.184	0	Modeled
ZHX3	0	0.693317556	0.94	0.742	0	Modeled
SGK2	0	0.530785064	0.448	0.195	0	Modeled
HNF4A	0	0.822777403	0.583	0.219	0	Modeled
HNF4A-AS1	0	0.948382532	0.431	0.066	0	Not modeled
SLC13A3	0	1.757794566	0.97	0.549	0	Modeled
EYA2	0	0.662952803	0.558	0.299	0	Modeled
ATP9A	0	-0.459904806	0.085	0.327	0	Modeled
PCK1	0	1.51359867	0.606	0.178	0	Modeled
PMEPA1	0	-0.503084815	0.021	0.197	0	Modeled
GNAS	0	-0.471705027	0.254	0.48	0	Modeled
CXADR	0	-0.454764121	0.041	0.281	0	Modeled
APP	0	-0.876911205	0.743	0.855	0	Modeled
HUNK	0	-0.452307261	0.122	0.347	0	Modeled
CLIC6	0	-0.27304499	0.003	0.109	0	Modeled
KCNJ15	0	0.800272227	0.943	0.827	0	Modeled
BACE2	0	-0.623710335	0.053	0.291	0	Modeled
FTCD	0	0.72855222	0.724	0.422	0	Modeled
MICAL3	0	-0.989964431	0.804	0.87	0	Modeled
UPB1	0	1.195056421	0.612	0.189	0	Modeled
PITPNB	0	-0.544092507	0.356	0.589	0	Modeled
PISD	0	-0.63093822	0.267	0.54	0	Modeled
PPARA	0	0.867335154	0.932	0.693	0	Modeled
TTC38	0	0.547984898	0.595	0.346	0	Modeled
MIOX	0	1.106750504	0.683	0.294	0	Modeled
PRKX	0	-0.484570073	0.082	0.325	0	Modeled
XIST	0	0.573156633	0.809	0.473	0	Modeled
COL4A5	0	-0.601648878	0.014	0.217	0	Modeled
XPNPEP2	0	0.472061769	0.343	0.086	0	Modeled
MAMLD1	0	-0.607070655	0.015	0.191	0	Modeled
FLNA	0	-0.296468152	0.01	0.157	0	Modeled
GOLGA4	2.26E-307	0.546169355	0.987	0.959	6.72E-303	Modeled
SUGCT	2.85E-307	0.487010297	0.977	0.885	8.49E-303	Modeled
MEF2A	1.86E-306	-0.561509765	0.826	0.885	5.54E-302	Modeled
A1CF	1.30E-305	0.543389761	0.458	0.219	3.86E-301	Modeled
GABPB1-AS1	1.60E-305	-0.409552552	0.181	0.405	4.76E-301	Not modeled
KCNJ16	2.09E-305	0.429072628	0.983	0.895	6.21E-301	Modeled
PLOD2	2.89E-305	-0.630442245	0.143	0.346	8.60E-301	Modeled
NT5DC1	3.30E-304	0.553129955	0.839	0.641	9.82E-300	Modeled
ADAMTS3	9.77E-304	-0.375471009	0.022	0.154	2.91E-299	Modeled
ST6GAL1	9.91E-304	-0.358648722	0.039	0.191	2.95E-299	Modeled
PC	4.02E-303	0.493876735	0.428	0.186	1.20E-298	Modeled
RHOQ	4.20E-303	-0.454618262	0.234	0.472	1.25E-298	Modeled
ELOVL7	5.73E-303	-0.501809265	0.228	0.455	1.70E-298	Modeled
AC104035.1	1.17E-301	-0.401703138	0.041	0.193	3.48E-297	Not modeled
TP53BP2	8.32E-301	-0.583828504	0.155	0.362	2.48E-296	Modeled
YWHAZ	1.01E-300	-0.552482699	0.545	0.702	3.01E-296	Modeled
AC010210.1	1.96E-300	0.565899124	0.469	0.239	5.84E-296	Not modeled
UTY	2.83E-300	-0.584026108	0.168	0.397	8.43E-296	Modeled
ESPN	2.23E-299	0.43371466	0.352	0.123	6.65E-295	Modeled
EPHA2	2.66E-299	-0.259777769	0.041	0.195	7.92E-295	Modeled
ACTG1	2.78E-299	-0.505122119	0.154	0.365	8.29E-295	Modeled
IER3	6.25E-299	-0.295042231	0.032	0.174	1.86E-294	Modeled
BAIAP2	9.50E-299	0.496614332	0.451	0.215	2.83E-294	Modeled
IDH1	1.23E-298	0.460001164	0.368	0.14	3.67E-294	Modeled
MIA2	1.79E-297	0.410215235	0.96	0.863	5.33E-293	Modeled
NLGN4Y	5.45E-297	-0.53498335	0.094	0.284	1.62E-292	Modeled
BNIP3L	7.05E-297	0.58659759	0.678	0.467	2.10E-292	Modeled
NFKB1	2.03E-296	-0.752020128	0.402	0.587	6.05E-292	Modeled
GMDS	3.87E-296	-0.65915071	0.65	0.766	1.15E-291	Modeled
ELF3	6.90E-296	-0.509936372	0.171	0.389	2.05E-291	Modeled
CELF2	9.67E-296	-0.313246734	0.009	0.117	2.88E-291	Modeled
TSHZ2	1.89E-295	-0.501351249	0.007	0.113	5.64E-291	Modeled
PDK4	2.73E-295	0.86694364	0.43	0.202	8.13E-291	Modeled
BICD1	7.11E-295	-0.627307622	0.249	0.469	2.12E-290	Modeled
ACAA1	1.38E-294	0.489610725	0.42	0.192	4.09E-290	Modeled
SLC66A2	2.50E-294	0.577158821	0.595	0.379	7.43E-290	Not modeled
TPM4	3.66E-294	-0.293763739	0.058	0.223	1.09E-289	Modeled
CD24	4.60E-293	-0.461116038	0.122	0.32	1.37E-288	Modeled
ALDH1L1	9.68E-293	0.488580321	0.713	0.473	2.88E-288	Modeled
FSTL3	1.30E-292	-0.28852094	0.023	0.153	3.88E-288	Modeled
IQCJ-SCHIP1	1.71E-292	-0.747448477	0.379	0.594	5.10E-288	Modeled
B4GALT5	5.74E-291	-0.651236626	0.664	0.77	1.71E-286	Modeled
OSBPL1A	6.11E-291	0.582300545	0.624	0.428	1.82E-286	Modeled
AC244502.1	9.88E-291	0.608734111	0.256	0.058	2.94E-286	Not modeled
YWHAQ	1.28E-290	-0.432876036	0.234	0.459	3.82E-286	Modeled
LINC02006	2.30E-290	0.942519999	0.273	0.069	6.84E-286	Not modeled
IL4R	4.36E-290	-0.370055614	0.086	0.267	1.30E-285	Modeled
PAK2	6.17E-290	-0.497209398	0.347	0.577	1.84E-285	Modeled
AC124854.1	8.25E-289	0.611913722	0.285	0.077	2.46E-284	Not modeled
BAZ1A	2.03E-288	-0.576807223	0.244	0.462	6.04E-284	Modeled
DDC	2.88E-288	0.428214425	0.337	0.117	8.57E-284	Modeled
SOBP	6.95E-288	0.597133821	0.586	0.366	2.07E-283	Modeled
BRAF	6.98E-288	-0.446560684	0.829	0.891	2.08E-283	Modeled
SUSD1	1.38E-287	-0.347746932	0.108	0.301	4.12E-283	Modeled
ACTR3	4.31E-287	-0.465181972	0.42	0.616	1.28E-282	Modeled
AC004053.1	7.85E-287	0.760518784	0.738	0.517	2.34E-282	Not modeled
UBA6	1.11E-286	-0.445421187	0.316	0.545	3.32E-282	Modeled
TTC39C	1.36E-286	-0.26033302	0.026	0.157	4.06E-282	Modeled
MYH9	5.21E-286	-0.708625169	0.485	0.646	1.55E-281	Modeled
GNB1	5.85E-286	-0.496421936	0.664	0.799	1.74E-281	Modeled
MPPED2	8.62E-286	-0.421293769	0.066	0.231	2.57E-281	Modeled
GLYATL1	2.01E-285	0.54099276	0.5	0.265	5.99E-281	Modeled
BHMT	4.98E-285	0.700993197	0.586	0.372	1.48E-280	Modeled
IFNAR2	2.41E-284	-0.52567856	0.211	0.431	7.18E-280	Modeled
FHIT	3.99E-284	0.343139617	1	0.997	1.19E-279	Modeled
STRN3	9.19E-284	-0.554629269	0.829	0.876	2.74E-279	Modeled
DYRK1A	1.09E-283	-0.46424669	0.81	0.878	3.24E-279	Modeled
LPGAT1	1.23E-283	-0.572678232	0.4	0.608	3.66E-279	Modeled
USP2	1.25E-283	0.470344128	0.484	0.252	3.72E-279	Modeled
KSR2	2.71E-283	-0.390893844	0.022	0.145	8.07E-279	Modeled
MTHFD1L	1.76E-282	-0.493406845	0.215	0.439	5.23E-278	Modeled
CYB5A	2.50E-282	0.562700184	0.601	0.404	7.43E-278	Modeled
ARMC3	3.62E-282	-0.287292225	0.036	0.175	1.08E-277	Modeled
MIR34AHG	8.60E-282	-0.253956794	0.031	0.166	2.56E-277	Not modeled
AC098656.1	2.35E-281	0.493612105	0.364	0.143	7.00E-277	Not modeled
IGF1R	3.30E-281	0.489401123	0.992	0.953	9.82E-277	Modeled
TTLL7	3.15E-280	-0.516467107	0.16	0.363	9.38E-276	Modeled
BAIAP2L1	7.60E-280	-0.282527922	0.044	0.191	2.26E-275	Modeled
WSB1	8.24E-280	-0.456119054	0.695	0.802	2.45E-275	Modeled
LRRIQ1	1.02E-279	-0.537516719	0.201	0.415	3.05E-275	Modeled
MBD2	2.46E-279	-0.432474122	0.271	0.496	7.32E-275	Modeled
IGFBP7	4.40E-279	-0.700539474	0.613	0.735	1.31E-274	Modeled
LRRFIP1	1.33E-278	-0.55956694	0.678	0.794	3.94E-274	Modeled
SIPA1L2	3.21E-278	-0.332317897	0.025	0.152	9.54E-274	Modeled
PIPOX	3.62E-278	0.387704495	0.295	0.09	1.08E-273	Modeled
PRICKLE1	4.86E-278	-0.817915159	0.138	0.324	1.45E-273	Modeled
MSC-AS1	8.46E-278	-0.581513819	0.11	0.295	2.52E-273	Not modeled
FGF2	8.85E-278	-0.269546592	0.007	0.108	2.63E-273	Modeled
DPF3	1.69E-277	0.402114208	0.484	0.239	5.03E-273	Modeled
ADAMTS1	2.28E-277	-0.449241796	0.038	0.178	6.78E-273	Modeled
PTGR1	5.46E-277	0.564969672	0.546	0.333	1.62E-272	Modeled
SLC30A8	6.03E-277	0.787710051	0.365	0.144	1.79E-272	Modeled
SEMA5A	1.37E-276	-0.85493809	0.717	0.8	4.08E-272	Modeled
RASA2	1.82E-276	-0.538298071	0.463	0.646	5.43E-272	Modeled
KIF2A	2.11E-276	-0.41151933	0.155	0.357	6.28E-272	Modeled
TTTY14	2.70E-276	-0.900749245	0.235	0.458	8.04E-272	Modeled
SEMA6A	1.45E-275	-0.56301979	0.244	0.463	4.30E-271	Modeled
C12orf75	2.96E-275	-0.517438712	0.328	0.546	8.79E-271	Modeled
JMJD1C	3.98E-275	-0.401499779	0.967	0.985	1.19E-270	Modeled
IMMP2L	2.23E-274	-0.639893502	0.985	0.99	6.65E-270	Modeled
DMXL1	2.89E-274	0.462728535	0.936	0.843	8.59E-270	Modeled
AC034195.1	4.72E-274	0.681429717	0.657	0.441	1.40E-269	Not modeled
FER1L6	2.07E-273	0.531463742	0.221	0.041	6.15E-269	Modeled
SHB	2.68E-273	-0.493392166	0.23	0.449	7.98E-269	Modeled
PDE7A	2.74E-273	0.461422639	0.898	0.731	8.15E-269	Modeled
SEMA3C	3.30E-273	-0.268597151	0.008	0.109	9.82E-269	Modeled
SGIP1	4.30E-273	-0.595513877	0.015	0.126	1.28E-268	Modeled
CTNNA1	9.09E-273	-0.450512613	0.86	0.905	2.70E-268	Modeled
ADORA2A-AS1	2.93E-272	0.439825219	0.453	0.223	8.71E-268	Not modeled
MAL2	1.25E-271	-0.278714318	0.044	0.189	3.73E-267	Modeled
NRG3	3.97E-271	-0.964609502	0.231	0.433	1.18E-266	Modeled
TUBGCP3	1.69E-270	0.43393143	0.665	0.439	5.02E-266	Modeled
RAP1B	3.25E-270	-0.475350278	0.614	0.741	9.68E-266	Modeled
PNPLA3	3.46E-270	0.40430788	0.345	0.131	1.03E-265	Modeled
ZSWIM4	4.52E-269	-0.259320963	0.048	0.197	1.34E-264	Modeled
C11orf80	7.82E-269	-0.420363379	0.139	0.333	2.33E-264	Modeled
DENND5A	1.23E-268	-0.504691744	0.371	0.587	3.67E-264	Modeled
KCTD1	2.56E-267	-0.443823792	0.129	0.316	7.62E-263	Modeled
LINC01622	2.66E-267	0.635854795	0.75	0.539	7.91E-263	Not modeled
DAB2	3.08E-267	0.468534609	0.741	0.565	9.18E-263	Modeled
RASSF3	5.10E-267	-0.269613419	0.023	0.145	1.52E-262	Modeled
FMO4	2.36E-266	0.591668173	0.537	0.333	7.02E-262	Modeled
PIWIL4	1.84E-265	-0.385661019	0.077	0.24	5.47E-261	Modeled
AC104170.1	3.43E-265	0.419285341	0.258	0.068	1.02E-260	Not modeled
MTCL1	4.13E-265	-0.60388062	0.212	0.415	1.23E-260	Modeled
SLC16A7	5.96E-265	-0.305631258	0.019	0.134	1.77E-260	Modeled
CAMK2G	9.30E-265	0.470470519	0.508	0.29	2.77E-260	Modeled
THBS1	4.08E-264	-0.644168375	0.098	0.272	1.21E-259	Modeled
POLD3	4.81E-264	0.474567894	0.385	0.171	1.43E-259	Modeled
ALPL	1.37E-263	0.36454817	0.282	0.085	4.08E-259	Modeled
UST	2.85E-263	-0.316946165	0.061	0.218	8.49E-259	Modeled
PDGFB	3.56E-263	-0.389550103	0.057	0.206	1.06E-258	Modeled
RTTN	5.07E-263	0.419452407	0.63	0.409	1.51E-258	Modeled
NEBL	8.35E-262	-0.934527466	0.333	0.509	2.49E-257	Modeled
C3orf85	8.29E-261	0.36508781	0.254	0.065	2.47E-256	Not modeled
LMCD1	1.02E-260	-0.925180534	0.12	0.296	3.03E-256	Modeled
ESYT2	1.04E-260	-0.495770168	0.607	0.739	3.11E-256	Modeled
MID1	1.35E-260	-0.428123968	0.065	0.22	4.02E-256	Modeled
SETBP1	4.08E-260	0.440107852	0.971	0.893	1.21E-255	Modeled
AL033504.1	3.57E-259	0.582313042	0.728	0.528	1.06E-254	Not modeled
SLC13A2	4.43E-259	0.318991029	0.203	0.034	1.32E-254	Modeled
FMO5	1.08E-258	0.619972938	0.373	0.164	3.21E-254	Modeled
GRHL2	9.06E-257	-0.411199465	0.014	0.12	2.70E-252	Modeled
HNF1A-AS1	1.19E-256	0.467939778	0.803	0.601	3.54E-252	Modeled
MYO1C	2.77E-256	-0.256582203	0.056	0.205	8.25E-252	Modeled
SLC41A2	4.09E-256	-0.541793503	0.372	0.579	1.22E-251	Modeled
ACE	1.91E-255	0.341163021	0.252	0.066	5.68E-251	Modeled
PDE3B	1.94E-255	0.565368746	0.378	0.163	5.78E-251	Modeled
LINC02471	4.22E-255	-0.550509102	0.141	0.325	1.26E-250	Not modeled
FTL	2.56E-254	1.221141225	0.542	0.363	7.61E-250	Modeled
CRNDE	3.47E-254	-0.340582542	0.039	0.172	1.03E-249	Modeled
OCLN	1.17E-253	-0.302207828	0.113	0.295	3.49E-249	Modeled
PARP8	1.35E-253	-0.485122723	0.217	0.417	4.02E-249	Modeled
UBAP2	1.62E-253	-0.473022203	0.373	0.586	4.82E-249	Modeled
PLCE1	2.84E-253	-0.393540963	0.097	0.278	8.46E-249	Modeled
USP9Y	2.85E-253	-0.509867278	0.178	0.394	8.47E-249	Modeled
PRKAG2	3.97E-253	0.461732995	0.768	0.563	1.18E-248	Modeled
MRTFA	4.22E-253	-0.485398052	0.538	0.694	1.26E-248	Not modeled
TPD52	4.35E-253	0.508938638	0.604	0.393	1.30E-248	Modeled
MGAM	7.42E-253	0.579993549	0.458	0.238	2.21E-248	Modeled
NPEPPS	1.23E-252	-0.41762142	0.692	0.803	3.65E-248	Modeled
PANK1	1.30E-252	0.462489362	0.404	0.191	3.86E-248	Modeled
SPAG5	1.85E-252	0.358704785	0.26	0.073	5.49E-248	Modeled
ENPP2	2.81E-252	0.421168906	0.474	0.244	8.37E-248	Modeled
GPR155	1.40E-251	0.556941984	0.533	0.335	4.16E-247	Modeled
CACHD1	1.63E-251	0.529805286	0.437	0.225	4.85E-247	Modeled
IYD	2.75E-251	0.444983839	0.398	0.185	8.19E-247	Modeled
RIDA	3.32E-251	0.381474884	0.36	0.15	9.89E-247	Modeled
PGM2L1	4.06E-251	-0.270956573	0.03	0.153	1.21E-246	Modeled
ANPEP	1.08E-249	0.431050027	0.684	0.471	3.22E-245	Modeled
VCAM1	1.55E-249	-0.84635629	0.144	0.326	4.60E-245	Modeled
SAFB2	1.56E-249	0.506218062	0.54	0.333	4.63E-245	Modeled
LITAF	3.53E-249	-0.339301518	0.134	0.323	1.05E-244	Modeled
LINC01349	3.67E-249	0.432483995	0.215	0.044	1.09E-244	Modeled
SPATS2	2.18E-248	-0.413359209	0.279	0.493	6.48E-244	Modeled
GDF15	2.74E-248	-0.318426932	0.068	0.222	8.16E-244	Modeled
AC119673.2	1.83E-247	-0.305212987	0.114	0.299	5.44E-243	Not modeled
NEK11	2.97E-247	-0.454775405	0.311	0.523	8.85E-243	Modeled
ITPR2	4.61E-247	0.397433118	0.958	0.847	1.37E-242	Modeled
SWAP70	1.42E-245	-0.346024317	0.164	0.36	4.22E-241	Modeled
PTBP2	7.53E-245	-0.45410933	0.654	0.765	2.24E-240	Modeled
KCNH6	1.06E-244	0.365389354	0.239	0.061	3.14E-240	Modeled
LINC00955	2.26E-244	0.300989411	0.256	0.072	6.73E-240	Modeled
LINGO2	3.16E-244	0.726971576	0.355	0.151	9.40E-240	Modeled
GRAMD2B	5.96E-244	0.506507463	0.79	0.59	1.77E-239	Not modeled
ANKLE2	5.51E-243	-0.357515115	0.181	0.384	1.64E-238	Modeled
PPP1R21	6.96E-243	0.41583964	0.851	0.692	2.07E-238	Modeled
ENTPD5	7.70E-243	0.438030504	0.505	0.295	2.29E-238	Modeled
GOLGB1	8.61E-243	0.694843088	0.859	0.742	2.56E-238	Modeled
ADAM17	1.81E-242	-0.37817033	0.247	0.457	5.37E-238	Modeled
GPD2	6.10E-242	-0.388229838	0.126	0.303	1.81E-237	Modeled
SLC35F5	1.55E-241	-0.513304879	0.639	0.748	4.61E-237	Modeled
WDR43	2.94E-241	-0.429059881	0.244	0.443	8.76E-237	Modeled
FBP1	6.94E-241	0.448110699	0.397	0.188	2.07E-236	Modeled
CAMSAP1	9.33E-241	-0.387219496	0.173	0.368	2.78E-236	Modeled
SIK2	4.16E-240	-0.604690667	0.866	0.898	1.24E-235	Modeled
FMNL2	6.49E-240	-0.803798738	0.838	0.868	1.93E-235	Modeled
JAG1	7.82E-240	-0.335279899	0.06	0.205	2.33E-235	Modeled
DHX15	8.79E-240	-0.394149059	0.407	0.599	2.62E-235	Modeled
GIPC2	1.05E-239	0.483703375	0.607	0.416	3.13E-235	Modeled
CCN1	1.06E-239	-0.321030709	0.049	0.187	3.16E-235	Not modeled
MYEF2	1.98E-239	-0.427179658	0.394	0.593	5.90E-235	Modeled
PAWR	2.33E-239	-0.507932774	0.659	0.76	6.93E-235	Modeled
ADAMTS9-AS2	2.54E-239	-0.876357354	0.749	0.827	7.56E-235	Not modeled
AL117382.1	3.31E-239	0.291287506	0.2	0.037	9.84E-235	Not modeled
GRIN2A	6.57E-239	-0.446800322	0.009	0.101	1.96E-234	Modeled
ADH6	6.64E-239	0.358738362	0.295	0.103	1.98E-234	Modeled
SLC17A3	7.04E-239	0.404781059	0.785	0.553	2.09E-234	Modeled
PDZK1IP1	2.47E-238	0.420188713	0.466	0.25	7.35E-234	Modeled
NTRK2	1.23E-237	-0.298869837	0.032	0.154	3.67E-233	Modeled
RAPGEF5	1.43E-237	-0.352961685	0.051	0.188	4.24E-233	Modeled
TFDP2	1.65E-237	0.493977875	0.814	0.625	4.92E-233	Modeled
SEPTIN9	1.91E-237	-0.552299045	0.267	0.463	5.67E-233	Not modeled
AGPS	2.08E-237	-0.527810713	0.407	0.598	6.19E-233	Modeled
GNAI1	3.72E-237	-0.555056616	0.203	0.391	1.11E-232	Modeled
PDE4D	1.06E-236	-0.32723399	1	0.999	3.16E-232	Modeled
AKR1C1	1.06E-236	-0.452538029	0.066	0.214	3.16E-232	Modeled
KDM5B	1.70E-236	-0.381312358	0.222	0.424	5.06E-232	Modeled
ADAMTS16	1.80E-236	-0.490492862	0.132	0.308	5.36E-232	Modeled
SLC16A12	1.82E-236	0.550015329	0.972	0.881	5.43E-232	Modeled
AC105094.2	6.79E-236	0.811760774	0.248	0.071	2.02E-231	Not modeled
PKM	2.75E-235	-0.397938153	0.164	0.349	8.19E-231	Modeled
PATJ	2.98E-235	0.305836129	0.999	0.998	8.87E-231	Modeled
AC099792.1	3.90E-235	-0.342392172	0.024	0.135	1.16E-230	Not modeled
NOTCH2	4.86E-235	-0.357904665	0.186	0.379	1.45E-230	Modeled
ZBTB20	9.23E-235	-0.332647385	1	1	2.75E-230	Modeled
PDZD3	3.13E-234	0.380612589	0.398	0.191	9.33E-230	Modeled
DENND5B	3.94E-234	0.399912476	0.893	0.726	1.17E-229	Modeled
DOK6	4.72E-234	0.542545136	0.639	0.46	1.41E-229	Modeled
MAOA	9.72E-234	0.577915692	0.529	0.332	2.89E-229	Modeled
AC012078.2	1.04E-233	-0.616014624	0.047	0.179	3.09E-229	Not modeled
CCDC178	1.45E-233	-0.505747353	0.08	0.232	4.31E-229	Modeled
STAG1	1.53E-233	-0.430275855	0.841	0.902	4.55E-229	Modeled
FCHSD2	1.54E-233	-0.545827179	0.384	0.564	4.59E-229	Modeled
TNFRSF10B	3.31E-233	-0.514045319	0.339	0.539	9.84E-229	Modeled
ST18	4.15E-233	0.809219011	0.312	0.121	1.23E-228	Modeled
SCMH1	4.94E-233	-0.487561107	0.917	0.942	1.47E-228	Modeled
ARSB	5.09E-233	0.637527303	0.611	0.428	1.52E-228	Modeled
HADH	7.04E-233	0.40549478	0.424	0.217	2.09E-228	Modeled
TNS1	3.87E-232	0.438955526	0.847	0.682	1.15E-227	Modeled
SPAG9	2.51E-231	-0.541960813	0.88	0.921	7.47E-227	Modeled
MITF	6.90E-231	-0.657160815	0.709	0.77	2.05E-226	Modeled
PON2	2.22E-230	-0.353170126	0.222	0.418	6.61E-226	Modeled
TFCP2L1	2.57E-230	0.436980038	0.81	0.615	7.66E-226	Modeled
MAL	5.24E-230	-0.287745949	0.017	0.118	1.56E-225	Modeled
DCBLD2	5.43E-229	-0.656644409	0.235	0.433	1.62E-224	Modeled
SSBP2	9.48E-229	-0.601669318	0.241	0.415	2.82E-224	Modeled
KLF15	2.73E-228	0.310481063	0.273	0.09	8.11E-224	Modeled
SLC9A9	5.03E-228	-0.417093657	0.022	0.128	1.50E-223	Modeled
SMIM35	7.48E-228	0.382647545	0.158	0.017	2.23E-223	Not modeled
NUP153	6.31E-227	-0.374087465	0.305	0.513	1.88E-222	Modeled
PFKFB3	1.66E-226	-0.397645109	0.088	0.242	4.94E-222	Modeled
TRPV4	3.58E-226	0.418733791	0.516	0.31	1.07E-221	Modeled
RP1	3.84E-226	-0.543287369	0.013	0.108	1.14E-221	Modeled
RCAN2	6.10E-225	-0.331820422	0.04	0.163	1.81E-220	Modeled
PCTP	2.45E-224	0.386409017	0.331	0.14	7.29E-220	Modeled
PUM3	3.11E-224	0.4918978	0.828	0.694	9.27E-220	Modeled
NBPF15	5.05E-224	-0.268850928	0.111	0.278	1.50E-219	Modeled
LRRC8D	6.02E-224	0.42331045	0.713	0.52	1.79E-219	Modeled
DOCK11	1.39E-222	-0.688981229	0.271	0.458	4.14E-218	Modeled
FRMD4B	3.41E-222	0.463087417	0.916	0.797	1.01E-217	Modeled
OR2T11	5.97E-222	0.425665356	0.378	0.174	1.78E-217	Not modeled
HAGH	7.92E-222	0.389411248	0.401	0.201	2.36E-217	Modeled
AGO2	9.29E-222	-0.349785876	0.24	0.443	2.76E-217	Modeled
CNTNAP3B	1.65E-221	0.506459328	0.642	0.487	4.91E-217	Modeled
COL12A1	1.67E-221	-0.302490878	0.02	0.121	4.96E-217	Modeled
SYTL3	2.27E-221	-0.392789703	0.11	0.276	6.74E-217	Modeled
SPAG1	2.34E-221	-0.354319171	0.169	0.353	6.97E-217	Modeled
GALM	2.51E-221	0.413657884	0.516	0.307	7.48E-217	Modeled
TVP23C	4.87E-221	-0.355879515	0.236	0.435	1.45E-216	Modeled
RHEB	5.65E-221	-0.362453439	0.263	0.465	1.68E-216	Modeled
CASK	7.13E-221	-0.573589595	0.565	0.697	2.12E-216	Modeled
PHLDB1	1.10E-220	-0.33899004	0.199	0.393	3.29E-216	Modeled
TNFSF10	7.29E-220	-0.593717545	0.338	0.529	2.17E-215	Modeled
GEM	1.43E-219	-0.326267662	0.058	0.195	4.27E-215	Modeled
CBL	1.57E-219	-0.343551845	0.185	0.375	4.69E-215	Modeled
AC079781.5	2.03E-219	-0.35759707	0.259	0.463	6.05E-215	Not modeled
PTPN21	3.21E-218	-0.345291726	0.214	0.408	9.56E-214	Modeled
KLKB1	5.57E-218	0.378994654	0.369	0.172	1.66E-213	Modeled
MCF2L	2.82E-217	0.476390418	0.768	0.604	8.40E-213	Modeled
ANXA11	1.03E-216	-0.338485126	0.209	0.405	3.06E-212	Modeled
CFI	4.37E-216	0.41771307	0.803	0.66	1.30E-211	Modeled
SEL1L3	5.41E-215	-0.458009105	0.324	0.515	1.61E-210	Modeled
CCND3	9.08E-215	-0.441109741	0.122	0.289	2.70E-210	Modeled
TCF12	1.28E-214	-0.362822032	0.974	0.98	3.81E-210	Modeled
GSK3B	2.26E-214	-0.37279735	0.806	0.866	6.71E-210	Modeled
DPEP1	2.55E-214	0.393581149	0.419	0.219	7.60E-210	Modeled
NECAB1	3.44E-214	-0.255912122	0.034	0.148	1.02E-209	Modeled
ZMIZ1	4.09E-214	-0.375572216	0.27	0.47	1.22E-209	Modeled
DZIP1	8.66E-214	0.4609987	0.501	0.31	2.58E-209	Modeled
PCNX2	1.09E-213	-0.416012077	0.355	0.547	3.24E-209	Modeled
REEP3	3.22E-213	-0.362623123	0.181	0.361	9.57E-209	Modeled
DACH1	3.47E-213	0.481161067	0.417	0.205	1.03E-208	Modeled
ALDH3A2	4.66E-213	0.504491978	0.475	0.285	1.39E-208	Modeled
LINC00278	1.87E-212	-0.70272093	0.2	0.399	5.58E-208	Modeled
TMEM243	2.67E-212	-0.290509713	0.11	0.271	7.94E-208	Modeled
TM7SF3	6.10E-212	0.480729622	0.655	0.506	1.82E-207	Modeled
AL591519.1	6.16E-212	0.605330718	0.518	0.327	1.83E-207	Not modeled
SOX9	8.86E-212	-0.316821923	0.103	0.262	2.64E-207	Modeled
ICA1	1.12E-211	-0.272320925	0.081	0.227	3.33E-207	Modeled
LINC01510	1.26E-211	0.351566548	0.389	0.186	3.76E-207	Modeled
SLC44A5	1.58E-211	-0.532444452	0.02	0.117	4.70E-207	Modeled
RAB3IP	1.79E-211	-0.418288678	0.84	0.893	5.32E-207	Modeled
KMT2C	2.28E-211	-0.340844356	0.911	0.952	6.77E-207	Modeled
SGO1-AS1	3.69E-210	0.475371253	0.692	0.471	1.10E-205	Modeled
ABCC3	4.10E-210	-0.437066564	0.197	0.392	1.22E-205	Modeled
TRAF3	5.32E-210	-0.390444894	0.292	0.491	1.58E-205	Modeled
AC092535.4	6.42E-210	-0.365631278	0.216	0.418	1.91E-205	Not modeled
COL23A1	1.73E-209	-0.4145189	0.091	0.242	5.15E-205	Modeled
UBE2Q2	1.88E-209	-0.336157368	0.174	0.355	5.60E-205	Modeled
MAP4K3-DT	5.29E-209	0.382839235	0.689	0.493	1.57E-204	Not modeled
EGR1	3.25E-208	-0.293222243	0.062	0.197	9.67E-204	Modeled
FREM2	6.73E-208	0.456244789	0.623	0.44	2.00E-203	Modeled
DENND1A	1.04E-207	0.426000919	0.947	0.865	3.10E-203	Modeled
AF117829.1	2.20E-207	-0.482523246	0.648	0.754	6.55E-203	Not modeled
RABGAP1L	3.85E-207	0.383318987	0.986	0.961	1.15E-202	Modeled
AL360169.3	3.95E-207	0.260280802	0.187	0.04	1.17E-202	Not modeled
INVS	5.15E-207	0.41334247	0.836	0.671	1.53E-202	Modeled
DYNC2LI1	9.25E-207	-0.480779926	0.283	0.463	2.75E-202	Modeled
AL157931.1	2.53E-206	-0.287773311	0.049	0.175	7.54E-202	Not modeled
TMEM51	2.76E-206	-0.515523078	0.436	0.599	8.20E-202	Modeled
UBE2H	2.85E-206	-0.478809145	0.847	0.877	8.49E-202	Modeled
TBC1D19	7.34E-206	0.382454518	0.859	0.72	2.18E-201	Modeled
ACOX2	9.10E-206	0.28882541	0.251	0.083	2.71E-201	Modeled
MB21D2	1.56E-205	-0.63660233	0.332	0.503	4.63E-201	Modeled
LPP	1.85E-205	-0.398694082	0.998	0.997	5.51E-201	Modeled
ADCY2	7.64E-205	-0.324908094	0.042	0.161	2.27E-200	Modeled
SLC39A5	2.36E-204	0.297299057	0.285	0.109	7.02E-200	Modeled
KIAA1191	5.57E-204	0.403844086	0.422	0.233	1.66E-199	Modeled
SLC6A12	8.73E-204	0.437795298	0.403	0.213	2.60E-199	Modeled
SPRED2	3.14E-203	-0.452721311	0.315	0.505	9.34E-199	Modeled
SLC22A5	5.02E-203	0.533208154	0.672	0.541	1.49E-198	Modeled
RASSF8-AS1	6.56E-203	0.410790805	0.529	0.343	1.95E-198	Not modeled
LARP4	9.44E-203	0.358380454	0.858	0.716	2.81E-198	Modeled
TJP2	2.02E-202	-0.658186511	0.745	0.802	6.01E-198	Modeled
ME3	2.65E-202	-0.337895102	0.114	0.269	7.88E-198	Modeled
PTPN14	5.84E-202	-0.549336366	0.692	0.77	1.74E-197	Modeled
FSTL4	1.86E-201	-0.643292149	0.087	0.228	5.54E-197	Modeled
TSPAN9	1.92E-201	0.395697935	0.786	0.611	5.72E-197	Modeled
EIF2AK3	6.21E-201	-0.491853965	0.2	0.38	1.85E-196	Modeled
TRPC1	7.17E-201	-0.378811443	0.153	0.319	2.13E-196	Modeled
NF2	7.90E-201	-0.407139109	0.181	0.352	2.35E-196	Modeled
WTAP	1.07E-200	-0.402710412	0.298	0.483	3.19E-196	Modeled
SATB2	2.26E-200	-0.830051477	0.289	0.464	6.74E-196	Modeled
AGMAT	6.86E-200	0.32174383	0.325	0.143	2.04E-195	Modeled
KYNU	1.21E-199	0.402536312	0.412	0.222	3.60E-195	Modeled
SPATA6L	1.78E-199	-0.308632603	0.11	0.263	5.30E-195	Modeled
SRRM2	2.01E-199	0.560117734	0.794	0.659	5.99E-195	Modeled
CTBP2	2.18E-199	-0.449303469	0.671	0.771	6.49E-195	Modeled
MSH3	4.85E-199	0.377992147	0.773	0.619	1.44E-194	Modeled
IGSF11	2.46E-198	0.46633909	0.522	0.335	7.33E-194	Modeled
GRM8	2.57E-198	-0.354189173	0.031	0.136	7.66E-194	Modeled
SMAD3	3.84E-198	-0.55739838	0.684	0.773	1.14E-193	Modeled
AC108519.1	7.06E-198	0.491036162	0.752	0.594	2.10E-193	Not modeled
NAB1	1.35E-197	-0.327769479	0.132	0.294	4.03E-193	Modeled
TRPC7-AS1	1.57E-197	0.307029314	0.262	0.095	4.67E-193	Not modeled
SLC16A10	5.47E-197	0.486442702	0.514	0.331	1.63E-192	Modeled
MLXIPL	5.53E-197	0.379251399	0.47	0.274	1.65E-192	Modeled
HDHD3	4.12E-196	0.384713342	0.445	0.258	1.23E-191	Modeled
DPY19L1	7.37E-196	-0.269107026	0.067	0.198	2.19E-191	Modeled
TRPV1	7.68E-196	0.372406003	0.405	0.217	2.29E-191	Modeled
CCDC50	1.45E-195	-0.4138008	0.47	0.619	4.32E-191	Modeled
UGT2B7	1.57E-195	-0.685913883	0.85	0.866	4.68E-191	Modeled
LINC01725	1.61E-195	0.416852976	0.698	0.483	4.79E-191	Not modeled
VPS41	3.18E-195	-0.460248579	0.476	0.623	9.45E-191	Modeled
FAR1	5.93E-195	-0.358057379	0.278	0.461	1.76E-190	Modeled
AC021594.2	7.25E-195	0.375259299	0.18	0.04	2.16E-190	Not modeled
PUM1	8.37E-195	-0.327868389	0.805	0.865	2.49E-190	Modeled
TRAM1	1.83E-194	-0.310507472	0.18	0.353	5.46E-190	Modeled
RBFOX1	2.02E-194	-0.934497059	0.181	0.324	6.02E-190	Modeled
PDE11A	2.70E-194	0.359727338	0.281	0.111	8.04E-190	Modeled
AP003400.1	3.63E-194	0.500695423	0.432	0.235	1.08E-189	Not modeled
SUPT3H	3.82E-194	-0.517056998	0.71	0.778	1.14E-189	Modeled
SERPINF2	4.24E-194	0.351357884	0.284	0.114	1.26E-189	Modeled
CDHR3	5.43E-194	0.395840569	0.822	0.69	1.62E-189	Modeled
PARVA	7.89E-194	-0.363921867	0.254	0.438	2.35E-189	Modeled
DIAPH3	6.18E-193	-0.547985706	0.09	0.228	1.84E-188	Modeled
TBC1D16	1.82E-192	-0.335120186	0.274	0.474	5.41E-188	Modeled
CTNNAL1	1.85E-192	-0.407881892	0.122	0.275	5.51E-188	Modeled
LINC01948	2.32E-192	-0.275409158	0.113	0.267	6.90E-188	Not modeled
GPD1	3.53E-192	0.274837026	0.252	0.089	1.05E-187	Modeled
PHACTR1	4.03E-192	-0.375027197	0.027	0.126	1.20E-187	Modeled
ST14	4.32E-192	-0.280340043	0.108	0.26	1.28E-187	Modeled
MARCH1	8.41E-192	-1.012330891	0.02	0.11	2.50E-187	Modeled
CCDC146	1.09E-191	-0.429305555	0.267	0.446	3.24E-187	Modeled
SINHCAF	1.64E-191	-0.342785058	0.223	0.407	4.89E-187	Not modeled
NLN	2.29E-191	-0.285676082	0.123	0.281	6.83E-187	Modeled
SNHG14	2.58E-191	0.335258809	0.981	0.932	7.68E-187	Modeled
MRAS	3.91E-191	-0.253513723	0.085	0.225	1.16E-186	Modeled
NCK2	1.12E-189	-0.324592245	0.198	0.371	3.32E-185	Modeled
CDS1	1.59E-189	-0.313644109	0.153	0.32	4.74E-185	Modeled
DOCK1	2.29E-189	-0.347952446	0.865	0.906	6.83E-185	Modeled
HABP4	2.81E-189	-0.46081915	0.348	0.531	8.36E-185	Modeled
TBL1X	3.15E-189	-0.470753618	0.629	0.743	9.37E-185	Modeled
AFF2	3.54E-189	-0.399343104	0.127	0.285	1.05E-184	Modeled
ABLIM3	4.62E-189	0.514453678	0.526	0.353	1.37E-184	Modeled
LDLRAD3	6.24E-189	-0.304057218	0.139	0.302	1.86E-184	Modeled
UBE2E1	1.12E-188	-0.431143741	0.353	0.524	3.34E-184	Modeled
SLC23A1	1.26E-188	0.268721378	0.235	0.078	3.76E-184	Modeled
ENO1	1.33E-188	-0.345142595	0.282	0.47	3.95E-184	Modeled
PDZRN3	2.06E-188	0.339717378	0.697	0.485	6.12E-184	Modeled
CCDC198	2.28E-188	-0.402773681	0.901	0.929	6.78E-184	Not modeled
ARFGAP3	3.71E-188	-0.342916723	0.252	0.44	1.10E-183	Modeled
RBBP8	3.97E-188	-0.480654399	0.577	0.701	1.18E-183	Modeled
LDLRAD4	4.01E-188	-0.495972787	0.338	0.533	1.19E-183	Modeled
COL19A1	4.38E-188	0.348224884	0.362	0.175	1.30E-183	Modeled
CTDSPL	1.38E-187	-0.456165254	0.527	0.659	4.12E-183	Modeled
SDCBP	8.94E-187	-0.313803273	0.145	0.307	2.66E-182	Modeled
SIN3B	1.02E-186	-0.276042827	0.158	0.327	3.04E-182	Modeled
SDK1	1.69E-186	-0.56099603	0.774	0.833	5.03E-182	Modeled
RGS3	2.18E-186	0.373718849	0.381	0.202	6.48E-182	Modeled
SLC47A2	2.48E-186	0.411501626	0.662	0.473	7.39E-182	Modeled
RSAD1	3.69E-186	0.326481356	0.315	0.142	1.10E-181	Modeled
MYO1E	4.36E-186	-0.609264326	0.478	0.606	1.30E-181	Modeled
LINC01748	6.50E-186	-0.296898579	0.02	0.11	1.93E-181	Not modeled
TSKU	1.09E-185	0.296430827	0.228	0.074	3.23E-181	Modeled
EXOC6	1.21E-185	-0.328790209	0.165	0.329	3.60E-181	Modeled
RANBP17	3.07E-185	-0.414399291	0.287	0.484	9.14E-181	Modeled
MAML3	5.82E-185	-0.567214731	0.366	0.527	1.73E-180	Modeled
EML1	6.53E-185	-0.308217469	0.084	0.219	1.94E-180	Modeled
AC007364.1	6.96E-185	0.432359984	0.852	0.704	2.07E-180	Modeled
USP54	8.08E-185	-0.347323343	0.279	0.468	2.41E-180	Modeled
MKLN1	8.30E-185	-0.418179824	0.895	0.915	2.47E-180	Modeled
UCHL3	1.57E-184	-0.301058619	0.132	0.285	4.68E-180	Modeled
HERC3	2.40E-184	0.420473013	0.527	0.336	7.16E-180	Modeled
CRIM1	3.78E-184	-0.718317213	0.701	0.758	1.12E-179	Modeled
SPTAN1	1.31E-183	-0.343540988	0.341	0.541	3.91E-179	Modeled
ACSS3	1.79E-183	0.389239627	0.715	0.537	5.34E-179	Modeled
ABTB2	1.90E-183	-1.239445814	0.556	0.637	5.64E-179	Modeled
ESR1	7.88E-183	0.475746316	0.441	0.266	2.34E-178	Modeled
TMEM123	2.48E-182	-0.296872447	0.145	0.304	7.38E-178	Modeled
RAB31	2.53E-182	-0.267540443	0.046	0.158	7.54E-178	Modeled
PELI2	4.17E-182	0.400367332	0.8	0.618	1.24E-177	Modeled
PTPN11	1.86E-181	-0.322268907	0.244	0.424	5.53E-177	Modeled
KCMF1	4.16E-181	-0.340717235	0.337	0.522	1.24E-176	Modeled
LRRC28	7.22E-181	0.458603044	0.529	0.369	2.15E-176	Modeled
PARM1	2.14E-180	0.40203941	0.393	0.209	6.37E-176	Modeled
PLS1	2.27E-180	-0.484659236	0.238	0.402	6.76E-176	Modeled
SERPINE2	3.18E-180	-0.761925857	0.217	0.374	9.46E-176	Modeled
RGS12	6.90E-180	-0.368346899	0.379	0.565	2.05E-175	Modeled
SLC25A48	1.12E-179	0.410479505	0.587	0.395	3.33E-175	Modeled
STK39	1.80E-179	-0.429263446	0.143	0.289	5.36E-175	Modeled
SLC1A1	1.86E-179	0.421426204	0.783	0.618	5.54E-175	Modeled
CARMIL1	4.02E-179	-0.456961725	0.589	0.692	1.20E-174	Modeled
ALPK3	5.00E-179	-0.318027442	0.098	0.239	1.49E-174	Modeled
INSR	8.71E-179	0.402083615	0.933	0.803	2.59E-174	Modeled
DOP1B	1.22E-178	-0.272616801	0.084	0.216	3.62E-174	Not modeled
C10orf67	1.22E-178	0.362966058	0.349	0.176	3.63E-174	Modeled
CDH9	2.14E-178	0.563284716	0.713	0.556	6.37E-174	Modeled
AL079338.1	4.23E-178	-0.385236478	0.068	0.192	1.26E-173	Not modeled
FRK	6.41E-178	0.338452323	0.668	0.472	1.91E-173	Modeled
TMEM38B	1.22E-177	-0.328342824	0.199	0.377	3.64E-173	Modeled
HNRNPR	1.51E-177	-0.319357824	0.298	0.481	4.51E-173	Modeled
SQSTM1	2.06E-177	-0.372938607	0.349	0.542	6.12E-173	Modeled
GREB1	3.49E-177	0.348638138	0.304	0.137	1.04E-172	Modeled
WBP1L	9.10E-177	0.419894199	0.513	0.347	2.71E-172	Modeled
CD2AP	4.06E-176	-0.384404731	0.823	0.868	1.21E-171	Modeled
GSPT1	1.33E-175	-0.323462897	0.289	0.471	3.95E-171	Modeled
ALDH8A1	1.82E-175	0.342266634	0.429	0.247	5.40E-171	Modeled
TXNRD1	2.33E-175	-0.506341433	0.26	0.431	6.92E-171	Modeled
LINC00621	4.03E-175	-0.478515185	0.119	0.264	1.20E-170	Modeled
WRN	4.48E-175	-0.361231956	0.211	0.378	1.33E-170	Modeled
PARP10	6.69E-175	0.269106153	0.244	0.09	1.99E-170	Modeled
PTPN12	2.73E-174	-0.379431131	0.344	0.52	8.11E-170	Modeled
SRGAP1	3.37E-174	-0.486956652	0.599	0.715	1.00E-169	Modeled
FLVCR1	5.09E-173	-0.275998474	0.152	0.31	1.52E-168	Modeled
AMOTL1	9.19E-173	-0.256142284	0.109	0.251	2.73E-168	Modeled
VWA8	1.31E-172	0.330411169	0.963	0.891	3.89E-168	Modeled
ACTN4	2.13E-172	-0.399163303	0.813	0.844	6.35E-168	Modeled
GLI3	5.54E-172	0.370873329	0.311	0.147	1.65E-167	Modeled
AFF4	5.87E-172	-0.312398217	0.842	0.891	1.75E-167	Modeled
NF1	7.79E-172	-0.319250017	0.939	0.954	2.32E-167	Modeled
ACOT13	7.81E-172	0.305045153	0.319	0.151	2.32E-167	Modeled
CHDH	7.88E-172	0.384158295	0.579	0.41	2.35E-167	Modeled
LINC00410	1.09E-171	0.365502356	0.182	0.048	3.24E-167	Modeled
ABCC6	3.14E-171	0.352753546	0.52	0.347	9.34E-167	Modeled
CAPZA2	4.71E-171	-0.360111649	0.382	0.544	1.40E-166	Modeled
RRAS2	4.72E-171	-0.544474251	0.542	0.676	1.40E-166	Modeled
HIVEP1	5.58E-171	-0.538005418	0.477	0.617	1.66E-166	Modeled
TLN2	1.46E-170	0.412160191	0.898	0.776	4.34E-166	Modeled
SUCLG2	3.33E-170	0.371664385	0.864	0.738	9.91E-166	Modeled
AIF1L	6.19E-170	-0.321126171	0.185	0.347	1.84E-165	Modeled
RALY	2.91E-169	-0.303870077	0.232	0.404	8.67E-165	Modeled
CAMSAP2	3.04E-169	-0.364351226	0.327	0.505	9.03E-165	Modeled
RBMS2	3.22E-169	-0.279713742	0.185	0.353	9.59E-165	Modeled
SNHG25	4.91E-169	0.396562506	0.379	0.213	1.46E-164	Modeled
ATP1B3	1.14E-168	-0.256696023	0.098	0.236	3.38E-164	Modeled
NUAK2	1.48E-168	-0.391335376	0.111	0.249	4.41E-164	Modeled
UBAP1	1.53E-168	-0.357638026	0.594	0.722	4.56E-164	Modeled
ENPP3	4.09E-168	0.506505322	0.426	0.256	1.22E-163	Modeled
IGFBP4	4.99E-168	0.345634767	0.358	0.189	1.49E-163	Modeled
NPAS2	5.71E-168	-0.400139677	0.269	0.446	1.70E-163	Modeled
CAPN3	1.23E-167	0.338516435	0.449	0.272	3.66E-163	Modeled
KLHL20	1.88E-167	0.429339262	0.57	0.409	5.61E-163	Modeled
PTPRF	2.89E-167	-0.260665154	0.17	0.331	8.60E-163	Modeled
AC092353.2	3.39E-167	-0.425708868	0.019	0.102	1.01E-162	Not modeled
EGLN1	2.44E-166	-0.397987559	0.265	0.428	7.26E-162	Modeled
ARPC2	2.64E-166	-0.288790786	0.242	0.417	7.86E-162	Modeled
SENP6	2.88E-166	-0.341078021	0.835	0.873	8.57E-162	Modeled
WWC1	3.41E-166	-0.499657493	0.928	0.934	1.01E-161	Modeled
TBC1D22B	3.45E-166	-0.311644243	0.24	0.408	1.03E-161	Modeled
RFTN1	5.61E-166	-0.28651743	0.038	0.136	1.67E-161	Modeled
NUGGC	6.50E-166	0.316064983	0.235	0.088	1.93E-161	Modeled
NMT2	8.10E-166	-0.336235466	0.194	0.356	2.41E-161	Modeled
SVIL	9.04E-166	-0.511695554	0.723	0.783	2.69E-161	Modeled
LRRFIP2	1.71E-165	-0.432059209	0.791	0.831	5.09E-161	Modeled
ACADM	2.14E-165	0.394659711	0.511	0.349	6.36E-161	Modeled
HGSNAT	4.14E-165	-0.325726208	0.286	0.464	1.23E-160	Modeled
KRAS	4.70E-165	-0.254082131	0.136	0.284	1.40E-160	Modeled
ABCC4	4.88E-165	-0.462470638	0.699	0.787	1.45E-160	Modeled
CACNA2D3	6.74E-165	-0.652015379	0.3	0.429	2.01E-160	Modeled
OR2T10	6.98E-165	0.316901979	0.296	0.133	2.08E-160	Modeled
FOXP2	8.55E-165	-0.952780444	0.38	0.522	2.55E-160	Modeled
AC004485.1	3.71E-164	0.45570124	0.621	0.461	1.11E-159	Not modeled
NSD2	6.51E-164	-0.306421851	0.27	0.452	1.94E-159	Not modeled
GANC	1.10E-163	0.392059167	0.525	0.359	3.28E-159	Modeled
HPCAL1	1.49E-163	0.402464036	0.518	0.352	4.42E-159	Modeled
ITGB1	1.56E-163	-0.443071803	0.46	0.592	4.64E-159	Modeled
IQCA1	1.82E-163	-0.320060274	0.302	0.491	5.42E-159	Modeled
CAST	2.18E-163	-0.396616358	0.764	0.823	6.49E-159	Modeled
ATP10D	9.08E-163	-0.55151224	0.345	0.499	2.70E-158	Modeled
ANKRD6	1.64E-162	-0.354272677	0.248	0.418	4.89E-158	Modeled
CMYA5	2.58E-162	0.460908893	0.477	0.314	7.69E-158	Modeled
GPR176	4.76E-162	-0.306080546	0.045	0.148	1.42E-157	Modeled
EPS15L1	5.58E-162	0.365352393	0.461	0.295	1.66E-157	Modeled
NOX4	9.12E-162	0.263804856	0.962	0.808	2.71E-157	Modeled
NFATC3	1.43E-161	0.381889907	0.594	0.444	4.25E-157	Modeled
GLRX3	2.33E-161	-0.274840566	0.185	0.343	6.92E-157	Modeled
AC107220.1	3.29E-161	0.283109944	0.179	0.05	9.80E-157	Not modeled
CBFB	3.99E-161	-0.352309059	0.278	0.442	1.19E-156	Modeled
TFEC	4.32E-161	0.347284444	0.51	0.341	1.29E-156	Modeled
MAP2K3	5.67E-161	-0.314408666	0.165	0.322	1.69E-156	Modeled
TC2N	6.43E-161	-0.268181369	0.105	0.24	1.91E-156	Modeled
GOSR2	3.72E-160	0.353032048	0.398	0.233	1.11E-155	Modeled
SHISA9	8.10E-160	-0.874845654	0.109	0.239	2.41E-155	Modeled
PPP6R3	1.18E-159	-0.30478616	0.865	0.895	3.51E-155	Modeled
AOPEP	2.10E-159	-0.378851433	0.977	0.977	6.24E-155	Not modeled
TNPO3	2.71E-159	-0.332685968	0.336	0.505	8.08E-155	Modeled
SAT2	2.82E-159	0.313470071	0.332	0.171	8.38E-155	Modeled
ADRA1B	3.60E-159	0.333900669	0.259	0.109	1.07E-154	Modeled
ZNF83	5.20E-159	-0.411576308	0.579	0.699	1.55E-154	Modeled
SLC5A11	6.01E-159	0.369592968	0.224	0.083	1.79E-154	Modeled
SLC36A4	7.39E-159	-0.263181048	0.171	0.331	2.20E-154	Modeled
ANKRD44	7.70E-159	-0.308417401	0.115	0.252	2.29E-154	Modeled
ZFP36	1.19E-158	-0.297108812	0.185	0.348	3.55E-154	Modeled
FMO1	1.42E-158	0.391933428	0.514	0.345	4.21E-154	Modeled
EAF2	1.03E-157	0.351661128	0.415	0.248	3.08E-153	Modeled
BDH2	1.42E-157	0.334766384	0.445	0.279	4.21E-153	Modeled
SLC38A2	1.62E-157	-0.314008474	0.26	0.436	4.81E-153	Modeled
RAB6A	2.14E-157	-0.365557214	0.529	0.657	6.38E-153	Modeled
SIM1	2.44E-157	-0.30223135	0.067	0.183	7.27E-153	Modeled
RIPOR2	5.16E-157	-0.418998479	0.207	0.369	1.54E-152	Not modeled
FAM13B	5.65E-157	-0.33496234	0.451	0.601	1.68E-152	Modeled
FBXO21	7.70E-157	0.474241498	0.53	0.388	2.29E-152	Modeled
F13A1	1.16E-156	0.386292262	0.171	0.047	3.46E-152	Modeled
GNA13	1.50E-156	-0.288218114	0.197	0.356	4.45E-152	Modeled
SESTD1	1.54E-156	-0.424626654	0.562	0.675	4.57E-152	Modeled
KPNA1	1.75E-156	-0.315332863	0.378	0.549	5.20E-152	Modeled
PARP14	3.29E-156	-0.302518536	0.221	0.383	9.78E-152	Modeled
AC114812.2	5.60E-156	0.48861788	0.257	0.113	1.67E-151	Not modeled
PRKG1	8.14E-156	-0.750201978	0.368	0.486	2.42E-151	Modeled
MEG8	8.99E-156	-1.073530622	0.031	0.119	2.67E-151	Modeled
TBC1D14	1.19E-155	0.362248475	0.582	0.419	3.53E-151	Modeled
IL32	1.80E-155	-0.264746785	0.143	0.29	5.36E-151	Modeled
KLHL13	2.81E-155	-0.647272178	0.526	0.61	8.37E-151	Modeled
RAD51B	6.33E-155	-0.558511574	0.66	0.727	1.88E-150	Modeled
SLC7A9	7.41E-155	0.320571993	0.407	0.238	2.20E-150	Modeled
EGOT	7.71E-155	-0.332273228	0.185	0.339	2.29E-150	Modeled
USP31	8.79E-155	-0.372699904	0.324	0.484	2.61E-150	Modeled
RNF150	2.17E-154	0.361144736	0.399	0.222	6.47E-150	Modeled
MARC1	2.73E-154	0.298749678	0.219	0.082	8.12E-150	Modeled
HSD17B14	2.99E-154	0.339816173	0.378	0.213	8.89E-150	Modeled
STAM	3.19E-154	-0.266551868	0.162	0.309	9.51E-150	Modeled
PRMT2	4.35E-154	-0.265612825	0.275	0.453	1.29E-149	Modeled
CLCN5	5.02E-154	0.26384606	0.751	0.552	1.49E-149	Modeled
NUP98	6.23E-154	-0.310070297	0.359	0.528	1.86E-149	Modeled
AC092894.1	9.83E-154	-0.424872189	0.262	0.416	2.93E-149	Not modeled
DHRS4-AS1	3.59E-153	0.258925954	0.257	0.109	1.07E-148	Not modeled
STPG2	8.72E-153	0.347246914	0.869	0.715	2.59E-148	Modeled
IL1R1	8.94E-153	-0.416900189	0.209	0.366	2.66E-148	Modeled
KATNBL1	1.95E-152	-0.319438976	0.328	0.495	5.81E-148	Modeled
DAPK1	2.09E-152	-0.55902844	0.645	0.729	6.23E-148	Modeled
NFKBIA	4.79E-152	-0.498214666	0.183	0.328	1.43E-147	Modeled
ARHGAP10	5.95E-152	0.338880173	0.763	0.672	1.77E-147	Modeled
SNRK	1.46E-151	-0.443491761	0.396	0.535	4.36E-147	Modeled
KDM1B	1.51E-151	-0.266190408	0.127	0.264	4.50E-147	Modeled
C19orf12	1.55E-151	0.325883682	0.421	0.257	4.61E-147	Modeled
SEPTIN7	2.20E-151	-0.330472958	0.363	0.517	6.54E-147	Not modeled
OXR1	3.88E-151	-0.611802884	0.979	0.968	1.15E-146	Modeled
ARHGAP8	4.41E-151	-0.267516348	0.238	0.407	1.31E-146	Modeled
MOGAT1	9.23E-151	0.318645779	0.203	0.071	2.75E-146	Modeled
CYP4V2	1.19E-150	0.312449762	0.448	0.282	3.53E-146	Modeled
NAP1L1	1.24E-150	-0.312050617	0.255	0.415	3.69E-146	Modeled
SCN1A-AS1	1.77E-150	0.347878943	0.158	0.04	5.27E-146	Not modeled
EML4	2.53E-150	-0.340240156	0.832	0.865	7.54E-146	Modeled
PHLPP2	7.15E-150	-0.259825935	0.148	0.291	2.13E-145	Modeled
AGPAT3	7.37E-150	0.390655371	0.612	0.471	2.19E-145	Modeled
FOS	7.82E-150	-0.252812557	0.076	0.195	2.33E-145	Modeled
ARSF	1.39E-149	0.338663989	0.232	0.093	4.13E-145	Modeled
SREBF2	2.09E-149	-0.35682906	0.362	0.517	6.22E-145	Modeled
ALCAM	2.40E-149	0.369236124	0.735	0.572	7.15E-145	Modeled
AC025810.1	2.58E-149	0.401315173	0.31	0.157	7.68E-145	Not modeled
LDHB	3.21E-149	0.38123128	0.51	0.354	9.54E-145	Modeled
XRN2	2.04E-148	-0.300435277	0.348	0.515	6.08E-144	Modeled
FOLH1	2.16E-148	0.29309836	0.237	0.097	6.43E-144	Modeled
CELF1	2.26E-148	-0.318254855	0.771	0.829	6.71E-144	Modeled
SCP2	5.34E-148	0.363459575	0.569	0.414	1.59E-143	Modeled
PLIN5	8.27E-148	0.366764483	0.336	0.181	2.46E-143	Modeled
PPP3R1	9.07E-148	-0.328971161	0.355	0.52	2.70E-143	Modeled
RIF1	2.08E-147	-0.311028848	0.346	0.521	6.19E-143	Modeled
THRB	3.02E-147	0.320528762	0.812	0.649	9.00E-143	Modeled
IL6R	3.28E-147	0.359977937	0.664	0.515	9.75E-143	Modeled
CACNA1D	4.16E-147	0.307492174	0.832	0.649	1.24E-142	Modeled
QDPR	5.95E-147	0.260289716	0.269	0.123	1.77E-142	Modeled
CALM2	1.10E-146	-0.254932518	0.176	0.324	3.28E-142	Modeled
TRIM13	1.13E-146	0.320021539	0.397	0.238	3.36E-142	Modeled
ACSL3	1.88E-146	-0.46166883	0.193	0.338	5.59E-142	Modeled
LEPROT	2.79E-146	-0.300784874	0.175	0.318	8.30E-142	Modeled
C1QTNF7	3.25E-146	0.277283716	0.162	0.044	9.68E-142	Modeled
ACADSB	1.77E-145	0.314827875	0.334	0.179	5.26E-141	Modeled
MTSS1	2.19E-145	0.333091306	0.572	0.392	6.51E-141	Modeled
IPO7	2.54E-145	-0.2798222	0.26	0.423	7.57E-141	Modeled
NAA15	3.94E-145	-0.287382534	0.313	0.482	1.17E-140	Modeled
CD226	4.20E-145	0.252240706	0.18	0.057	1.25E-140	Modeled
SYNE1	5.30E-145	-0.567064355	0.837	0.855	1.58E-140	Modeled
SLC20A1	6.24E-145	-0.283844483	0.19	0.349	1.86E-140	Modeled
FOCAD	6.54E-145	-0.433294393	0.392	0.532	1.95E-140	Modeled
SUN1	7.38E-145	-0.277602438	0.25	0.41	2.20E-140	Modeled
DCAF6	1.16E-144	-0.414984031	0.65	0.723	3.45E-140	Modeled
SMC5	1.83E-144	-0.329146843	0.478	0.617	5.44E-140	Modeled
BHLHE40	2.18E-144	-0.32385773	0.167	0.312	6.49E-140	Modeled
GATM	2.18E-144	0.368615792	0.474	0.314	6.50E-140	Modeled
LONRF1	2.73E-144	-0.277639555	0.203	0.358	8.12E-140	Modeled
TTC29	2.83E-144	-0.346081112	0.064	0.171	8.43E-140	Modeled
RALGAPA2	4.37E-144	0.351132225	0.872	0.769	1.30E-139	Modeled
TANC2	4.51E-144	-0.499950248	0.451	0.555	1.34E-139	Modeled
TOX3	6.06E-144	-0.367629046	0.267	0.424	1.80E-139	Modeled
APOE	6.23E-144	0.343764232	0.309	0.16	1.85E-139	Modeled
ANGPT1	8.15E-144	0.259564657	0.155	0.041	2.42E-139	Modeled
CMSS1	1.24E-143	-0.409823294	0.263	0.417	3.69E-139	Modeled
SLC22A3	1.70E-143	-0.301743262	0.126	0.262	5.06E-139	Modeled
BCKDHB	1.82E-143	0.290887574	0.74	0.562	5.41E-139	Modeled
CACUL1	1.92E-143	-0.276829674	0.298	0.462	5.72E-139	Modeled
SLC22A12	3.43E-143	0.361118908	0.405	0.235	1.02E-138	Modeled
AC002451.1	7.26E-143	0.252003255	0.233	0.096	2.16E-138	Not modeled
YAP1	7.96E-143	-0.364296421	0.675	0.74	2.37E-138	Modeled
IFNGR2	1.70E-142	-0.353432011	0.211	0.358	5.06E-138	Modeled
PPARGC1B	4.31E-142	0.275415287	0.273	0.128	1.28E-137	Modeled
ATP8A1	7.12E-142	-0.365099567	0.148	0.281	2.12E-137	Modeled
SNTG2	7.22E-142	-0.415433828	0.143	0.282	2.15E-137	Modeled
AC034111.2	7.32E-142	0.289358626	0.209	0.078	2.18E-137	Not modeled
EDIL3	1.16E-141	-0.398310403	0.034	0.119	3.44E-137	Modeled
KLF10	1.33E-141	-0.298998172	0.14	0.277	3.95E-137	Modeled
FBXW7	3.01E-141	-0.386507315	0.611	0.695	8.97E-137	Modeled
CNOT6L	4.01E-141	-0.377229829	0.282	0.426	1.19E-136	Modeled
RASSF4	5.01E-141	0.326781501	0.744	0.625	1.49E-136	Modeled
FAM124A	6.94E-141	0.274785344	0.262	0.12	2.06E-136	Modeled
AL392172.1	1.02E-140	-0.273256527	0.186	0.331	3.04E-136	Not modeled
SLC22A11	2.08E-140	0.342159202	0.432	0.269	6.18E-136	Modeled
PGPEP1	3.20E-140	0.307298467	0.464	0.301	9.52E-136	Modeled
DHX9	4.34E-140	-0.285313969	0.386	0.555	1.29E-135	Modeled
SHPK	6.01E-140	0.295421566	0.391	0.231	1.79E-135	Modeled
TNFRSF19	1.91E-139	-0.410918563	0.211	0.354	5.69E-135	Modeled
EPN2	2.96E-139	-0.304812509	0.278	0.436	8.80E-135	Modeled
PRKD1	6.10E-139	-0.473663494	0.769	0.794	1.81E-134	Modeled
SGK3	6.74E-139	0.295667645	0.795	0.65	2.01E-134	Modeled
NELL1	7.17E-139	0.348645226	0.278	0.131	2.13E-134	Modeled
CLYBL	8.44E-139	0.319139286	0.722	0.566	2.51E-134	Modeled
RAB22A	1.06E-138	-0.256464214	0.225	0.382	3.15E-134	Modeled
CCNC	2.42E-138	-0.261972315	0.226	0.377	7.21E-134	Modeled
CTTN	3.76E-138	-0.276571161	0.385	0.557	1.12E-133	Modeled
CDC27	3.92E-138	-0.270284805	0.259	0.417	1.17E-133	Modeled
TEX2	5.10E-138	0.316691836	0.389	0.234	1.52E-133	Modeled
PDE7B	5.59E-138	-0.500874296	0.562	0.66	1.66E-133	Modeled
USP12	4.64E-137	-0.300988483	0.291	0.446	1.38E-132	Modeled
VSTM4	6.36E-137	0.33801647	0.315	0.169	1.89E-132	Modeled
DEPDC7	1.15E-136	0.316398493	0.325	0.173	3.41E-132	Modeled
RTCA-AS1	1.54E-136	0.260053364	0.225	0.093	4.57E-132	Not modeled
ZDHHC14	1.72E-136	-0.542356651	0.414	0.531	5.13E-132	Modeled
HNF1A	3.41E-136	0.252943761	0.259	0.12	1.01E-131	Modeled
ANKRD36C	3.97E-136	-0.279447448	0.305	0.477	1.18E-131	Modeled
CDC42BPB	1.11E-135	-0.302863989	0.475	0.629	3.30E-131	Modeled
PRAG1	1.30E-135	-0.2953495	0.16	0.3	3.87E-131	Not modeled
MIDN	1.35E-135	-0.302354273	0.224	0.374	4.01E-131	Modeled
MAOB	1.51E-135	0.338476247	0.443	0.285	4.48E-131	Modeled
PANTR1	1.71E-135	-0.351930291	0.121	0.246	5.10E-131	Not modeled
NFE2L2	3.39E-135	-0.334904797	0.628	0.723	1.01E-130	Modeled
GRIA3	4.05E-135	0.319314468	0.343	0.191	1.21E-130	Modeled
USP34	7.97E-135	-0.260124273	0.941	0.962	2.37E-130	Modeled
MYOCOS	8.12E-135	0.298977947	0.158	0.046	2.42E-130	Not modeled
SNX30	1.05E-134	0.294710431	0.771	0.622	3.14E-130	Modeled
TMEM63A	1.06E-134	0.383431401	0.516	0.377	3.15E-130	Modeled
AC015845.2	1.32E-134	0.285614123	0.232	0.099	3.93E-130	Not modeled
FNIP2	7.76E-134	0.327989635	0.938	0.831	2.31E-129	Modeled
CALCB	1.16E-133	0.284322968	0.209	0.081	3.44E-129	Modeled
ALDH7A1	1.46E-133	0.306832625	0.382	0.23	4.35E-129	Modeled
GCC2	1.90E-133	-0.497480657	0.721	0.803	5.67E-129	Modeled
DCDC1	2.46E-133	-0.369327472	0.372	0.53	7.32E-129	Modeled
ATF2	4.14E-133	-0.279373318	0.296	0.45	1.23E-128	Modeled
LINC00970	7.06E-133	0.3914293	0.338	0.185	2.10E-128	Not modeled
NR6A1	9.47E-133	-0.383673876	0.774	0.807	2.82E-128	Modeled
PKP2	2.24E-132	0.334773883	0.306	0.163	6.66E-128	Modeled
QKI	2.27E-132	-0.332401313	0.789	0.833	6.75E-128	Modeled
VEZT	2.45E-132	-0.336110594	0.53	0.643	7.28E-128	Modeled
GPR89B	3.65E-132	0.312922222	0.445	0.295	1.09E-127	Modeled
HSPA4L	7.60E-132	0.300977929	0.383	0.231	2.26E-127	Modeled
PRELID2	8.33E-132	-0.308014304	0.105	0.225	2.48E-127	Modeled
PPP2R2B	1.13E-131	0.590068542	0.494	0.34	3.35E-127	Modeled
EIF4E	1.69E-131	-0.265722895	0.213	0.361	5.03E-127	Modeled
RALA	2.50E-131	-0.272171886	0.209	0.355	7.43E-127	Modeled
SMAD2	2.65E-131	-0.359939041	0.599	0.683	7.90E-127	Modeled
LBR	2.73E-131	-0.291756309	0.272	0.427	8.13E-127	Modeled
ROCK2	3.98E-131	-0.383859005	0.788	0.842	1.18E-126	Modeled
TANK	5.85E-131	-0.387018909	0.393	0.532	1.74E-126	Modeled
SNX9	6.37E-131	-0.383682203	0.659	0.715	1.89E-126	Modeled
STK32B	9.79E-131	0.416681157	0.738	0.583	2.91E-126	Modeled
SMARCA1	1.11E-130	-0.26855264	0.309	0.474	3.30E-126	Modeled
AL589669.1	1.92E-130	0.370128093	0.821	0.693	5.70E-126	Not modeled
CCNI	2.53E-130	-0.277655269	0.272	0.425	7.52E-126	Modeled
KDM6B	6.42E-130	-0.277665734	0.163	0.3	1.91E-125	Modeled
HDX	7.23E-130	-0.312568587	0.166	0.307	2.15E-125	Modeled
MT1H	7.79E-130	0.361593216	0.23	0.099	2.32E-125	Modeled
PDCD4	1.14E-129	-0.252589856	0.134	0.261	3.38E-125	Modeled
SFXN1	1.53E-129	0.373048778	0.429	0.287	4.56E-125	Modeled
MEG3	1.55E-129	-0.616999255	0.044	0.13	4.62E-125	Modeled
MEGF9	1.66E-129	-0.312818981	0.212	0.357	4.94E-125	Modeled
USP24	3.45E-129	-0.300618696	0.628	0.713	1.03E-124	Modeled
SLMAP	3.71E-129	-0.306401434	0.746	0.796	1.10E-124	Modeled
LPIN1	5.28E-129	-0.397633603	0.12	0.24	1.57E-124	Modeled
DHRS3	5.46E-129	0.349130364	0.368	0.22	1.63E-124	Modeled
PBX1	7.57E-129	0.314063573	0.94	0.847	2.25E-124	Modeled
STARD13-AS	9.44E-129	0.303188075	0.241	0.108	2.81E-124	Modeled
NEDD4	2.20E-127	-0.533332619	0.504	0.613	6.55E-123	Modeled
MT1X	5.09E-127	0.339832435	0.256	0.12	1.52E-122	Modeled
POR	5.76E-127	0.457581501	0.55	0.418	1.71E-122	Modeled
LINC02336	6.36E-127	0.646992307	0.297	0.156	1.89E-122	Not modeled
TTC39B	1.03E-126	0.317344854	0.656	0.509	3.07E-122	Modeled
SCN7A	1.08E-126	0.372224752	0.193	0.074	3.22E-122	Modeled
PLSCR4	1.10E-126	0.371612898	0.371	0.227	3.28E-122	Modeled
FGFR2	1.17E-126	0.409344305	0.454	0.3	3.49E-122	Modeled
IL1RAPL2	1.33E-126	0.415317804	0.305	0.161	3.95E-122	Modeled
KCNQ3	2.44E-126	-0.512532556	0.105	0.219	7.26E-122	Modeled
CACNA2D1	2.57E-126	0.317790674	0.813	0.669	7.66E-122	Modeled
MLLT3	3.57E-126	-0.56914908	0.453	0.559	1.06E-121	Modeled
PRKCZ	4.41E-126	0.334706226	0.377	0.234	1.31E-121	Modeled
TENM1	8.42E-126	0.313278205	0.769	0.641	2.51E-121	Modeled
ZMYM2	2.28E-125	-0.312203493	0.829	0.858	6.79E-121	Modeled
NKAIN4	2.66E-125	0.353278913	0.41	0.264	7.91E-121	Modeled
GRK6	3.60E-125	0.26015187	0.241	0.111	1.07E-120	Modeled
TTC7B	4.14E-125	-0.279619869	0.415	0.579	1.23E-120	Modeled
ERC2	7.06E-125	-0.275870033	0.184	0.326	2.10E-120	Modeled
AC008554.1	7.12E-125	0.444576262	0.542	0.397	2.12E-120	Not modeled
ERICH1	8.68E-125	-0.281664201	0.324	0.486	2.58E-120	Modeled
PPP2R5A	9.64E-125	-0.295705276	0.227	0.364	2.87E-120	Modeled
ANKRD36	1.23E-124	-0.254724808	0.373	0.54	3.65E-120	Modeled
SYT14	1.56E-124	-0.312844381	0.062	0.159	4.65E-120	Modeled
CDKAL1	2.07E-124	-0.32373717	0.913	0.926	6.15E-120	Modeled
DLGAP4	2.81E-124	-0.250171148	0.241	0.392	8.37E-120	Modeled
SH3GL2	3.13E-124	0.340103921	0.469	0.308	9.33E-120	Modeled
MAP4K5	3.21E-124	-0.327922772	0.375	0.512	9.54E-120	Modeled
KPNA4	3.33E-124	-0.301381324	0.465	0.597	9.91E-120	Modeled
TAOK1	7.45E-124	-0.288982144	0.692	0.77	2.22E-119	Modeled
RLF	1.80E-123	-0.265030637	0.319	0.472	5.37E-119	Modeled
CPSF6	1.88E-123	-0.303639064	0.481	0.6	5.60E-119	Modeled
TTC21B	5.23E-123	0.370579588	0.561	0.44	1.56E-118	Modeled
AL359915.1	5.62E-123	0.287281108	0.285	0.147	1.67E-118	Not modeled
FAT1	7.36E-123	-0.338092531	0.824	0.862	2.19E-118	Modeled
STRN	1.23E-122	-0.333946767	0.33	0.471	3.65E-118	Modeled
SHROOM4	1.64E-122	0.356595101	0.689	0.546	4.88E-118	Modeled
PLXNA2	2.21E-122	-0.465580532	0.295	0.439	6.59E-118	Modeled
RAB10	2.60E-122	-0.305494882	0.769	0.818	7.75E-118	Modeled
MST1	3.32E-122	0.281740372	0.263	0.132	9.87E-118	Modeled
CNN3	6.73E-122	-0.305292825	0.395	0.546	2.00E-117	Modeled
ATP11A	8.10E-122	-0.444987427	0.756	0.813	2.41E-117	Modeled
LEPR	1.09E-121	-0.371875233	0.189	0.321	3.25E-117	Modeled
PRICKLE2	1.32E-121	-0.421029466	0.829	0.826	3.93E-117	Modeled
CBFA2T2	1.39E-121	-0.311012908	0.678	0.749	4.15E-117	Modeled
AJAP1	1.65E-121	-0.303298056	0.12	0.238	4.91E-117	Modeled
GTF2F2	2.82E-121	-0.290994705	0.225	0.362	8.38E-117	Modeled
SLC39A11	5.33E-121	0.284692505	0.809	0.667	1.59E-116	Modeled
LINC02027	5.49E-121	0.400674161	0.635	0.521	1.63E-116	Not modeled
GLCE	7.62E-121	0.32950596	0.418	0.275	2.27E-116	Modeled
ITPKC	8.81E-121	-0.314412125	0.116	0.232	2.62E-116	Modeled
AL162725.2	1.02E-120	0.290120305	0.295	0.15	3.03E-116	Not modeled
ANKRD26	1.62E-120	0.349961298	0.737	0.603	4.83E-116	Modeled
ALDH2	2.97E-120	0.306021009	0.431	0.285	8.83E-116	Modeled
TEX41	4.31E-120	-0.324891018	0.056	0.149	1.28E-115	Modeled
MTHFS	5.38E-120	0.34725706	0.472	0.34	1.60E-115	Modeled
CEP135	2.79E-119	0.316423414	0.398	0.256	8.30E-115	Modeled
SLC2A2	3.17E-119	0.402781837	0.42	0.27	9.42E-115	Modeled
DUSP16	4.95E-119	-0.298834893	0.298	0.444	1.47E-114	Modeled
AC128707.1	9.77E-119	0.295579078	0.236	0.108	2.91E-114	Not modeled
SDC2	1.07E-118	-0.395130345	0.137	0.254	3.17E-114	Modeled
RUNDC3B	1.07E-118	0.285551153	0.363	0.216	3.17E-114	Modeled
SPATA13	1.08E-118	-0.358424523	0.559	0.653	3.20E-114	Modeled
TMEM65	2.61E-118	-0.305386892	0.271	0.413	7.76E-114	Modeled
ATP1B1	2.80E-118	0.255459015	0.895	0.778	8.35E-114	Modeled
TACC1	5.51E-118	0.373510671	0.803	0.649	1.64E-113	Modeled
TDP2	7.49E-118	0.251298326	0.308	0.171	2.23E-113	Modeled
KMO	7.87E-118	0.253791654	0.353	0.203	2.34E-113	Modeled
SMS	1.05E-117	-0.287900569	0.168	0.296	3.14E-113	Modeled
PLCL2	1.22E-117	0.317090789	0.66	0.519	3.62E-113	Modeled
MIER1	5.90E-117	-0.265844588	0.32	0.468	1.75E-112	Modeled
MINDY2	6.44E-117	-0.279283969	0.202	0.336	1.92E-112	Not modeled
ARID1B	7.24E-117	-0.295119	0.961	0.961	2.15E-112	Modeled
CSNK1G3	7.46E-117	-0.277375348	0.299	0.442	2.22E-112	Modeled
ODF2L	8.95E-117	-0.282654211	0.327	0.476	2.66E-112	Modeled
SLC2A11	1.18E-116	0.283173978	0.407	0.263	3.50E-112	Modeled
ATXN10	2.31E-116	-0.320568777	0.631	0.709	6.87E-112	Modeled
EEA1	5.83E-116	-0.351231194	0.508	0.614	1.73E-111	Modeled
LINC01578	7.84E-116	-0.266098841	0.324	0.47	2.33E-111	Modeled
TAPT1-AS1	9.19E-116	0.281109934	0.748	0.598	2.73E-111	Not modeled
TFG	1.67E-115	-0.261041531	0.32	0.466	4.98E-111	Modeled
WDR44	2.04E-115	-0.273107853	0.265	0.407	6.07E-111	Modeled
NPC1	2.33E-115	-0.38129292	0.345	0.5	6.93E-111	Modeled
ME1	2.33E-115	-0.267647204	0.103	0.213	6.93E-111	Modeled
RAB20	2.68E-114	0.2924261	0.381	0.238	7.98E-110	Modeled
THSD4	3.31E-114	-0.262218159	0.064	0.158	9.85E-110	Modeled
AC104041.1	4.91E-114	-0.358836685	0.075	0.174	1.46E-109	Not modeled
FAM20C	7.78E-114	0.388347266	0.486	0.35	2.32E-109	Modeled
TRAF3IP2-AS1	9.87E-114	-0.300349084	0.195	0.324	2.94E-109	Not modeled
MAPRE2	1.22E-113	-0.30161936	0.136	0.252	3.63E-109	Modeled
FERMT2	3.51E-113	0.276488242	0.751	0.605	1.05E-108	Modeled
PCBP1-AS1	3.81E-113	0.329622011	0.522	0.389	1.13E-108	Modeled
TPD52L1	4.43E-113	-0.315846557	0.197	0.325	1.32E-108	Modeled
SDC4	5.29E-113	-0.289917644	0.271	0.413	1.57E-108	Modeled
LINC01517	6.44E-113	0.269182227	0.19	0.078	1.92E-108	Modeled
RALGAPA1	8.91E-113	-0.280691577	0.827	0.858	2.65E-108	Modeled
CAMK1D	9.69E-113	-0.279019951	0.071	0.165	2.88E-108	Modeled
CDC42SE2	1.35E-112	-0.360938526	0.58	0.669	4.02E-108	Modeled
ABHD2	1.52E-112	-0.382197649	0.225	0.353	4.51E-108	Modeled
DIXDC1	1.80E-112	0.352853826	0.604	0.48	5.36E-108	Modeled
AK2	4.61E-112	0.266163081	0.365	0.229	1.37E-107	Modeled
CSNK2A1	5.57E-112	-0.328365755	0.593	0.683	1.66E-107	Modeled
LCOR	1.15E-111	-0.291893062	0.761	0.805	3.42E-107	Modeled
SPEF2	1.15E-111	0.350549858	0.613	0.497	3.43E-107	Modeled
HIST1H2AC	2.38E-111	-0.583063884	0.08	0.173	7.07E-107	Modeled
PRUNE2	2.83E-111	-0.432771147	0.909	0.888	8.43E-107	Modeled
CPEB2	3.35E-111	-0.450573453	0.623	0.687	9.97E-107	Modeled
OGT	1.12E-110	-0.276025633	0.44	0.561	3.33E-106	Modeled
PAN3	2.81E-110	-0.260233576	0.922	0.929	8.37E-106	Modeled
SLC2A13	7.48E-110	-0.45217096	0.498	0.603	2.23E-105	Modeled
SPTLC2	1.10E-109	-0.264553258	0.306	0.454	3.27E-105	Modeled
CHPT1	1.43E-109	0.322870471	0.496	0.364	4.26E-105	Modeled
ACVR1	1.59E-109	0.315211661	0.673	0.557	4.74E-105	Modeled
RXRA	1.82E-109	0.256851574	0.267	0.141	5.42E-105	Modeled
ABCA1	3.04E-109	0.255983893	0.307	0.173	9.03E-105	Modeled
JAK1	3.95E-109	-0.307270301	0.915	0.923	1.18E-104	Modeled
GALNT13	4.76E-109	-0.301998968	0.062	0.152	1.42E-104	Modeled
CWF19L2	1.03E-108	0.314462669	0.553	0.425	3.06E-104	Modeled
RPS6KA3	1.13E-108	-0.403972382	0.466	0.579	3.37E-104	Modeled
NCOA7	1.18E-108	0.255632124	0.827	0.683	3.50E-104	Modeled
ARSJ	2.85E-108	-0.331641409	0.172	0.294	8.48E-104	Modeled
CBR4	3.38E-108	0.270068202	0.701	0.552	1.00E-103	Modeled
ARL8B	4.34E-108	-0.253123757	0.297	0.435	1.29E-103	Modeled
MTMR2	5.58E-108	-0.253401092	0.322	0.47	1.66E-103	Modeled
LINC00342	6.15E-108	-0.255823134	0.306	0.468	1.83E-103	Modeled
CDC73	6.62E-108	-0.30885923	0.467	0.579	1.97E-103	Modeled
MIR99AHG	8.50E-108	0.322234174	0.939	0.861	2.53E-103	Modeled
RNF149	9.56E-108	-0.307828289	0.579	0.667	2.84E-103	Modeled
DGLUCY	1.13E-107	0.307205317	0.613	0.492	3.35E-103	Not modeled
ANKS1B	1.36E-107	0.845560508	0.567	0.495	4.03E-103	Modeled
ULK4	1.87E-107	0.492623773	0.878	0.813	5.55E-103	Modeled
MTR	2.13E-107	0.262145455	0.843	0.714	6.35E-103	Modeled
ZEB2	2.36E-107	-0.451537273	0.438	0.555	7.04E-103	Modeled
AHCYL2	2.68E-107	0.298704432	0.783	0.655	7.97E-103	Modeled
PAK1	2.77E-107	-0.31430568	0.333	0.467	8.24E-103	Modeled
ZHX2	4.74E-107	-0.394084581	0.777	0.812	1.41E-102	Modeled
CTNNB1	6.09E-107	-0.297599216	0.491	0.607	1.81E-102	Modeled
ECHDC2	7.62E-107	0.264333934	0.707	0.595	2.27E-102	Modeled
RAB8B	2.00E-106	-0.277856294	0.258	0.39	5.94E-102	Modeled
NCKAP1	4.02E-106	-0.282830125	0.673	0.735	1.20E-101	Modeled
GABRB3	4.08E-106	0.255835477	0.358	0.213	1.21E-101	Modeled
DDR2	5.23E-106	0.26284816	0.172	0.068	1.56E-101	Modeled
ARHGAP21	5.75E-106	-0.311015457	0.436	0.564	1.71E-101	Modeled
SMAD4	6.09E-106	-0.25134946	0.351	0.491	1.81E-101	Modeled
ABCB1	7.44E-106	-0.583288812	0.458	0.565	2.21E-101	Modeled
MAPK1	9.14E-106	-0.26680346	0.435	0.572	2.72E-101	Modeled
AL078590.2	2.23E-105	0.327087333	0.222	0.104	6.65E-101	Not modeled
GPC4	3.28E-105	-0.518438714	0.342	0.467	9.75E-101	Modeled
RYK	3.62E-105	-0.259992707	0.366	0.507	1.08E-100	Modeled
KPNA3	6.92E-105	-0.262515666	0.278	0.412	2.06E-100	Modeled
EEFSEC	7.17E-105	0.296794832	0.451	0.318	2.13E-100	Modeled
SMURF2	1.05E-104	-0.296920238	0.468	0.579	3.14E-100	Modeled
TOB2	1.23E-104	0.363835461	0.377	0.25	3.67E-100	Modeled
EDA	1.39E-104	0.37850963	0.518	0.383	4.15E-100	Modeled
ZNF91	1.98E-104	0.274442665	0.746	0.62	5.89E-100	Modeled
ACSS2	2.08E-104	0.299566429	0.583	0.46	6.19E-100	Modeled
SEC24B	3.45E-104	-0.282002666	0.548	0.645	1.03E-99	Modeled
MUC20	3.92E-104	0.257927621	0.373	0.239	1.17E-99	Modeled
ZFHX3	8.46E-104	-0.286739709	0.282	0.414	2.52E-99	Modeled
CAB39	9.96E-104	-0.313707283	0.571	0.652	2.96E-99	Modeled
LINC00886	1.07E-103	0.28970237	0.373	0.239	3.17E-99	Modeled
CTTNBP2NL	1.18E-103	-0.297793598	0.34	0.475	3.51E-99	Modeled
SPRED1	2.90E-103	-0.3008351	0.401	0.526	8.63E-99	Modeled
HES1	3.34E-103	-0.386769708	0.112	0.218	9.94E-99	Modeled
CLIP4	3.54E-103	-0.268745901	0.299	0.432	1.05E-98	Modeled
GLIS1	4.77E-103	0.303387975	0.676	0.576	1.42E-98	Modeled
CALM1	4.92E-103	0.306052489	0.54	0.413	1.47E-98	Modeled
EVA1A	6.03E-103	0.341799153	0.618	0.516	1.79E-98	Modeled
PSME4	6.78E-103	-0.304382043	0.508	0.604	2.02E-98	Modeled
GNGT1	7.72E-103	-0.420660274	0.223	0.358	2.30E-98	Modeled
LARP4B	1.37E-102	-0.259121375	0.745	0.792	4.09E-98	Modeled
EIF3H	1.82E-102	-0.264792068	0.277	0.407	5.42E-98	Modeled
ZNF462	2.95E-102	-0.343532425	0.559	0.671	8.76E-98	Modeled
MAP4K3	4.58E-102	-0.273681688	0.792	0.82	1.36E-97	Modeled
CECR2	5.24E-102	0.267426302	0.263	0.141	1.56E-97	Modeled
TENM2	9.17E-102	-0.425613383	0.194	0.312	2.73E-97	Modeled
UPP2	1.05E-101	0.719066111	0.337	0.22	3.12E-97	Modeled
DNAH14	1.15E-101	-0.291749684	0.841	0.883	3.43E-97	Modeled
YES1	1.82E-101	-0.252748785	0.373	0.514	5.42E-97	Modeled
CLSTN2	4.35E-101	-0.896593947	0.337	0.454	1.29E-96	Modeled
SPTBN1	5.07E-101	-0.373746226	0.909	0.898	1.51E-96	Modeled
TRMT11	6.04E-101	0.277894176	0.906	0.824	1.80E-96	Modeled
USP40	9.29E-101	0.267223695	0.67	0.545	2.77E-96	Modeled
DDX5	1.07E-100	0.290474552	0.908	0.831	3.20E-96	Modeled
TMEM163	1.83E-100	-0.280617299	0.06	0.143	5.46E-96	Modeled
INTS6	2.39E-100	-0.391498281	0.367	0.477	7.10E-96	Modeled
ABI3BP	7.13E-100	-0.528652842	0.396	0.515	2.12E-95	Modeled
DOCK3	8.81E-100	-0.266605404	0.049	0.128	2.62E-95	Modeled
EXOC6B	1.59E-99	-0.260650595	0.861	0.897	4.73E-95	Modeled
ELP4	2.14E-99	0.272252783	0.739	0.591	6.37E-95	Modeled
CSNK1G1	3.23E-99	-0.287384675	0.619	0.695	9.62E-95	Modeled
PTH2R	4.69E-99	0.254890789	0.999	0.982	1.40E-94	Modeled
GTF2IRD1	4.82E-99	-0.315236643	0.389	0.512	1.43E-94	Modeled
PTPN9	5.41E-99	-0.263485458	0.294	0.43	1.61E-94	Modeled
KIF13B	8.19E-99	0.262277761	0.884	0.781	2.44E-94	Modeled
MIR4300HG	9.95E-99	0.362794222	0.141	0.049	2.96E-94	Modeled
ADAM10	2.60E-98	-0.435417308	0.536	0.613	7.74E-94	Modeled
PDXDC1	3.16E-98	0.284208086	0.678	0.564	9.39E-94	Modeled
MT-CO2	7.49E-98	0.418158485	0.288	0.162	2.23E-93	Modeled
LRCH3	9.12E-98	-0.266592716	0.451	0.571	2.71E-93	Modeled
RFX7	1.46E-97	0.293384576	0.695	0.576	4.36E-93	Modeled
DNM3	1.75E-97	-0.460296802	0.121	0.218	5.21E-93	Modeled
RERGL	5.93E-97	0.336288167	0.205	0.097	1.76E-92	Modeled
TSHZ1	9.47E-97	0.260425171	0.332	0.204	2.82E-92	Modeled
LRRK2	1.19E-96	-0.455981381	0.737	0.771	3.55E-92	Modeled
PNISR	1.25E-96	0.284715633	0.939	0.878	3.73E-92	Modeled
RAB3GAP2	1.62E-96	-0.257947813	0.628	0.696	4.81E-92	Modeled
AC011287.1	2.69E-96	0.479664667	0.159	0.064	8.01E-92	Not modeled
ARHGAP29	3.79E-96	-0.455286621	0.832	0.848	1.13E-91	Modeled
PIP4K2A	6.28E-96	-0.476645369	0.408	0.514	1.87E-91	Modeled
SLC6A6	1.17E-95	-0.293670553	0.268	0.404	3.49E-91	Modeled
SH3BGRL2	1.50E-95	-0.264812025	0.182	0.298	4.46E-91	Modeled
WWC2	2.44E-95	-0.327645329	0.833	0.851	7.28E-91	Modeled
NLGN1	3.55E-95	0.320872561	0.991	0.947	1.06E-90	Modeled
TBC1D4	5.04E-95	-0.778503306	0.499	0.579	1.50E-90	Modeled
SYN2	9.77E-95	0.269071943	0.318	0.19	2.91E-90	Modeled
TMEM245	1.33E-94	0.254175512	0.754	0.621	3.95E-90	Modeled
LINC01266	1.66E-94	-0.300047278	0.254	0.388	4.93E-90	Modeled
CNKSR3	2.52E-94	-0.3486373	0.92	0.912	7.50E-90	Modeled
TNFRSF11B	2.85E-94	-0.349625539	0.122	0.222	8.47E-90	Modeled
AC244131.2	3.61E-94	0.277972391	0.277	0.158	1.07E-89	Not modeled
LMCD1-AS1	3.66E-94	-0.335302182	0.333	0.472	1.09E-89	Not modeled
CEP112	7.07E-94	-0.307067633	0.678	0.739	2.10E-89	Modeled
PPP1R13B	8.47E-94	-0.297696775	0.559	0.665	2.52E-89	Modeled
VDR	1.69E-93	0.273671636	0.305	0.185	5.04E-89	Modeled
CSNK1A1	7.83E-93	-0.258749114	0.847	0.864	2.33E-88	Modeled
CFAP221	1.00E-92	-0.286741905	0.23	0.352	2.98E-88	Modeled
CADM1	1.06E-92	-0.491801814	0.331	0.425	3.14E-88	Modeled
DNM2	2.51E-92	0.274227077	0.665	0.547	7.48E-88	Modeled
FGF14	4.04E-92	-0.363888259	0.054	0.13	1.20E-87	Modeled
NEDD9	8.53E-92	-0.461713009	0.602	0.671	2.54E-87	Modeled
ENOSF1	9.44E-92	0.250844256	0.939	0.874	2.81E-87	Modeled
AC079142.1	1.79E-91	0.277460029	0.684	0.538	5.32E-87	Not modeled
LNPEP	1.93E-91	-0.272058502	0.298	0.413	5.76E-87	Modeled
MAPKAP1	2.92E-91	0.320990937	0.785	0.693	8.70E-87	Modeled
LPIN2	3.94E-91	-0.374908785	0.468	0.583	1.17E-86	Modeled
OSBPL3	4.14E-91	-0.392714059	0.196	0.294	1.23E-86	Modeled
SLIT3	7.80E-91	0.287131918	0.257	0.141	2.32E-86	Modeled
CMTM7	1.33E-89	-0.27339629	0.16	0.265	3.94E-85	Modeled
CALD1	1.21E-88	-0.441990223	0.572	0.669	3.60E-84	Modeled
GALNT1	1.25E-88	-0.267818579	0.248	0.371	3.71E-84	Modeled
PPP1R9A	1.42E-88	-0.298854562	0.858	0.872	4.22E-84	Modeled
ACACA	4.57E-88	-0.285117427	0.39	0.511	1.36E-83	Modeled
NDRG1	7.14E-88	0.35559102	0.531	0.417	2.12E-83	Modeled
MRPS6	1.20E-87	-0.477449055	0.207	0.31	3.56E-83	Modeled
CNDP2	1.76E-87	0.276383404	0.507	0.393	5.24E-83	Modeled
IFT88	1.86E-87	0.253469819	0.884	0.806	5.53E-83	Modeled
ARHGEF10L	2.63E-87	0.282973146	0.537	0.425	7.81E-83	Modeled
RFX3	3.31E-87	-0.39036386	0.562	0.625	9.86E-83	Modeled
SLC5A3	4.69E-87	-0.497893419	0.214	0.321	1.39E-82	Modeled
GTDC1	9.09E-87	-0.33238478	0.365	0.485	2.70E-82	Modeled
GLS	9.90E-87	-0.583670162	0.953	0.944	2.95E-82	Modeled
ZEB1	1.47E-86	-0.332837095	0.259	0.378	4.38E-82	Modeled
SNTB1	1.49E-86	-0.299877803	0.124	0.225	4.44E-82	Modeled
MOB1B	1.86E-86	-0.309098738	0.411	0.531	5.53E-82	Modeled
MSN	2.14E-86	-0.295624323	0.373	0.496	6.36E-82	Modeled
CDR2	4.69E-86	-0.267439843	0.669	0.75	1.40E-81	Modeled
ATG10	6.81E-86	-0.276955743	0.315	0.439	2.03E-81	Modeled
ABI1	7.90E-86	-0.286289767	0.57	0.638	2.35E-81	Modeled
LINC01762	9.32E-86	0.271189296	0.25	0.135	2.77E-81	Not modeled
LDAH	9.38E-86	0.279144299	0.502	0.385	2.79E-81	Modeled
DNAJC1	2.45E-85	-0.333675759	0.712	0.748	7.30E-81	Modeled
SUCLG2-AS1	4.46E-85	0.263490368	0.708	0.576	1.33E-80	Modeled
XRCC5	8.83E-85	-0.274048937	0.585	0.655	2.63E-80	Modeled
TANC1	1.05E-84	-0.272134017	0.482	0.58	3.12E-80	Modeled
PHACTR2	1.47E-84	-0.302632074	0.337	0.462	4.38E-80	Modeled
TPST1	1.84E-84	-0.299366217	0.322	0.433	5.47E-80	Modeled
DSCAML1	1.89E-84	-0.444523664	0.542	0.623	5.61E-80	Modeled
PLCXD3	2.31E-84	0.312266237	0.277	0.163	6.87E-80	Modeled
RAB3GAP1	2.72E-84	-0.260158388	0.595	0.667	8.09E-80	Modeled
HMBOX1	3.00E-84	-0.260606539	0.468	0.568	8.92E-80	Modeled
FAM189A1	5.41E-84	-0.338216895	0.424	0.542	1.61E-79	Modeled
BTD	9.45E-84	0.267777496	0.401	0.282	2.81E-79	Modeled
SSX2IP	1.55E-83	0.366574464	0.406	0.299	4.60E-79	Modeled
ASRGL1	2.15E-83	0.30122158	0.438	0.322	6.41E-79	Modeled
USP3	2.82E-83	-0.302022209	0.483	0.562	8.38E-79	Modeled
AC004160.1	6.14E-83	0.309577719	0.164	0.075	1.83E-78	Not modeled
PTMA	7.81E-83	-0.278711925	0.21	0.322	2.32E-78	Modeled
OLA1	7.99E-83	-0.302523505	0.574	0.637	2.38E-78	Modeled
MAP3K14	1.63E-82	-0.335469143	0.4	0.503	4.86E-78	Modeled
TIPARP	7.30E-82	0.376290575	0.311	0.202	2.17E-77	Modeled
CPPED1	7.45E-82	0.255645071	0.441	0.323	2.22E-77	Modeled
TTC28	8.04E-82	-0.304969855	0.967	0.945	2.39E-77	Modeled
CXXC4-AS1	8.85E-82	0.280445261	0.175	0.084	2.63E-77	Not modeled
RCOR1	9.30E-82	-0.253344651	0.356	0.473	2.77E-77	Modeled
DTWD2	3.35E-81	0.265328606	0.424	0.306	9.97E-77	Modeled
DLG1	6.17E-81	-0.317896026	0.945	0.948	1.84E-76	Modeled
ANKHD1	1.50E-80	0.267337217	0.91	0.849	4.47E-76	Modeled
EVL	1.64E-80	-0.257698906	0.227	0.341	4.89E-76	Modeled
LINC01876	5.01E-80	-0.379187428	0.085	0.167	1.49E-75	Not modeled
ADD1	7.71E-80	0.258309508	0.775	0.692	2.30E-75	Modeled
JADE1	9.71E-80	-0.368466379	0.439	0.548	2.89E-75	Modeled
ZFAND5	1.73E-79	0.281131157	0.64	0.523	5.15E-75	Modeled
BCR	4.79E-79	0.271526677	0.469	0.359	1.42E-74	Modeled
SMARCA2	5.47E-79	0.26554537	0.414	0.296	1.63E-74	Modeled
ACTB	5.93E-79	-0.296906567	0.186	0.29	1.77E-74	Modeled
RASSF6	6.75E-79	-0.295226781	0.398	0.514	2.01E-74	Modeled
GRB10	7.14E-79	0.28610676	0.748	0.666	2.12E-74	Modeled
HMGB1	7.38E-79	0.252948398	0.73	0.617	2.20E-74	Modeled
MT1G	1.60E-78	0.401175093	0.268	0.158	4.75E-74	Modeled
RAB7A	2.12E-78	-0.269516604	0.75	0.779	6.31E-74	Modeled
NTN4	2.17E-78	-0.573439804	0.578	0.636	6.46E-74	Modeled
NR1H4	5.22E-78	-0.328885699	0.604	0.678	1.55E-73	Modeled
RNF217	5.46E-78	-0.25809047	0.293	0.405	1.62E-73	Modeled
PAX2	9.71E-78	0.265712453	0.687	0.59	2.89E-73	Modeled
CPE	1.53E-77	-0.33820001	0.052	0.119	4.54E-73	Modeled
AFF3	2.42E-77	-0.312328346	0.185	0.289	7.19E-73	Modeled
LINC01277	9.00E-77	0.366385537	0.34	0.233	2.68E-72	Modeled
NRCAM	9.20E-77	-0.495542399	0.286	0.392	2.74E-72	Modeled
AC127526.2	1.20E-76	0.285270551	0.45	0.337	3.58E-72	Not modeled
DIAPH2	2.11E-76	-0.307709718	0.587	0.672	6.28E-72	Modeled
PELI1	2.38E-76	-0.251431075	0.241	0.35	7.08E-72	Modeled
MAP2K4	6.24E-76	-0.263537924	0.677	0.718	1.86E-71	Modeled
LARGE1	1.34E-75	-0.334558091	0.695	0.735	3.99E-71	Modeled
REPS2	2.49E-75	0.294484463	0.589	0.502	7.41E-71	Modeled
MPP6	3.84E-75	-0.3172314	0.414	0.522	1.14E-70	Modeled
NUP214	3.61E-74	-0.320019855	0.496	0.577	1.07E-69	Modeled
MCTP1	9.72E-74	-0.294207735	0.042	0.103	2.89E-69	Modeled
ABAT	3.94E-73	0.250067564	0.442	0.329	1.17E-68	Modeled
MCTP2	2.20E-72	-0.275025231	0.361	0.473	6.54E-68	Modeled
GALK2	2.75E-72	0.259366261	0.575	0.486	8.19E-68	Modeled
LARP1	3.00E-72	0.250150672	0.732	0.643	8.94E-68	Modeled
MYO5B	1.06E-71	-0.423275721	0.605	0.666	3.14E-67	Modeled
ZKSCAN1	1.13E-71	0.270266044	0.558	0.469	3.35E-67	Modeled
TACC2	3.69E-71	0.323178124	0.506	0.411	1.10E-66	Modeled
BMP2K	1.51E-70	-0.337329059	0.645	0.698	4.51E-66	Modeled
WDR60	2.77E-70	0.302198484	0.651	0.561	8.23E-66	Modeled
LINC01515	3.48E-70	0.27594899	0.791	0.688	1.04E-65	Modeled
UBA6-AS1	5.35E-70	0.283360766	0.692	0.576	1.59E-65	Not modeled
AGMO	8.89E-70	0.278962437	0.581	0.48	2.64E-65	Modeled
MPHOSPH8	2.54E-69	0.31434466	0.476	0.377	7.55E-65	Modeled
CNTN3	4.13E-69	0.29078744	0.585	0.509	1.23E-64	Modeled
MT-CO3	5.37E-69	0.342943229	0.278	0.174	1.60E-64	Modeled
BEND7	9.62E-69	-0.264270606	0.515	0.612	2.86E-64	Modeled
THOC2	2.59E-68	0.273206974	0.8	0.719	7.69E-64	Modeled
ASCC3	4.71E-68	-0.269413885	0.491	0.576	1.40E-63	Modeled
CELSR1	5.93E-68	0.251609167	0.599	0.511	1.76E-63	Modeled
JAK2	1.23E-67	0.256157048	0.483	0.38	3.66E-63	Modeled
PPP1R14C	3.35E-66	0.271282602	0.33	0.229	9.97E-62	Modeled
AC006305.1	3.57E-66	0.267566864	0.327	0.224	1.06E-61	Not modeled
FNDC3A	4.44E-66	-0.271064345	0.938	0.936	1.32E-61	Modeled
SLC20A2	4.46E-66	-0.471422418	0.639	0.665	1.33E-61	Modeled
LAMB1	1.24E-65	-0.264730298	0.712	0.756	3.70E-61	Modeled
DIP2B	1.29E-65	-0.259531054	0.838	0.842	3.85E-61	Modeled
UTRN	2.41E-65	-0.661458282	0.495	0.531	7.17E-61	Modeled
NRG1	1.41E-64	-0.580510897	0.501	0.566	4.20E-60	Modeled
OTUD7A	1.56E-64	0.258974569	0.445	0.341	4.65E-60	Modeled
RAI14	1.77E-64	-0.271452639	0.74	0.774	5.28E-60	Modeled
RAPGEF2	1.82E-64	-0.257591378	0.862	0.86	5.42E-60	Modeled
SLC22A2	2.14E-64	-0.256936675	0.57	0.661	6.35E-60	Modeled
CPVL	6.75E-64	-0.306249978	0.208	0.299	2.01E-59	Modeled
Z93403.1	2.63E-63	0.294324472	0.751	0.662	7.83E-59	Not modeled
IVNS1ABP	3.67E-63	-0.302264219	0.391	0.482	1.09E-58	Modeled
SLC22A24	3.90E-63	0.288451608	0.313	0.215	1.16E-58	Modeled
ACSM3	6.14E-63	-1.206228094	0.259	0.334	1.83E-58	Modeled
FNBP1L	1.36E-62	-0.255609596	0.798	0.807	4.06E-58	Modeled
SULF2	2.08E-62	-0.253743785	0.388	0.49	6.20E-58	Modeled
NCEH1	1.51E-61	-0.460450419	0.355	0.451	4.48E-57	Modeled
AC098829.1	1.06E-60	0.63714021	0.37	0.283	3.15E-56	Not modeled
KANTR	5.66E-60	0.284358436	0.477	0.391	1.68E-55	Modeled
SHROOM3	1.55E-59	-0.320611942	0.716	0.749	4.62E-55	Modeled
KHDRBS2	3.29E-59	0.273925764	0.579	0.483	9.80E-55	Modeled
PHF14	5.00E-59	-0.272047497	0.538	0.6	1.49E-54	Modeled
TGFBR2	1.27E-58	-0.265134781	0.459	0.533	3.79E-54	Modeled
RNF19A	1.75E-58	-0.265515193	0.878	0.872	5.21E-54	Modeled
EPS8	5.84E-58	-0.34716654	0.844	0.821	1.74E-53	Modeled
MIR222HG	1.19E-57	-0.252539809	0.081	0.146	3.54E-53	Modeled
SGMS2	4.04E-57	-0.357004264	0.379	0.447	1.20E-52	Modeled
AL022068.1	4.44E-57	-0.438128243	0.064	0.123	1.32E-52	Not modeled
DPH6	1.22E-56	0.251415816	0.837	0.745	3.63E-52	Modeled
CPNE4	2.11E-56	0.356390978	0.113	0.05	6.27E-52	Modeled
CRLS1	1.98E-55	-0.25853572	0.368	0.461	5.90E-51	Modeled
CDK6	2.83E-55	-0.3314581	0.222	0.305	8.44E-51	Modeled
WIPF1	5.49E-55	0.266534668	0.533	0.454	1.63E-50	Modeled
PCGF5	6.67E-55	-0.25707827	0.568	0.621	1.98E-50	Modeled
LRIG2	1.23E-54	0.254157921	0.416	0.333	3.67E-50	Modeled
ZNF69	3.46E-54	0.359511741	0.542	0.478	1.03E-49	Modeled
CRYAB	7.73E-53	-0.434338046	0.256	0.337	2.30E-48	Modeled
PLPP1	1.31E-52	-0.269248761	0.471	0.549	3.90E-48	Modeled
AL359232.1	1.91E-52	0.269259418	0.45	0.356	5.68E-48	Not modeled
ARHGAP42	7.12E-52	-0.419077373	0.78	0.774	2.12E-47	Modeled
MT-CO1	7.25E-52	0.393164228	0.365	0.269	2.16E-47	Modeled
TBC1D8	1.05E-51	-0.285623992	0.383	0.461	3.13E-47	Modeled
FGF13	2.44E-51	-0.459037903	0.426	0.484	7.26E-47	Modeled
ZC3H12C	7.57E-50	0.262050305	0.602	0.544	2.25E-45	Modeled
PBX3	8.68E-50	-0.274662109	0.073	0.131	2.58E-45	Modeled
PRPF4B	9.86E-50	0.269324166	0.64	0.569	2.93E-45	Modeled
C1orf21	6.50E-49	0.268789451	0.134	0.071	1.93E-44	Modeled
DPP6	7.40E-49	0.284538859	0.228	0.15	2.20E-44	Modeled
AC087564.1	8.45E-49	0.25891934	0.441	0.349	2.52E-44	Not modeled
TMTC2	5.90E-48	-0.373214554	0.569	0.612	1.76E-43	Modeled
CACNA1E	1.29E-47	0.353200057	0.181	0.11	3.84E-43	Modeled
LINC00472	1.36E-47	-0.250307776	0.974	0.904	4.05E-43	Modeled
SYNE2	1.94E-47	0.518850712	0.997	0.998	5.77E-43	Modeled
RIC1	1.37E-46	-0.251314869	0.506	0.564	4.07E-42	Modeled
CDH6	3.68E-46	-0.728649348	0.634	0.651	1.10E-41	Modeled
MTMR10	3.88E-46	-0.2565337	0.44	0.519	1.15E-41	Modeled
NAV2	1.24E-45	-0.424441896	0.211	0.273	3.69E-41	Modeled
SLC39A8	1.13E-44	-0.277420423	0.099	0.161	3.35E-40	Modeled
PDE1A	1.40E-44	-1.070384324	0.254	0.304	4.17E-40	Modeled
HKDC1	5.55E-44	-0.457413394	0.487	0.541	1.65E-39	Modeled
PCAT1	7.46E-43	-0.28564814	0.833	0.839	2.22E-38	Modeled
RAP2C-AS1	1.61E-42	0.25424437	0.455	0.378	4.80E-38	Not modeled
SKAP1	6.96E-42	-0.439950454	0.16	0.216	2.07E-37	Modeled
BOD1L1	3.58E-39	0.311362377	0.533	0.473	1.06E-34	Modeled
SYTL2	1.28E-38	-0.379928654	0.371	0.428	3.82E-34	Modeled
ENPP1	2.07E-38	-0.530264511	0.412	0.464	6.16E-34	Modeled
MACROD2	2.69E-38	-0.302242652	0.753	0.757	8.01E-34	Modeled
RETREG1	8.87E-38	-0.296765879	0.729	0.732	2.64E-33	Not modeled
ELOVL5	9.28E-38	-0.255522023	0.345	0.424	2.76E-33	Modeled
USP53	4.27E-37	-0.277909618	0.655	0.663	1.27E-32	Modeled
AKAP9	2.25E-35	0.255803326	0.898	0.871	6.69E-31	Modeled
PAPPA	4.25E-35	0.292076624	0.604	0.553	1.26E-30	Modeled
PPP3CA	1.08E-34	-0.27275531	0.766	0.744	3.20E-30	Modeled
MYO9A	1.98E-34	-0.308424801	0.953	0.955	5.91E-30	Modeled
INPP4B	5.65E-34	-0.265094481	0.301	0.352	1.68E-29	Modeled
BX284613.2	8.28E-34	-0.252598539	0.119	0.175	2.46E-29	Not modeled
ACSL4	1.27E-33	-0.297573758	0.295	0.343	3.78E-29	Modeled
TRIM55	9.28E-33	-0.306287269	0.126	0.181	2.76E-28	Modeled
RUNX1	2.73E-32	0.293578232	0.367	0.294	8.11E-28	Modeled
RDX	1.14E-30	0.332088095	0.669	0.604	3.39E-26	Modeled
SH3RF1	5.59E-30	-0.251659018	0.852	0.836	1.66E-25	Modeled
FP671120.4	3.70E-29	0.285544515	0.147	0.098	1.10E-24	Not modeled
AL589935.1	4.34E-26	-0.386379946	0.281	0.336	1.29E-21	Not modeled
EPHA7	3.05E-25	-0.410219098	0.526	0.569	9.08E-21	Modeled
TIMP3	5.51E-25	-0.393759595	0.165	0.221	1.64E-20	Modeled
AC003984.1	2.78E-22	-0.265144518	0.224	0.275	8.26E-18	Modeled
NXNL2	8.76E-22	0.288157662	0.414	0.377	2.61E-17	Modeled
TXNIP	1.20E-19	-0.364724407	0.241	0.282	3.56E-15	Modeled
AC007319.1	6.55E-19	-0.326324892	0.221	0.268	1.95E-14	Not modeled
FIGN	2.97E-18	-0.25979629	0.477	0.517	8.82E-14	Modeled
RPS29	4.45E-18	0.257586655	0.231	0.189	1.33E-13	Modeled
AC111000.4	2.12E-17	-0.352283755	0.308	0.358	6.32E-13	Not modeled
KCNMB2	2.41E-17	-0.263506184	0.234	0.285	7.17E-13	Modeled
ZBTB38	4.11E-15	-0.298784249	0.612	0.613	1.22E-10	Modeled
COBLL1	1.69E-14	-0.407572935	0.841	0.725	5.02E-10	Modeled
SOX5	2.91E-14	0.270371088	0.189	0.153	8.67E-10	Modeled
AC079352.1	5.02E-14	-0.350808024	0.717	0.701	1.49E-09	Not modeled
EEF1A1	5.56E-13	-0.306869714	0.48	0.496	1.65E-08	Modeled
AC019197.1	5.02E-12	-0.372530982	0.418	0.336	1.49E-07	Not modeled
ERBB4	1.05E-10	-0.705389245	0.392	0.337	3.12E-06	Modeled
MECOM	1.16E-08	-0.574196374	0.381	0.324	0.000346353	Modeled
TNNI3K	5.06E-07	0.257530726	0.162	0.143	0.015054092	Modeled
