# Supplementary material for: Predicting proximal tubule failed repair drivers through regularized regression analysis of single cell multiomic sequencing
Source: Nat Commun. 2024 Feb 12;15:1291. doi: 10.1038/s41467-024-45706-0 (PMC10861555; doi:10.1038/s41467-024-45706-0)
Supplement: Supplementary file 7 — Supplementary dataset 4 [file 41467_2024_45706_MOESM7_ESM.xlsx]

## Sheet: All peaks - DMR overlap
chr1-966068-967195
chr1-1136226-1137534
chr1-1164581-1165093
chr1-1200729-1201695
chr1-1208098-1208557
chr1-1281152-1282362
chr1-1419171-1420540
chr1-1677682-1679349
chr1-1686193-1686884
chr1-1740276-1740519
chr1-1740960-1741224
chr1-1741911-1742733
chr1-1757520-1759615
chr1-2104537-2105436
chr1-2125470-2127600
chr1-2240123-2240581
chr1-2314495-2315314
chr1-3125035-3125251
chr1-3170252-3171488
chr1-3312909-3314160
chr1-3910659-3911316
chr1-4614967-4615639
chr1-4622350-4623107
chr1-5887502-5888337
chr1-5970588-5971678
chr1-5975131-5975424
chr1-6025182-6025725
chr1-6026004-6027176
chr1-6170654-6171034
chr1-6171594-6171956
chr1-6185209-6185485
chr1-6307005-6307290
chr1-6464330-6464732
chr1-6634594-6634934
chr1-6651720-6652326
chr1-6960255-6960561
chr1-7940727-7940991
chr1-8047134-8048068
chr1-8201247-8203454
chr1-8497314-8497775
chr1-8822672-8823044
chr1-8870654-8870946
chr1-8877985-8879518
chr1-8880368-8880582
chr1-9069172-9069967
chr1-9070449-9070754
chr1-9078677-9079445
chr1-9080761-9081159
chr1-9233166-9233573
chr1-9234075-9235281
chr1-9239640-9239879
chr1-9280477-9280723
chr1-9315483-9316414
chr1-9362979-9363254
chr1-9400019-9401169
chr1-9560997-9561774
chr1-9629815-9630025
chr1-10377287-10377787
chr1-10398174-10399837
chr1-10459054-10459463
chr1-10593333-10593983
chr1-10594344-10594685
chr1-10651923-10652193
chr1-10738202-10738595
chr1-10909904-10910482
chr1-10950389-10951050
chr1-11045333-11045613
chr1-11735690-11737552
chr1-11790803-11791140
chr1-11918902-11919183
chr1-12031043-12031538
chr1-12031796-12032565
chr1-12079300-12079851
chr1-12088703-12089001
chr1-12121429-12121741
chr1-12143704-12144003
chr1-12178038-12178382
chr1-12448710-12449019
chr1-12454012-12455030
chr1-14707852-14708359
chr1-14787702-14787975
chr1-14910069-14910412
chr1-14910986-14911567
chr1-14945399-14945796
chr1-14950223-14950665
chr1-15139742-15140444
chr1-15141970-15142209
chr1-15279678-15280104
chr1-15323029-15323820
chr1-15337867-15338363
chr1-15350565-15350873
chr1-15393656-15394241
chr1-15415945-15416504
chr1-15616477-15618163
chr1-15957462-15957710
chr1-16014800-16015119
chr1-16155586-16156238
chr1-16173285-16173838
chr1-16236118-16237569
chr1-16315238-16315718
chr1-16651604-16651807
chr1-16759113-16759376
chr1-17097092-17098313
chr1-17098623-17098956
chr1-17200649-17201155
chr1-17559412-17560172
chr1-17561218-17561437
chr1-18646860-18647299
chr1-18890801-18891116
chr1-18926352-18926851
chr1-18989031-18990541
chr1-19079567-19080576
chr1-19272062-19272696
chr1-19272949-19274556
chr1-19287116-19289495
chr1-19337909-19338687
chr1-19429455-19430650
chr1-19734120-19735034
chr1-19735522-19736051
chr1-19743717-19744723
chr1-20249962-20251123
chr1-20265214-20265724
chr1-21338837-21339292
chr1-21514222-21514626
chr1-21579805-21580115
chr1-21906165-21906440
chr1-21933735-21934004
chr1-22131755-22132232
chr1-22472613-22472923
chr1-22709873-22711891
chr1-23402921-23404387
chr1-23472924-23473604
chr1-23562365-23562604
chr1-23576773-23577752
chr1-23607173-23607389
chr1-23727310-23727813
chr1-23734992-23735216
chr1-23908837-23909210
chr1-24099120-24099793
chr1-24294310-24295426
chr1-24535920-24536784
chr1-24559111-24559592
chr1-24704534-24705981
chr1-24720102-24720465
chr1-24964957-24965541
chr1-25006790-25007278
chr1-25033963-25034255
chr1-25562521-25562725
chr1-25676595-25676798
chr1-25727181-25728247
chr1-25867181-25867818
chr1-26305791-26307238
chr1-26471411-26473329
chr1-26582699-26583181
chr1-26598432-26599488
chr1-26740413-26741214
chr1-26833560-26833796
chr1-26838806-26839089
chr1-26913578-26914504
chr1-27010973-27011350
chr1-27365406-27367232
chr1-27402325-27402750
chr1-27556818-27557669
chr1-27689512-27689900
chr1-27789493-27789943
chr1-27890564-27890801
chr1-27891553-27891788
chr1-27979650-27979960
chr1-28078196-28079666
chr1-28123391-28123923
chr1-28591817-28592954
chr1-28886722-28888400
chr1-29245860-29246078
chr1-30700865-30701255
chr1-30756608-30757224
chr1-30757637-30757938
chr1-30852078-30852343
chr1-30854125-30854448
chr1-30982126-30982703
chr1-31482526-31483960
chr1-31523009-31524369
chr1-31567937-31568524
chr1-31568847-31569201
chr1-31745285-31745908
chr1-31746360-31746787
chr1-31788034-31789557
chr1-31855111-31855781
chr1-31944296-31945084
chr1-31954526-31955177
chr1-31977785-31978021
chr1-32249870-32250314
chr1-32266860-32267474
chr1-32273873-32274073
chr1-32321694-32322069
chr1-32431796-32432238
chr1-32724939-32725681
chr1-32992441-32992798
chr1-32998091-32998415
chr1-33006092-33006587
chr1-33007251-33007546
chr1-35450946-35451350
chr1-35452064-35452466
chr1-35505790-35506749
chr1-35544841-35545409
chr1-35807378-35809119
chr1-36150418-36151154
chr1-36248302-36248635
chr1-36440162-36440933
chr1-36486529-36487443
chr1-37471378-37471975
chr1-37474022-37474670
chr1-37945724-37947221
chr1-38076085-38076295
chr1-39092062-39092597
chr1-39191558-39192682
chr1-39272073-39272515
chr1-39639240-39640115
chr1-39882811-39883896
chr1-39926224-39927244
chr1-39933875-39934948
chr1-40039228-40041224
chr1-40186436-40186818
chr1-40385547-40386164
chr1-40540575-40540930
chr1-40592161-40592506
chr1-40627888-40629276
chr1-40901864-40902197
chr1-41015343-41015732
chr1-41455786-41456270
chr1-41501726-41501954
chr1-41514967-41515595
chr1-41515886-41516969
chr1-41547455-41547999
chr1-41638681-41638985
chr1-41683858-41684418
chr1-41726983-41727736
chr1-41749783-41750537
chr1-41751218-41751618
chr1-41751957-41752524
chr1-41800233-41800481
chr1-41898209-41898490
chr1-42003437-42004111
chr1-42312400-42313002
chr1-42845728-42847330
chr1-43389223-43390254
chr1-43400543-43401177
chr1-43582196-43582592
chr1-43649023-43651031
chr1-43705993-43708177
chr1-43835135-43835834
chr1-43935628-43937517
chr1-43979001-43980109
chr1-44067486-44068858
chr1-44238125-44238386
chr1-44252044-44252398
chr1-44484252-44484647
chr1-44500463-44501147
chr1-44681695-44682130
chr1-45489969-45491729
chr1-45542411-45542943
chr1-45543566-45544203
chr1-45550425-45551257
chr1-45566531-45567134
chr1-46039525-46040033
chr1-46070464-46070765
chr1-46301344-46303875
chr1-46506736-46507128
chr1-46587149-46587357
chr1-47325645-47325858
chr1-47521035-47521896
chr1-47696703-47697365
chr1-48853008-48853228
chr1-51264385-51264705
chr1-51666543-51667107
chr1-51667348-51667908
chr1-52637045-52637611
chr1-53390280-53390531
chr1-53391236-53391733
chr1-53576161-53576689
chr1-53600065-53600303
chr1-53710713-53711298
chr1-54095924-54096221
chr1-54137455-54138084
chr1-54227095-54228440
chr1-54228784-54229848
chr1-54238145-54238909
chr1-54547339-54549790
chr1-54651240-54652038
chr1-54671536-54672345
chr1-54865151-54865959
chr1-54866867-54867100
chr1-55021482-55022626
chr1-55039147-55040330
chr1-55052604-55053017
chr1-55127902-55128946
chr1-55258104-55258661
chr1-55826460-55826886
chr1-55827374-55827596
chr1-56255858-56256093
chr1-56331998-56332480
chr1-56508226-56508884
chr1-56992321-56993854
chr1-58573791-58574120
chr1-58576198-58577573
chr1-58618146-58618798
chr1-58619294-58619894
chr1-58855460-58855953
chr1-58858226-58858576
chr1-58881322-58881884
chr1-58883107-58883681
chr1-58885099-58885618
chr1-58899044-58899365
chr1-58929652-58930191
chr1-58968296-58968912
chr1-59043544-59044266
chr1-59079181-59079734
chr1-59173768-59174145
chr1-59367283-59368161
chr1-59705931-59706226
chr1-59730196-59731453
chr1-60573075-60574318
chr1-60983859-60984884
chr1-61197122-61198877
chr1-61253022-61253691
chr1-61254685-61255235
chr1-61851908-61852402
chr1-62230654-62230951
chr1-62337640-62338576
chr1-66271203-66272273
chr1-66281929-66282656
chr1-66351677-66352379
chr1-66393722-66394218
chr1-67167104-67167361
chr1-67307109-67308528
chr1-67551252-67553191
chr1-67645478-67647394
chr1-67839753-67840791
chr1-70353461-70355164
chr1-70674699-70676015
chr1-73592821-73594104
chr1-76268301-76269454
chr1-77280406-77281153
chr1-77533504-77534282
chr1-77538852-77540045
chr1-78490572-78492085
chr1-78619125-78620945
chr1-81581808-81582171
chr1-81582431-81583014
chr1-81699212-81699645
chr1-84163069-84163577
chr1-84271089-84272009
chr1-84272456-84272670
chr1-84301155-84301701
chr1-84634311-84635759
chr1-84996435-84998630
chr1-85297530-85298611
chr1-85569891-85570340
chr1-86263906-86264236
chr1-86714142-86714867
chr1-86788255-86788868
chr1-87327846-87329607
chr1-87331220-87331980
chr1-87449249-87449908
chr1-87450833-87451166
chr1-87720596-87720888
chr1-89566148-89567191
chr1-89820374-89822641
chr1-89836917-89837415
chr1-90974058-90974701
chr1-91020834-91022764
chr1-91499997-91501767
chr1-91555846-91556341
chr1-91556786-91557575
chr1-91603169-91604029
chr1-91827074-91828086
chr1-91828633-91829109
chr1-92485439-92487085
chr1-92972724-92973022
chr1-92974923-92975878
chr1-93591335-93592796
chr1-93615617-93615833
chr1-93641613-93641817
chr1-93692663-93693606
chr1-93751066-93751993
chr1-93768434-93769380
chr1-93816968-93817268
chr1-94020744-94021269
chr1-94299668-94301118
chr1-94653985-94654356
chr1-94743955-94744181
chr1-94744500-94744818
chr1-96362611-96362937
chr1-100354924-100355198
chr1-100628270-100629093
chr1-100631083-100631458
chr1-100719394-100719924
chr1-100736843-100737301
chr1-100793599-100793933
chr1-101002205-101003340
chr1-101238759-101239053
chr1-105914060-105914883
chr1-107963572-107966021
chr1-108016466-108016844
chr1-109197357-109197739
chr1-109198051-109198651
chr1-109213405-109215034
chr1-109370726-109371751
chr1-109570446-109570836
chr1-109636304-109636754
chr1-109763052-109763284
chr1-109763760-109764105
chr1-109791990-109792511
chr1-109793548-109794127
chr1-109821235-109821524
chr1-109873257-109873492
chr1-109933968-109934805
chr1-109983913-109985407
chr1-110003490-110004802
chr1-110176145-110176704
chr1-110433472-110434159
chr1-110634537-110635131
chr1-111199897-111200270
chr1-111203268-111204822
chr1-111221722-111221930
chr1-111222399-111223293
chr1-111489599-111489985
chr1-111507369-111508825
chr1-111515236-111516508
chr1-111592241-111593676
chr1-112673594-112675759
chr1-112743301-112744616
chr1-113140359-113141391
chr1-113794022-113794878
chr1-113940526-113940930
chr1-113982128-113982924
chr1-115727695-115728232
chr1-115975717-115977800
chr1-116109593-116111053
chr1-116111320-116111941
chr1-116256827-116257208
chr1-116372232-116374196
chr1-116514973-116515261
chr1-116555669-116556007
chr1-116556644-116556874
chr1-116762849-116764397
chr1-116811309-116811621
chr1-116817640-116817943
chr1-117614128-117614675
chr1-117655929-117656417
chr1-117657059-117657275
chr1-117662880-117664077
chr1-119475702-119476385
chr1-119765919-119766952
chr1-145714591-145715247
chr1-145720410-145721825
chr1-147721680-147722468
chr1-148307682-148307897
chr1-149938874-149939630
chr1-151830637-151831067
chr1-151831488-151831928
chr1-151832517-151832868
chr1-153357525-153357795
chr1-153390787-153391180
chr1-153597176-153597406
chr1-153647344-153647649
chr1-153697162-153698644
chr1-153699045-153699292
chr1-153734225-153734810
chr1-153945205-153946906
chr1-153985298-153987009
chr1-154398119-154398440
chr1-154439428-154439960
chr1-154485156-154485446
chr1-154784748-154785202
chr1-154808468-154809362
chr1-154809944-154810305
chr1-154869344-154870579
chr1-155206888-155207526
chr1-155207783-155209520
chr1-155241043-155241378
chr1-155651080-155651560
chr1-155989084-155990037
chr1-156076363-156077460
chr1-156371527-156371869
chr1-156559766-156560321
chr1-156571190-156572806
chr1-156814825-156815080
chr1-156815446-156815659
chr1-156816524-156816899
chr1-156892158-156892565
chr1-156920127-156920799
chr1-157117346-157117802
chr1-157806782-157807060
chr1-158203769-158204143
chr1-158398604-158398834
chr1-159009436-159010299
chr1-159076621-159077384
chr1-159437671-159437954
chr1-159751693-159752593
chr1-159829232-159829508
chr1-159846018-159846815
chr1-159853795-159855321
chr1-159889775-159890245
chr1-159957931-159958178
chr1-159959357-159959648
chr1-160043612-160043839
chr1-160646410-160647271
chr1-160781127-160782482
chr1-160795903-160796222
chr1-161083039-161083842
chr1-161088610-161089764
chr1-161201350-161202684
chr1-161505192-161505787
chr1-161506553-161507099
chr1-161529590-161531481
chr1-161706464-161706939
chr1-162159524-162160004
chr1-162196441-162197729
chr1-162234762-162235893
chr1-162310338-162310852
chr1-162317531-162318011
chr1-162328526-162328735
chr1-162349388-162350536
chr1-162365114-162365883
chr1-162404755-162405059
chr1-162405553-162406165
chr1-162560422-162562335
chr1-162602142-162602519
chr1-163410008-163411144
chr1-164558519-164560002
chr1-164588626-164589199
chr1-164589958-164590976
chr1-164601357-164603068
chr1-164619191-164619397
chr1-164630567-164631085
chr1-165637305-165637836
chr1-165827144-165829176
chr1-167297036-167297806
chr1-167430153-167431804
chr1-167454495-167456381
chr1-167510109-167510602
chr1-167517624-167517862
chr1-167518155-167518614
chr1-167628034-167628284
chr1-167629938-167630618
chr1-167635257-167635546
chr1-167648339-167648689
chr1-167650264-167650821
chr1-167965250-167966368
chr1-168363117-168363332
chr1-168408942-168409226
chr1-168428272-168428641
chr1-168504084-168504835
chr1-168695947-168696254
chr1-168696521-168696753
chr1-169103486-169103820
chr1-169148170-169149144
chr1-169312138-169312448
chr1-169326330-169327232
chr1-171251095-171251917
chr1-171484679-171486690
chr1-171850748-171851617
chr1-172382194-172382661
chr1-172638827-172639848
chr1-172818367-172819283
chr1-173476631-173478371
chr1-174964523-174964767
chr1-174965158-174966241
chr1-175072341-175072739
chr1-175186930-175187547
chr1-175306977-175307247
chr1-176178851-176179109
chr1-176205679-176207846
chr1-176557402-176557808
chr1-177934767-177935188
chr1-178417876-178418164
chr1-178575743-178576244
chr1-178606051-178606257
chr1-179091651-179092117
chr1-179353562-179353842
chr1-179591413-179592281
chr1-179708394-179708724
chr1-179709093-179710171
chr1-179926284-179926856
chr1-179977131-179977540
chr1-180935060-180936374
chr1-180953336-180954995
chr1-181119267-181119608
chr1-181128649-181128974
chr1-181134687-181135239
chr1-182143139-182144689
chr1-182149360-182149957
chr1-182389667-182389953
chr1-182390332-182392421
chr1-182396646-182398239
chr1-183234426-183235363
chr1-183567163-183567960
chr1-183604304-183604593
chr1-184610377-184611534
chr1-184792035-184792994
chr1-184805538-184806497
chr1-185281291-185281538
chr1-185404305-185404623
chr1-185410976-185411414
chr1-185412475-185413001
chr1-186656002-186656212
chr1-192531134-192531335
chr1-192538886-192540055
chr1-193457738-193457990
chr1-193558536-193558879
chr1-196501964-196502249
chr1-197463844-197464483
chr1-198165936-198166614
chr1-198167457-198167894
chr1-198175469-198176043
chr1-198187070-198188614
chr1-198598662-198599265
chr1-198656436-198656903
chr1-198678969-198679274
chr1-198679701-198680069
chr1-198829822-198831428
chr1-198928879-198929602
chr1-198929890-198930568
chr1-200872798-200874135
chr1-201013917-201014640
chr1-201028100-201028836
chr1-201170128-201171701
chr1-201275051-201275614
chr1-201460929-201462311
chr1-201628573-201628867
chr1-202154780-202155654
chr1-202162472-202162751
chr1-202241177-202241704
chr1-202332235-202332582
chr1-202472733-202472941
chr1-202473737-202474088
chr1-202624685-202625009
chr1-202847996-202848383
chr1-203006220-203008213
chr1-203056076-203056334
chr1-203555564-203556836
chr1-203558252-203558605
chr1-203661581-203661879
chr1-203753218-203753541
chr1-203986702-203987522
chr1-204102615-204103090
chr1-204225726-204226688
chr1-204295616-204296049
chr1-204438607-204438894
chr1-204439687-204440459
chr1-204578930-204579343
chr1-204945504-204945904
chr1-205121312-205122891
chr1-205175396-205175757
chr1-205210448-205212102
chr1-205285820-205286097
chr1-205706549-205706928
chr1-205707661-205707901
chr1-205934851-205935118
chr1-206011151-206011456
chr1-206012016-206012612
chr1-206050748-206051114
chr1-206455514-206457148
chr1-206469944-206471490
chr1-206556747-206557609
chr1-206583437-206584320
chr1-206722815-206723119
chr1-206723430-206724289
chr1-206798120-206798326
chr1-206803191-206803512
chr1-206921739-206922065
chr1-207052774-207053708
chr1-207069967-207070683
chr1-207088651-207089255
chr1-207412931-207413325
chr1-207711278-207711590
chr1-207848222-207848492
chr1-207848989-207849351
chr1-207866665-207866870
chr1-207867231-207869413
chr1-208131907-208132493
chr1-209673031-209674145
chr1-209674575-209676174
chr1-209724145-209724564
chr1-209758433-209758747
chr1-209768488-209768737
chr1-209769287-209769758
chr1-210393600-210393847
chr1-210597513-210598614
chr1-211258129-211261036
chr1-211326294-211327814
chr1-211335645-211336010
chr1-211415991-211417623
chr1-211548306-211549751
chr1-211643053-211644220
chr1-212161316-212161651
chr1-212162410-212162898
chr1-212166647-212167400
chr1-212629192-212629527
chr1-212629900-212630506
chr1-212664489-212665909
chr1-212671316-212672043
chr1-212678072-212678573
chr1-212698914-212701348
chr1-215566758-215568507
chr1-215569081-215569444
chr1-217620863-217621099
chr1-220792012-220792264
chr1-220803356-220803862
chr1-221074398-221074630
chr1-221839514-221840793
chr1-222167056-222167432
chr1-222813982-222815567
chr1-223142229-223144280
chr1-223177531-223178426
chr1-223180511-223181320
chr1-223248229-223248735
chr1-223827175-223827492
chr1-224356414-224357637
chr1-224377625-224378030
chr1-224502502-224503996
chr1-224542789-224543147
chr1-225426526-225428767
chr1-225467728-225467945
chr1-225755334-225755776
chr1-225766904-225768008
chr1-225875152-225875755
chr1-225896937-225897440
chr1-225898502-225898905
chr1-226028499-226029760
chr1-226034473-226034858
chr1-226121321-226123014
chr1-226132939-226133397
chr1-226308270-226309923
chr1-226723586-226723890
chr1-226882427-226883802
chr1-226938910-226940763
chr1-227192230-227192473
chr1-227885830-227886031
chr1-228500746-228501663
chr1-228697084-228697567
chr1-229092571-229093191
chr1-229093584-229093966
chr1-230046871-230047704
chr1-230057958-230058160
chr1-230104406-230106477
chr1-230230985-230232055
chr1-230267401-230267894
chr1-230268226-230269136
chr1-230669443-230670020
chr1-231019947-231020621
chr1-231021412-231021808
chr1-231139177-231139526
chr1-231139905-231140912
chr1-232378349-232378606
chr1-232435766-232436082
chr1-232578596-232579069
chr1-232599783-232600076
chr1-232704572-232705115
chr1-232767346-232767977
chr1-232868963-232869283
chr1-232963402-232963627
chr1-233112826-233113838
chr1-233114258-233114475
chr1-234519465-234519685
chr1-234612681-234612927
chr1-234656808-234657718
chr1-234768255-234769223
chr1-234772406-234772678
chr1-234778888-234779163
chr1-234851553-234851928
chr1-234874362-234874891
chr1-234875577-234876708
chr1-234925748-234926292
chr1-234926620-234927111
chr1-234932982-234933876
chr1-234942036-234942383
chr1-235011784-235012261
chr1-235012603-235013000
chr1-235034926-235035470
chr1-235047760-235048542
chr1-235946423-235946772
chr1-236090213-236090560
chr1-236465998-236466375
chr1-236517009-236517503
chr1-238437890-238439143
chr1-242523782-242525439
chr1-243264728-243264974
chr1-243396761-243397258
chr1-243397616-243397962
chr1-243471967-243472572
chr1-243730409-243731038
chr1-243731292-243731583
chr1-244009880-244010474
chr1-244302830-244304589
chr1-244352443-244352777
chr1-244353617-244354268
chr1-244599959-244600180
chr1-245599384-245599615
chr1-245604942-245605755
chr1-246748651-246749299
chr1-247172059-247173516
chr1-247204371-247204681
chr1-248850639-248850934
chr1-248857630-248859401
chr10-291793-292698
chr10-306559-307218
chr10-317161-317646
chr10-318001-318651
chr10-323730-324510
chr10-360974-361968
chr10-436174-436635
chr10-437246-437482
chr10-536619-537102
chr10-600836-601115
chr10-630589-631007
chr10-649461-651423
chr10-688766-690311
chr10-921847-922261
chr10-1035348-1036829
chr10-1043452-1043924
chr10-1273450-1274256
chr10-2949748-2950152
chr10-2950732-2951050
chr10-3095343-3095950
chr10-3465125-3466283
chr10-3720512-3720976
chr10-3748552-3749292
chr10-3749605-3750321
chr10-3758035-3758266
chr10-3761858-3762328
chr10-3868308-3869617
chr10-3895054-3895390
chr10-3934888-3935469
chr10-3935870-3936815
chr10-4061410-4061612
chr10-4136127-4136450
chr10-4522094-4523371
chr10-5040850-5041994
chr10-5291587-5292597
chr10-5297467-5297826
chr10-5434008-5434560
chr10-5563808-5564397
chr10-5582708-5584083
chr10-5944399-5944859
chr10-5945797-5946057
chr10-5964834-5965882
chr10-6052560-6053170
chr10-6347439-6348761
chr10-6399894-6400484
chr10-6401170-6402245
chr10-6530077-6530456
chr10-6537897-6538633
chr10-6737857-6738727
chr10-6739867-6740161
chr10-7915938-7916147
chr10-8332017-8332730
chr10-11180330-11180546
chr10-11242367-11243232
chr10-11451519-11451888
chr10-11573512-11573864
chr10-12041690-12043626
chr10-12191793-12192204
chr10-12389207-12389729
chr10-13099063-13101114
chr10-13482717-13484281
chr10-13659384-13659626
chr10-13659867-13660475
chr10-13787022-13788312
chr10-13788746-13788980
chr10-14559216-14559716
chr10-14585740-14586173
chr10-14686798-14687285
chr10-14782503-14783123
chr10-14877828-14879817
chr10-15689386-15689822
chr10-16842823-16843512
chr10-17031563-17032480
chr10-17453187-17454914
chr10-19872422-19872766
chr10-20001548-20002614
chr10-20003660-20004289
chr10-20039745-20040674
chr10-21134915-21135976
chr10-21208621-21209117
chr10-21494068-21495034
chr10-21505745-21506060
chr10-21525311-21527616
chr10-21732015-21732470
chr10-21753354-21754076
chr10-21759367-21759622
chr10-21943451-21943711
chr10-22052577-22053664
chr10-22435560-22435891
chr10-22436311-22438185
chr10-22630712-22630958
chr10-22690813-22691117
chr10-24041045-24042256
chr10-24255135-24255506
chr10-24255936-24256241
chr10-24871935-24872538
chr10-24873132-24873704
chr10-26311437-26311657
chr10-26467978-26468992
chr10-26486973-26487804
chr10-26491870-26492206
chr10-26555712-26556411
chr10-26800279-26800787
chr10-29130061-29130481
chr10-29479525-29481102
chr10-29633347-29633554
chr10-29635645-29636052
chr10-29688146-29688557
chr10-29895242-29896286
chr10-30041833-30042074
chr10-30048981-30049479
chr10-30207494-30208033
chr10-30422838-30424056
chr10-30432875-30435042
chr10-30459105-30459577
chr10-30553681-30554428
chr10-30817563-30819441
chr10-30845644-30847113
chr10-30857799-30858064
chr10-30858496-30858819
chr10-31697245-31698374
chr10-31706962-31709262
chr10-32971506-32972036
chr10-32981728-32982105
chr10-33115846-33116673
chr10-33133774-33134691
chr10-33136293-33137102
chr10-33334294-33337311
chr10-33772556-33773398
chr10-34199389-34199617
chr10-34200506-34200871
chr10-34641169-34642221
chr10-34953908-34954484
chr10-34954808-34955755
chr10-35126176-35128188
chr10-35149250-35149888
chr10-35191487-35191930
chr10-35218357-35218733
chr10-35220193-35220685
chr10-35368548-35369372
chr10-35386799-35387400
chr10-43249223-43249481
chr10-43249792-43250076
chr10-43794205-43794590
chr10-43867180-43867497
chr10-43913819-43914070
chr10-44195324-44195795
chr10-44339032-44339672
chr10-44660399-44661018
chr10-44724457-44725057
chr10-44924695-44924972
chr10-44949909-44950449
chr10-44996173-44996763
chr10-45000184-45001861
chr10-45426016-45426402
chr10-46019182-46019504
chr10-46019897-46020197
chr10-46299544-46300334
chr10-48199378-48199933
chr10-48287469-48288387
chr10-48608144-48608434
chr10-48671259-48672525
chr10-48683570-48685582
chr10-49036874-49037586
chr10-49052963-49053838
chr10-49190255-49190557
chr10-50374651-50375611
chr10-50421221-50421535
chr10-50508540-50509029
chr10-50538572-50539311
chr10-50636466-50636792
chr10-50882352-50882703
chr10-53029768-53030724
chr10-58281206-58281604
chr10-58360456-58360915
chr10-58967487-58967994
chr10-59175640-59177640
chr10-60810122-60811144
chr10-60989535-60989864
chr10-61987052-61987358
chr10-62048990-62049535
chr10-62373632-62375357
chr10-63114069-63114299
chr10-63464514-63466683
chr10-63520706-63522523
chr10-63682167-63682616
chr10-65254014-65254555
chr10-66244918-66245585
chr10-66245909-66246185
chr10-68300923-68301224
chr10-69086211-69086441
chr10-69087682-69088209
chr10-69101519-69101945
chr10-69337399-69337969
chr10-69573327-69573609
chr10-69960762-69961852
chr10-70116179-70116885
chr10-70192455-70192864
chr10-70331433-70332334
chr10-70363737-70364903
chr10-70403552-70406183
chr10-70575366-70576831
chr10-70600492-70600692
chr10-70602622-70603059
chr10-70742510-70742824
chr10-70856435-70856728
chr10-71336861-71337656
chr10-71597332-71597592
chr10-71597941-71598399
chr10-71598677-71598982
chr10-71638182-71639549
chr10-71713413-71713952
chr10-71727498-71728664
chr10-71729207-71729650
chr10-71757451-71757875
chr10-71766710-71767963
chr10-71833432-71833648
chr10-71872434-71872959
chr10-71873476-71873862
chr10-72087032-72089022
chr10-72297225-72298760
chr10-72319351-72320245
chr10-72675919-72677242
chr10-73251938-73253423
chr10-73576035-73576826
chr10-73586657-73586934
chr10-73762668-73762883
chr10-73771752-73773688
chr10-73810810-73812051
chr10-73817128-73817410
chr10-73837184-73837394
chr10-73859762-73860073
chr10-73894399-73894873
chr10-73906673-73907216
chr10-73909016-73909341
chr10-73910985-73911553
chr10-73926351-73926612
chr10-74058741-74059099
chr10-75187837-75188341
chr10-75530241-75530764
chr10-76050048-76050356
chr10-76051142-76051389
chr10-76433214-76433831
chr10-77832307-77832535
chr10-78552155-78552855
chr10-78696859-78697323
chr10-78953065-78953389
chr10-79093748-79094389
chr10-79166368-79166902
chr10-79178630-79178927
chr10-79274403-79275090
chr10-79292915-79293239
chr10-79608525-79609018
chr10-80196156-80197083
chr10-80252359-80254115
chr10-80388129-80388774
chr10-80465064-80465359
chr10-80471633-80472044
chr10-80491287-80492114
chr10-80497710-80497920
chr10-80498604-80500225
chr10-80539306-80539506
chr10-84172642-84173656
chr10-84178987-84179783
chr10-84248916-84249139
chr10-84310469-84310921
chr10-84327657-84329476
chr10-87532002-87532569
chr10-87605406-87606220
chr10-87702740-87703286
chr10-87861482-87864392
chr10-88110360-88110755
chr10-88114072-88114762
chr10-88152478-88153095
chr10-88284330-88284541
chr10-88385329-88387636
chr10-88851537-88851991
chr10-88879676-88881201
chr10-88980219-88981652
chr10-89001478-89001970
chr10-89295775-89296566
chr10-89346317-89346828
chr10-89347766-89348143
chr10-89369160-89369463
chr10-92688846-92690930
chr10-93408730-93409031
chr10-95235845-95236810
chr10-95755244-95756771
chr10-96243337-96243555
chr10-96244146-96244770
chr10-96271157-96271814
chr10-96272389-96272694
chr10-96286395-96286783
chr10-96287197-96288069
chr10-96646214-96646871
chr10-96690940-96691792
chr10-96740778-96741265
chr10-97407242-97407737
chr10-97463602-97464026
chr10-97497735-97499992
chr10-97621526-97622086
chr10-97622983-97623650
chr10-97649036-97649309
chr10-97713204-97714993
chr10-97718687-97719064
chr10-97788677-97789342
chr10-98168064-98168477
chr10-98323139-98323542
chr10-98344383-98344885
chr10-99612276-99612615
chr10-99658411-99660171
chr10-100013486-100013947
chr10-100019934-100020979
chr10-100184953-100187141
chr10-100266867-100268176
chr10-100529029-100530375
chr10-100826050-100826322
chr10-101775744-101776055
chr10-102225628-102226496
chr10-102449359-102451590
chr10-102514570-102515833
chr10-102599698-102600055
chr10-102634306-102635047
chr10-102674149-102674417
chr10-102775291-102776316
chr10-102776984-102777353
chr10-103077618-103078716
chr10-103284192-103284447
chr10-103668380-103669107
chr10-103707763-103708251
chr10-103758930-103759579
chr10-103765764-103766295
chr10-103766744-103767501
chr10-104034599-104035328
chr10-104254367-104255922
chr10-104268092-104269694
chr10-104330361-104330773
chr10-109898513-109899308
chr10-109922361-109924403
chr10-109933962-109934582
chr10-109935007-109935414
chr10-110069303-110069948
chr10-110081991-110082216
chr10-110141846-110142767
chr10-110143042-110143270
chr10-110162791-110163198
chr10-110354212-110354638
chr10-110356138-110357049
chr10-110395481-110396203
chr10-110410237-110410794
chr10-110414299-110415011
chr10-110535847-110536593
chr10-110651471-110651875
chr10-110699901-110700366
chr10-110857350-110858024
chr10-110859239-110860346
chr10-110860690-110861155
chr10-110944815-110945238
chr10-111075941-111077353
chr10-112375766-112376696
chr10-112815638-112815946
chr10-112965006-112965402
chr10-113476158-113476533
chr10-113678359-113681140
chr10-113960431-113961115
chr10-114337076-114337641
chr10-114525297-114525680
chr10-114526267-114527146
chr10-114801550-114801780
chr10-116109939-116110231
chr10-118035707-118035926
chr10-118698356-118698704
chr10-119041260-119041588
chr10-119042368-119042641
chr10-119114108-119114511
chr10-119395316-119395532
chr10-121070301-121070591
chr10-121577640-121577843
chr10-122233787-122234095
chr10-122331202-122332611
chr10-122422288-122422501
chr10-122664609-122664903
chr10-123428293-123429247
chr10-123997496-123997750
chr10-124522959-124523619
chr10-124601605-124601830
chr10-124612687-124613594
chr10-124640740-124640970
chr10-124677372-124677638
chr10-124701303-124701718
chr10-124723445-124723646
chr10-124723974-124724367
chr10-124790968-124792775
chr10-124908539-124909049
chr10-124975952-124976232
chr10-125064495-125065193
chr10-125101047-125101467
chr10-125231079-125231902
chr10-125773643-125774224
chr10-126895262-126895943
chr10-127160283-127160555
chr10-127300105-127301552
chr10-127302067-127302309
chr10-127345048-127346068
chr10-127357387-127357752
chr10-127358203-127358698
chr10-127364006-127364534
chr10-127833901-127834590
chr10-128156608-128158368
chr10-129055862-129056239
chr10-129530724-129533203
chr10-129652378-129652839
chr10-129718318-129719402
chr10-131569956-131570208
chr10-131936704-131938183
chr10-132185385-132187720
chr10-132248599-132249365
chr10-132374599-132374995
chr10-132375508-132375907
chr10-132443749-132444366
chr10-132516439-132517719
chr10-132517971-132519257
chr10-132909487-132909940
chr10-132910772-132911277
chr10-132961621-132962740
chr10-133276360-133277148
chr10-133292974-133293911
chr11-258145-258348
chr11-314894-315213
chr11-315645-316420
chr11-560440-561661
chr11-587136-588366
chr11-762539-763088
chr11-805077-805455
chr11-819119-820308
chr11-821296-821500
chr11-942201-942408
chr11-942784-943055
chr11-944671-945237
chr11-976508-976969
chr11-977377-979197
chr11-995660-996133
chr11-998965-999701
chr11-1050375-1051402
chr11-1073135-1073690
chr11-1308775-1310266
chr11-1460566-1461120
chr11-1661919-1662270
chr11-1756031-1756248
chr11-1760443-1760717
chr11-1762399-1762702
chr11-1763493-1764246
chr11-1834054-1834529
chr11-1850638-1850940
chr11-1888901-1889405
chr11-2299220-2299657
chr11-2511166-2511806
chr11-2532540-2533466
chr11-2599553-2600229
chr11-2689628-2690006
chr11-2752389-2752699
chr11-2759252-2762120
chr11-2806300-2806562
chr11-2807338-2807816
chr11-2824982-2826828
chr11-2862611-2863059
chr11-2933421-2933654
chr11-3013432-3014502
chr11-3626277-3627701
chr11-3893960-3895339
chr11-3905029-3905982
chr11-6200937-6201200
chr11-6576809-6577309
chr11-6635398-6635885
chr11-7251452-7253080
chr11-7495897-7496455
chr11-7651482-7651972
chr11-8289364-8289631
chr11-8732425-8733065
chr11-9534967-9535592
chr11-9601165-9601622
chr11-9702133-9702639
chr11-9716702-9717042
chr11-9717539-9718054
chr11-9720038-9720558
chr11-9861956-9862435
chr11-10326395-10326707
chr11-10454812-10455436
chr11-10489241-10489583
chr11-10490058-10491318
chr11-10654131-10654497
chr11-10927516-10927903
chr11-11155998-11156284
chr11-11157278-11157525
chr11-11408490-11409231
chr11-11444654-11444890
chr11-11568943-11569164
chr11-11569772-11570330
chr11-11840952-11842766
chr11-12042271-12042636
chr11-12086117-12087114
chr11-12138189-12138707
chr11-12166972-12167424
chr11-12224366-12224822
chr11-12286997-12288820
chr11-12746545-12747045
chr11-12888465-12889134
chr11-12893555-12894329
chr11-13118167-13118561
chr11-13134256-13135638
chr11-13207636-13208393
chr11-13215961-13216736
chr11-13297908-13298136
chr11-14054304-14054953
chr11-14337047-14337417
chr11-14539973-14540673
chr11-14540960-14541666
chr11-15112085-15112359
chr11-15816289-15816591
chr11-16791540-16791919
chr11-16918040-16918812
chr11-16996181-16996565
chr11-17207231-17209474
chr11-17275890-17277527
chr11-17822031-17822318
chr11-18246333-18246545
chr11-18526242-18527862
chr11-18698294-18700678
chr11-19076807-19077232
chr11-19660150-19660465
chr11-19931131-19931960
chr11-19938101-19939592
chr11-20027128-20027574
chr11-20474302-20474728
chr11-21811015-21811932
chr11-32396300-32396888
chr11-32892015-32894479
chr11-33256603-33258879
chr11-33320056-33321221
chr11-33722615-33724912
chr11-33753211-33753678
chr11-33891154-33892014
chr11-34173862-34175090
chr11-34233981-34234735
chr11-34371311-34372048
chr11-34425883-34426174
chr11-34427244-34427829
chr11-34468254-34468502
chr11-34501394-34502517
chr11-34653646-34654440
chr11-35145972-35146252
chr11-35166591-35166957
chr11-35227309-35227755
chr11-35303720-35304631
chr11-35345209-35345490
chr11-36142401-36142754
chr11-36149406-36150363
chr11-36278376-36279556
chr11-36376217-36377981
chr11-43687242-43687808
chr11-43920390-43921133
chr11-44347232-44348061
chr11-44564293-44566032
chr11-44590793-44591202
chr11-44603621-44604310
chr11-44708956-44709533
chr11-44865789-44866739
chr11-44955052-44955326
chr11-45881650-45881943
chr11-46237085-46238520
chr11-46338613-46339571
chr11-46357109-46357853
chr11-46518306-46518583
chr11-46520883-46521337
chr11-46522706-46523283
chr11-46659715-46660200
chr11-46914415-46914722
chr11-47139775-47140140
chr11-47375939-47376889
chr11-47388024-47388333
chr11-47407323-47409375
chr11-47449010-47449828
chr11-47714605-47715605
chr11-47946726-47947663
chr11-48063569-48063806
chr11-48080338-48081642
chr11-48087851-48088922
chr11-57277640-57278503
chr11-57406314-57406877
chr11-57426821-57427569
chr11-57434653-57434946
chr11-57482209-57483306
chr11-57529902-57531483
chr11-57637589-57639597
chr11-58028538-58029404
chr11-59214532-59214801
chr11-59224305-59224930
chr11-59283898-59284874
chr11-59857304-59857878
chr11-60333969-60334326
chr11-60455514-60455829
chr11-60913497-60914922
chr11-60972776-60973208
chr11-60989197-60989555
chr11-61041743-61042484
chr11-61061411-61061703
chr11-61070479-61070915
chr11-61071306-61071516
chr11-61082119-61082553
chr11-61102156-61102814
chr11-61160306-61162519
chr11-61293799-61295537
chr11-61347938-61348144
chr11-61378599-61378943
chr11-61699738-61700577
chr11-61718630-61718846
chr11-61756315-61757107
chr11-62426359-62427070
chr11-62438758-62439011
chr11-62440124-62440504
chr11-62499700-62499933
chr11-62500222-62500568
chr11-62573139-62575434
chr11-62611712-62613819
chr11-62804416-62806256
chr11-62806595-62806943
chr11-62880352-62881952
chr11-63504918-63505202
chr11-63506787-63507212
chr11-63563682-63563890
chr11-63564136-63564907
chr11-63573737-63575532
chr11-63858622-63858978
chr11-64204549-64204785
chr11-64355020-64355481
chr11-64360087-64360316
chr11-64395862-64396320
chr11-64526273-64526586
chr11-64869177-64869464
chr11-64876901-64877104
chr11-64877930-64879121
chr11-64887736-64888373
chr11-64888641-64889213
chr11-64971385-64972510
chr11-65111573-65111988
chr11-65150487-65151288
chr11-65378456-65378829
chr11-65487317-65488009
chr11-65557877-65558734
chr11-65574258-65574582
chr11-65887976-65889004
chr11-65890240-65891110
chr11-66161808-66162249
chr11-66267317-66268942
chr11-66288447-66289771
chr11-66335756-66337019
chr11-66668742-66669189
chr11-66855982-66857247
chr11-66892140-66892478
chr11-67022210-67023855
chr11-67211739-67211981
chr11-67212299-67212663
chr11-67212911-67213171
chr11-67238933-67241370
chr11-67270591-67270952
chr11-67301758-67304167
chr11-67366973-67367293
chr11-67373819-67374530
chr11-67482463-67484118
chr11-67583455-67585172
chr11-67647457-67647903
chr11-68010096-68010972
chr11-68030226-68030986
chr11-68282809-68283034
chr11-68328412-68328643
chr11-68342373-68342950
chr11-68357667-68357998
chr11-68358403-68358785
chr11-68370418-68370754
chr11-68372679-68372944
chr11-68839036-68839576
chr11-68840740-68841117
chr11-68954917-68955621
chr11-68956197-68956410
chr11-69088627-69089011
chr11-69089332-69089551
chr11-69115350-69115965
chr11-69444572-69445103
chr11-69502429-69502741
chr11-69575723-69576072
chr11-70128359-70128702
chr11-70202874-70204117
chr11-70340316-70340643
chr11-70885464-70886181
chr11-71236551-71237374
chr11-71418639-71418879
chr11-71830792-71831469
chr11-72244147-72244415
chr11-72624712-72625233
chr11-72625554-72626047
chr11-72758490-72759362
chr11-73147811-73148594
chr11-73200278-73200774
chr11-73201302-73201616
chr11-73217586-73218824
chr11-73272139-73272647
chr11-73272985-73273221
chr11-73403667-73404363
chr11-74085598-74085843
chr11-74461856-74462359
chr11-74466777-74468308
chr11-74634485-74634952
chr11-74988208-74989647
chr11-75152816-75153105
chr11-75326056-75326321
chr11-75369846-75370124
chr11-75639483-75640343
chr11-75873469-75874163
chr11-76559711-76560575
chr11-76672392-76673029
chr11-76689371-76690075
chr11-76744558-76745008
chr11-76781123-76781446
chr11-76782850-76784417
chr11-77472840-77474831
chr11-78567086-78567444
chr11-82960595-82960936
chr11-82996946-82997598
chr11-85756140-85756526
chr11-85826009-85828495
chr11-86067917-86070024
chr11-86115959-86116737
chr11-86523984-86524935
chr11-88414338-88414835
chr11-88420260-88420588
chr11-93529650-93530333
chr11-93537688-93538211
chr11-93740863-93742188
chr11-94128218-94130191
chr11-94183420-94184569
chr11-94400965-94401680
chr11-94543436-94545610
chr11-94602431-94603406
chr11-94767514-94770229
chr11-95682509-95682866
chr11-95702615-95702852
chr11-96168610-96168922
chr11-96169218-96170447
chr11-96188432-96188811
chr11-96299360-96299881
chr11-99531960-99532166
chr11-101914373-101916299
chr11-102318556-102318779
chr11-102429678-102430528
chr11-102451543-102453425
chr11-102467138-102467564
chr11-103405445-103405928
chr11-103406420-103406683
chr11-103870802-103871274
chr11-103871947-103872392
chr11-104897873-104898770
chr11-104967512-104969752
chr11-105034511-105035448
chr11-107840085-107841059
chr11-108853684-108854677
chr11-110249244-110249618
chr11-110328309-110328612
chr11-110348368-110348948
chr11-110349387-110349998
chr11-110446654-110446855
chr11-110447885-110448179
chr11-111063856-111064061
chr11-111378627-111379754
chr11-111416698-111418145
chr11-111988460-111989267
chr11-112131500-112132115
chr11-112157014-112157783
chr11-112254350-112255112
chr11-112320392-112322841
chr11-114044114-114044364
chr11-114153030-114153679
chr11-114179095-114179869
chr11-114180358-114180681
chr11-114257594-114258172
chr11-114259147-114259604
chr11-115217752-115218029
chr11-115548669-115549273
chr11-115549844-115550799
chr11-116562958-116563814
chr11-116813830-116814385
chr11-117097460-117099236
chr11-117410888-117411128
chr11-117535031-117535827
chr11-117700281-117700810
chr11-117814274-117815631
chr11-117979720-117980059
chr11-117985545-117986735
chr11-118010690-118011292
chr11-118011926-118012468
chr11-118083929-118084581
chr11-118109322-118109531
chr11-118175018-118175380
chr11-118229492-118229762
chr11-118290408-118291261
chr11-118338616-118339023
chr11-118605324-118605815
chr11-118606174-118606449
chr11-118819944-118821336
chr11-118876339-118877715
chr11-118928081-118930525
chr11-118980033-118980760
chr11-119339623-119341004
chr11-119447600-119447887
chr11-119533516-119534551
chr11-119673783-119674000
chr11-119681396-119681779
chr11-119759381-119759618
chr11-121357520-121358277
chr11-121436279-121436524
chr11-121478255-121479929
chr11-121591204-121591685
chr11-122167100-122167452
chr11-122850114-122850382
chr11-123033884-123034205
chr11-123454061-123454608
chr11-123474829-123475380
chr11-123519062-123519977
chr11-123978970-123979527
chr11-125070678-125070976
chr11-125235685-125236631
chr11-125568720-125570594
chr11-126115132-126116333
chr11-126185363-126186609
chr11-126338346-126338647
chr11-126391624-126392255
chr11-126394602-126394914
chr11-128290010-128290762
chr11-128299029-128299556
chr11-128302465-128302684
chr11-128421677-128422249
chr11-128422679-128422919
chr11-128463185-128464221
chr11-128467452-128468013
chr11-128473673-128473942
chr11-128480098-128480407
chr11-128481202-128481419
chr11-128492365-128492756
chr11-128496758-128497719
chr11-128502780-128502987
chr11-128613398-128614131
chr11-128624370-128624741
chr11-128625799-128626043
chr11-128629622-128630880
chr11-128802505-128802902
chr11-129278602-129279950
chr11-129315776-129316304
chr11-129317578-129317780
chr11-130036874-130038075
chr11-130042489-130042873
chr11-130166268-130166879
chr11-130181224-130182224
chr11-130455494-130455974
chr11-131195561-131196435
chr11-131198740-131199002
chr11-132718560-132719914
chr11-132849611-132849957
chr11-133041836-133042838
chr11-133967175-133967537
chr11-134438207-134439670
chr11-134736067-134737084
chr12-163451-164619
chr12-212735-213723
chr12-213983-214654
chr12-229464-229853
chr12-257530-258329
chr12-459462-460930
chr12-462897-463192
chr12-469087-469317
chr12-562065-562409
chr12-568461-568746
chr12-569587-571132
chr12-610041-610643
chr12-646679-646957
chr12-685397-685675
chr12-726325-726748
chr12-1339641-1340817
chr12-1474076-1475046
chr12-1529858-1531595
chr12-1593175-1595287
chr12-1634292-1634878
chr12-1659711-1660752
chr12-1661524-1662234
chr12-1812732-1813183
chr12-1918326-1918813
chr12-2218057-2218324
chr12-2283837-2284094
chr12-2284769-2285141
chr12-2301806-2302594
chr12-2615607-2616007
chr12-2624638-2625587
chr12-2640533-2641614
chr12-2682950-2683178
chr12-2941330-2941965
chr12-3054645-3056237
chr12-3326962-3327838
chr12-3728321-3728933
chr12-3751996-3753372
chr12-4030891-4032029
chr12-4037703-4037986
chr12-4117903-4118396
chr12-4147061-4147570
chr12-4269163-4269864
chr12-4271911-4272397
chr12-5379722-5380346
chr12-6145638-6145878
chr12-6166982-6168222
chr12-6182160-6182656
chr12-6183142-6184158
chr12-6199878-6201551
chr12-6226006-6226332
chr12-6323271-6323723
chr12-6359888-6360486
chr12-6361515-6362221
chr12-6375325-6375641
chr12-6375933-6376832
chr12-6383252-6385421
chr12-6430274-6430885
chr12-6469897-6471422
chr12-6688239-6689930
chr12-6745890-6746117
chr12-6886685-6887068
chr12-6963027-6963254
chr12-7107728-7109648
chr12-7188477-7190436
chr12-7890556-7891559
chr12-8052696-8052914
chr12-8699756-8699973
chr12-9702328-9702568
chr12-10130059-10130327
chr12-10131800-10132582
chr12-10167617-10167840
chr12-10406813-10407028
chr12-10454406-10454804
chr12-10701045-10701448
chr12-11719710-11720025
chr12-11723938-11724197
chr12-11766014-11766742
chr12-11838948-11839600
chr12-11840302-11840625
chr12-11855255-11856535
chr12-12214780-12215056
chr12-12216343-12216988
chr12-12282579-12283142
chr12-12283468-12284332
chr12-12442658-12443050
chr12-12443368-12443924
chr12-12467274-12467508
chr12-12505495-12506276
chr12-12803172-12803557
chr12-12804119-12804800
chr12-14185535-14186248
chr12-14260048-14260981
chr12-14611647-14612595
chr12-14948582-14949098
chr12-14951060-14951315
chr12-15757435-15758297
chr12-15771159-15771487
chr12-15772321-15772716
chr12-18419062-18419895
chr12-18430280-18430797
chr12-18810623-18811530
chr12-19021359-19022017
chr12-19129120-19131358
chr12-19190502-19191867
chr12-19197951-19198544
chr12-19258987-19259273
chr12-19847409-19847943
chr12-21644712-21645440
chr12-22408406-22410815
chr12-24838538-24838888
chr12-24997989-24998463
chr12-25186783-25187308
chr12-26274638-26275111
chr12-26275744-26276084
chr12-26522931-26523199
chr12-26523457-26524293
chr12-27021305-27023356
chr12-27226522-27226784
chr12-27243459-27245485
chr12-27462122-27463119
chr12-27592570-27592956
chr12-27667687-27668305
chr12-29208214-29208417
chr12-29519424-29519790
chr12-29796892-29797136
chr12-31235103-31235624
chr12-31652737-31653596
chr12-31890693-31890901
chr12-32024909-32025404
chr12-32105890-32108187
chr12-32589287-32589645
chr12-32891979-32892433
chr12-39618796-39620888
chr12-41437434-41437970
chr12-41709093-41710271
chr12-42181037-42181501
chr12-42569243-42569569
chr12-45203679-45204016
chr12-46109464-46111011
chr12-46460121-46460362
chr12-46461237-46462153
chr12-47193872-47194827
chr12-47307578-47308061
chr12-47390974-47391226
chr12-47753340-47753886
chr12-47758704-47759310
chr12-47882817-47883279
chr12-48156496-48157954
chr12-49108849-49109399
chr12-49109763-49111346
chr12-49233035-49233315
chr12-49233924-49235638
chr12-49279544-49280173
chr12-49366284-49367926
chr12-49580162-49581089
chr12-49673323-49673853
chr12-49903479-49904282
chr12-49909591-49910367
chr12-49923324-49923569
chr12-51323854-51324372
chr12-51326727-51327045
chr12-51390901-51392794
chr12-51813746-51815065
chr12-51970943-51971479
chr12-52010187-52010484
chr12-52280425-52280661
chr12-52903360-52904048
chr12-53174753-53175416
chr12-53267626-53268801
chr12-53299245-53300436
chr12-53379231-53380852
chr12-53381994-53382302
chr12-53538390-53538627
chr12-53601363-53601802
chr12-54371611-54372046
chr12-54411441-54411798
chr12-54560015-54560997
chr12-55727841-55730317
chr12-55829039-55830965
chr12-55847583-55848400
chr12-56013400-56013909
chr12-56014223-56014617
chr12-56015219-56015460
chr12-56103828-56105449
chr12-56126087-56126443
chr12-56127598-56129437
chr12-56521077-56522747
chr12-57101835-57102551
chr12-57127059-57129157
chr12-57279280-57279556
chr12-57279802-57280760
chr12-57454489-57454809
chr12-57603609-57604039
chr12-57604288-57605392
chr12-57744313-57745603
chr12-57893742-57894000
chr12-57935534-57936363
chr12-59619334-59620688
chr12-60269636-60270123
chr12-61504231-61505334
chr12-62601937-62603938
chr12-62702366-62703138
chr12-62928546-62928887
chr12-64679519-64680022
chr12-64699551-64699919
chr12-65306639-65306967
chr12-65881129-65882718
chr12-66188622-66189692
chr12-66232224-66232524
chr12-67517088-67517518
chr12-67827388-67828466
chr12-68034265-68034687
chr12-68175607-68175899
chr12-68181061-68181301
chr12-68344041-68344427
chr12-68374264-68374468
chr12-68497646-68498009
chr12-68951424-68952060
chr12-69000719-69001629
chr12-69348230-69348522
chr12-69533936-69534812
chr12-70052843-70053388
chr12-75876823-75878540
chr12-75943862-75945118
chr12-75960042-75960706
chr12-75977310-75978618
chr12-75984714-75985003
chr12-75985798-75986584
chr12-79482219-79482701
chr12-80776680-80778860
chr12-86550367-86550929
chr12-86551216-86551467
chr12-87866701-87866929
chr12-88298648-88299201
chr12-88299480-88300054
chr12-89180010-89180302
chr12-89245090-89245361
chr12-89333887-89334162
chr12-89351445-89352812
chr12-89384081-89384597
chr12-89753359-89753666
chr12-89859677-89859969
chr12-89862730-89863109
chr12-89880626-89880975
chr12-91178127-91178491
chr12-91387704-91388894
chr12-91876930-91877445
chr12-92069905-92071458
chr12-92107077-92108057
chr12-92172284-92173182
chr12-92190462-92191802
chr12-92398669-92398889
chr12-92437524-92437836
chr12-92444727-92445993
chr12-92466422-92466993
chr12-92469774-92470142
chr12-92478658-92478966
chr12-92553242-92553750
chr12-92734936-92735529
chr12-92927764-92930262
chr12-93060754-93061064
chr12-93109756-93110242
chr12-93572517-93573069
chr12-93737600-93738547
chr12-93776609-93777618
chr12-93848557-93849258
chr12-93894417-93895243
chr12-94151586-94151914
chr12-94186530-94187605
chr12-94207936-94208351
chr12-94435123-94436049
chr12-94689769-94690822
chr12-94831127-94831746
chr12-95102960-95103631
chr12-95169401-95169666
chr12-95995686-95996569
chr12-96044766-96044966
chr12-96198054-96198270
chr12-96237423-96237975
chr12-96500826-96501774
chr12-96906565-96908434
chr12-99382047-99382310
chr12-100138215-100138601
chr12-100229110-100230151
chr12-100473166-100474027
chr12-101696706-101699208
chr12-101876836-101878798
chr12-101945513-101946009
chr12-102480359-102480861
chr12-103495191-103496438
chr12-103503305-103504385
chr12-103505332-103505868
chr12-104929415-104929708
chr12-104930682-104930998
chr12-105025755-105026576
chr12-106058145-106059020
chr12-106226859-106227144
chr12-106227616-106228081
chr12-106853456-106855417
chr12-107400662-107401066
chr12-107492506-107493256
chr12-108332833-108333406
chr12-108525389-108526047
chr12-108526662-108526876
chr12-108567831-108568220
chr12-108618070-108618904
chr12-108629828-108630098
chr12-109115611-109116580
chr12-109160317-109160752
chr12-110165439-110166027
chr12-110256706-110257333
chr12-110266858-110267462
chr12-110376986-110377430
chr12-110590793-110592104
chr12-110661226-110661516
chr12-110776475-110776784
chr12-111434793-111435045
chr12-111454294-111454553
chr12-111455710-111456013
chr12-111569540-111569755
chr12-111570053-111570291
chr12-111749047-111749716
chr12-111774006-111774503
chr12-111791179-111792540
chr12-111812988-111813437
[truncated: 6,196 more rows]

## Sheet: RENIN CREs - DMR overlap
chr1-5970588-5971678
chr1-6185209-6185485
chr1-8201247-8203454
chr1-18890801-18891116
chr1-19287116-19289495
chr1-21514222-21514626
chr1-24704534-24705981
chr1-25727181-25728247
chr1-39191558-39192682
chr1-43400543-43401177
chr1-119765919-119766952
chr1-151831488-151831928
chr1-178575743-178576244
chr1-183234426-183235363
chr1-204225726-204226688
chr1-204439687-204440459
chr1-204295616-204296049
chr1-225766904-225768008
chr1-225875152-225875755
chr1-226121321-226123014
chr1-245604942-245605755
chr2-294914-295562
chr2-28338136-28338694
chr2-29000544-29000789
chr2-43199620-43200437
chr2-43831285-43832770
chr2-54742501-54743340
chr2-55048854-55051501
chr2-55111783-55112760
chr2-68732503-68732714
chr2-69149662-69150127
chr2-73080820-73081209
chr2-101718977-101719473
chr2-102050924-102051219
chr2-102155409-102156182
chr2-104939548-104940296
chr2-105872112-105872415
chr2-105877849-105878314
chr2-106107583-106107933
chr2-111493643-111493848
chr2-111659131-111660561
chr2-160091427-160091669
chr2-160221335-160222163
chr2-160574797-160575032
chr2-169761445-169762273
chr2-178522103-178524089
chr2-186919141-186919532
chr2-190319015-190320173
chr2-191728967-191729514
chr2-222806545-222807045
chr3-11225331-11226049
chr3-33644591-33645987
chr3-46538778-46539251
chr3-46949219-46949609
chr3-48502768-48504986
chr3-58491043-58492864
chr3-101950442-101951000
chr3-112403181-112403729
chr3-150106450-150107590
chr3-155112754-155113170
chr3-169984132-169984613
chr3-170044508-170046207
chr3-171809437-171810941
chr3-172039291-172040979
chr3-185713027-185713446
chr3-194527118-194527488
chr4-2457145-2457908
chr4-2486877-2487184
chr4-2953406-2953787
chr4-3250393-3251411
chr4-11704185-11704677
chr4-105551651-105552946
chr4-105894724-105896719
chr4-168383518-168383801
chr4-183411259-183411899
chr4-184215408-184218072
chr4-184330940-184331830
chr4-184766465-184766859
chr5-1181451-1182008
chr5-10421323-10422035
chr5-10600703-10602615
chr5-14457180-14458558
chr5-14556749-14558286
chr5-35195018-35195882
chr5-60944211-60946298
chr5-61416010-61416771
chr5-78574049-78575134
chr5-83471391-83471789
chr5-83472410-83474791
chr5-119274340-119274964
chr5-132300767-132302615
chr5-139373328-139374414
chr5-144368319-144369464
chr5-151050952-151051447
chr5-157271835-157272042
chr5-157342799-157343093
chr5-157540659-157541344
chr5-157265570-157266779
chr5-157267862-157268126
chr6-2857516-2858295
chr6-3426766-3428279
chr6-6723645-6725852
chr6-6764497-6765845
chr6-7243107-7243644
chr6-18386362-18386580
chr6-18491247-18491648
chr6-21348240-21348759
chr6-21751808-21752305
chr6-25579399-25579666
chr6-35601354-35602592
chr6-35687712-35689414
chr6-35691147-35691751
chr6-35727464-35728304
chr6-35731472-35732361
chr6-90135726-90135927
chr6-90274409-90274992
chr6-131061977-131063864
chr6-143397020-143397868
chr6-142702454-142702935
chr6-143112819-143113152
chr6-151036048-151036695
chr7-28311196-28312026
chr7-74093658-74094997
chr7-74272364-74272937
chr7-99111681-99112463
chr7-106344879-106345121
chr7-106421040-106421772
chr7-106424693-106425699
chr7-116316862-116317660
chr7-139131663-139134180
chr7-140342806-140343395
chr8-2007026-2007577
chr8-18978575-18979186
chr8-19215797-19217035
chr8-127307674-127307932
chr8-129886769-129887205
chr8-130314497-130315037
chr8-134635148-134636175
chr9-71683730-71684130
chr9-73153860-73154167
chr9-81597889-81598379
chr9-101417086-101418706
chr9-112495672-112496017
chr9-112783610-112784831
chr10-3095343-3095950
chr10-3749605-3750321
chr10-3758035-3758266
chr10-3761858-3762328
chr10-3868308-3869617
chr10-17031563-17032480
chr10-34641169-34642221
chr10-35126176-35128188
chr10-35149250-35149888
chr10-35191487-35191930
chr10-72675919-72677242
chr10-73810810-73812051
chr10-73909016-73909341
chr10-73910985-73911553
chr10-100013486-100013947
chr10-122331202-122332611
chr11-63504918-63505202
chr11-66892140-66892478
chr11-67022210-67023855
chr11-67366973-67367293
chr11-67373819-67374530
chr11-85826009-85828495
chr11-86067917-86070024
chr11-86523984-86524935
chr11-112320392-112322841
chr11-114153030-114153679
chr11-114179095-114179869
chr11-114257594-114258172
chr11-117535031-117535827
chr11-123474829-123475380
chr11-123519062-123519977
chr11-128299029-128299556
chr11-128302465-128302684
chr11-128422679-128422919
chr11-128463185-128464221
chr11-128467452-128468013
chr11-128473673-128473942
chr11-128492365-128492756
chr11-128496758-128497719
chr12-163451-164619
chr12-229464-229853
chr12-257530-258329
chr12-18810623-18811530
chr12-27592570-27592956
chr12-27667687-27668305
chr12-54411441-54411798
chr12-103505332-103505868
chr12-106853456-106855417
chr12-108629828-108630098
chr12-109115611-109116580
chr12-109160317-109160752
chr12-113142082-113143027
chr12-122126780-122127011
chr12-122946803-122947130
chr12-122984687-122984890
chr12-123134284-123134610
chr13-20419688-20420321
chr13-23321379-23321684
chr13-29548328-29549454
chr13-31951163-31951461
chr13-31982116-31982821
chr13-31983345-31984052
chr13-32047802-32049296
chr13-41563605-41563900
chr13-41811155-41812443
chr13-46541941-46542924
chr13-110527204-110527936
chr14-23078454-23079052
chr14-23160676-23161660
chr14-24072057-24072979
chr14-50040445-50040688
chr14-50303335-50304245
chr14-54676901-54677686
chr14-68951012-68951436
chr14-68569605-68570528
chr14-68695246-68695787
chr14-68937779-68939115
chr14-69355813-69356295
chr14-74141389-74142099
chr14-81415801-81416506
chr15-29698161-29698643
chr15-50112869-50113141
chr15-50190109-50191617
chr15-63381430-63382245
chr15-69734721-69735458
chr15-80154365-80154613
chr15-80160436-80161096
chr15-85031261-85031568
chr15-90034322-90034756
chr15-90101061-90101606
chr15-90660435-90660946
chr15-90869596-90869970
chr15-91942844-91943309
chr15-100721229-100723770
chr15-101127047-101128468
chr16-477369-478592
chr16-482544-483490
chr16-2689987-2693716
chr16-11611946-11612715
chr16-11782484-11783931
chr16-11824196-11824722
chr16-12470208-12470925
chr16-15590512-15591309
chr16-15989177-15989483
chr16-16021831-16023821
chr16-16075781-16076367
chr16-46896572-46897853
chr16-66924895-66925783
chr16-67198268-67198702
chr16-69073177-69073679
chr16-84826399-84826861
chr17-1376582-1376984
chr17-1587013-1587420
chr17-1604815-1607047
chr17-1628011-1629811
chr17-1717038-1717690
chr17-2071546-2072153
chr17-2894646-2895224
chr17-2960069-2960841
chr17-2965353-2966344
chr17-3803915-3804888
chr17-19752688-19753411
chr17-33218238-33219296
chr17-42484181-42484745
chr17-42900481-42900884
chr17-45406696-45407300
chr17-47620564-47620766
chr17-50425634-50426508
chr17-78140425-78140735
chr17-78174261-78175432
chr17-78411382-78411772
chr17-82243068-82243349
chr17-82859507-82860892
chr18-5463292-5463824
chr18-9707447-9708968
chr18-36705220-36706742
chr18-58541203-58542284
chr18-63161588-63162075
chr19-5841234-5841641
chr19-6065811-6066317
chr19-5893969-5894354
chr19-6056315-6057802
chr19-6066564-6067951
chr19-6076969-6077364
chr19-6402455-6403647
chr19-15222740-15224215
chr19-15640265-15642253
chr19-35040808-35041784
chr19-35485478-35485761
chr19-45442937-45444599
chr20-4064396-4064942
chr20-4082833-4083347
chr20-4444424-4444808
chr20-38757214-38757436
chr20-38866914-38867455
chr20-38872034-38872870
chr20-44394507-44395708
chr20-51492182-51492990
chr20-51541076-51543369
chr20-51715267-51715626
chr20-57941344-57941817
chr21-25924619-25927963
chr21-26140134-26140426
chr21-38244232-38244540
chr21-38256455-38257032
chr21-38272150-38272507
chr21-38277384-38278131
chr21-41179825-41180271
chr21-41235967-41237052
chr21-41601120-41602129
chr22-18056877-18057078
chr22-18057598-18057897
chr22-24542764-24543067
chr22-27474916-27475855
chr22-28034166-28036027
chr22-31210585-31211341
chr22-31211668-31212739
chr22-31398856-31400322
chr22-31646351-31646895
chr22-50145658-50147122
chr22-50206321-50206880
chr22-50490747-50491174
chr15-99443786-99444162
chr15-99564835-99566865
chr6-116387031-116387690
chr3-187025429-187026442
chr2-46846503-46847681
chr2-46915053-46916518
chr8-101125989-101127776
chr1-6464330-6464732
chr17-81422748-81423553
chr6-30752289-30752779
chr6-31202662-31203009
chr17-80847552-80848170
chr14-39265896-39267942
chr14-39346746-39347539
chr4-102598044-102598876
chr10-11180330-11180546
chr6-106773268-106774519
chr6-106798319-106798694
chr3-126355788-126357676
chr3-126433650-126435021
chr3-158800572-158802748
chr20-49230203-49231033
chr18-23934196-23934834
chr16-27326649-27327571
chr3-196688363-196688594
chr7-50564943-50565651
chr7-50676143-50677491
chr7-140601408-140602079
chr2-113894274-113894545
chr18-23992199-23992847
chr22-36165088-36165544
chr22-36396092-36396965
chr1-2314495-2315314
chr21-33011442-33011804
chr1-211643053-211644220
chr1-212161316-212161651
chr11-119339623-119341004
chr11-119673783-119674000
chr10-22436311-22438185
chr15-98738970-98739330
chr7-98399703-98401624
chr17-27471448-27472578
chr17-27577188-27578177
chr18-54284971-54286067
chr4-57042957-57043488
chr2-237156166-237157338
chr2-237235126-237235974
chr1-232578596-232579069
chr1-232704572-232705115
chr1-232868963-232869283
chr4-122699892-122700734
chr21-26801002-26801371
chr21-26842951-26843754
chr5-9062597-9063231
chr7-111987259-111987764
chr8-123921652-123922759
chr9-38016001-38017749
chr8-66126660-66127487
chr13-112533005-112533393
chr11-66335756-66337019
chr11-67238933-67241370
chr5-39446126-39446517
chr5-39447013-39447316
chr5-39447895-39448947
chr5-39566092-39566306
chr12-64679519-64680022
chr11-94543436-94545610
chr11-94602431-94603406
chr12-59619334-59620688
chr10-73762668-73762883
chr11-74461856-74462359
chr11-74466777-74468308
chr10-21134915-21135976
chr10-21208621-21209117
chr10-21505745-21506060
chr18-44817054-44817393
chr18-44818138-44818548
chr18-44949845-44950230
chr8-101513978-101514748
chr12-120980311-120981153
chr12-121276847-121277267
chr17-1110965-1111510
chr12-104930682-104930998
chr11-14540960-14541666
chr7-151705457-151706163
chr7-151725865-151726379
chr7-151744677-151745660
chr7-151806380-151806652
chr7-151838901-151839403
chr8-80138840-80139103
chr8-80139551-80140210
chr17-47204607-47205969
chr17-28717246-28718310
chr15-89848194-89848434
chr15-89912095-89913809
chr15-90062425-90062642
chr1-100719394-100719924
chr1-100736843-100737301
chr19-18479970-18480372
chr11-9716702-9717042
chr11-9717539-9718054
chr11-9720038-9720558
chr1-96362611-96362937
chr12-132593555-132594311
chr2-48566472-48567951
chr2-9071010-9071390
chr2-9372692-9373956
chr2-156332004-156335072
chr20-10789440-10790518
chr15-47812436-47812888
chr5-60248897-60249257
chr1-202332235-202332582
chr1-202472733-202472941
chr1-202847996-202848383
chr1-61253022-61253691
chr11-118980033-118980760
chr11-119681396-119681779
chr3-137023138-137024095
chr11-73147811-73148594
chr1-41683858-41684418
chr1-41726983-41727736
chr4-108003818-108004790
chr17-50639024-50639586
chr3-69738382-69740692
chr2-121197252-121197948
chr2-95058486-95059510
chr3-126260974-126261216
chr10-6347439-6348761
chr17-55730707-55732263
chr17-55732655-55733208
chr3-69558885-69559188
chr16-1378583-1380041
chr16-2212407-2212733
chr8-140336954-140338268
chr8-140435100-140435843
chr8-140918866-140919135
chr6-158648997-158650076
chr17-15490447-15491283
chr17-16027732-16028395
chr11-118876339-118877715
chr11-118928081-118930525
chr3-172140392-172140874
chr3-172647794-172648211
chr14-88995484-88996095
chr13-112892793-112893140
chr13-113310692-113311646
chr10-80471633-80472044
chr10-80498604-80500225
chr4-25727596-25728022
chr10-79093748-79094389
chr10-79274403-79275090
chr1-233112826-233113838
chr14-102805433-102805633
chr14-102807517-102808144
chr9-124222984-124223769
chr7-130365226-130366246
chr4-26576226-26577743
chr3-188165629-188166019
chr12-55727841-55730317
chr12-56013400-56013909
chr12-212735-213723
chr2-65417009-65417431
chr1-15139742-15140444
chr1-15141970-15142209
chr1-16014800-16015119
chr9-4848959-4849756
chr16-2501201-2501759
chr10-124723445-124723646
chr10-124723974-124724367
chr10-124790968-124792775
chr15-66715141-66715552
chr2-190759647-190760116
chr4-69050919-69051754
chr11-13215961-13216736
chr1-30700865-30701255
chr6-45589711-45590613
chr6-45607871-45608135
chr17-1574535-1574965
chr11-12286997-12288820
chr17-79993366-79994180
chr17-80064148-80064510
chr6-13012240-13012594
chr11-130181224-130182224
chr10-126895262-126895943
chr10-127345048-127346068
chr10-127364006-127364534
chrX-9829493-9829860
chr5-149153696-149154251
chr5-138967784-138968928
chr5-139383251-139383594
chr5-139388017-139388548
chr22-42868650-42869323
chr18-13216043-13216429
chr18-13217003-13218803
chr18-13375258-13375549
chr3-37493004-37493351
chr7-3238652-3239656
chr17-19727322-19728497
chr11-76781123-76781446
chr11-76782850-76784417
chr10-92688846-92690930
chr5-170491404-170491840
chr5-170752208-170752781
chr2-149586881-149588342
chr13-75417630-75417879
chr13-75431993-75433283
chr11-34233981-34234735
chr11-34371311-34372048
chr11-34427244-34427829
chr11-34501394-34502517
chr18-9734008-9734595
chr18-9757632-9758754
chr18-9849323-9849867
chr14-56204883-56205336
chr2-85413874-85414113
chr15-99441951-99443280
chr4-74444650-74445697
chr4-2913258-2915205
chr5-135834193-135835508
chr5-135877783-135878644
chr6-25119053-25119360
chr6-25137956-25138699
chr15-84733841-84735882
chr19-7333304-7334051
chr1-23562365-23562604
chr5-180070825-180072557
chr8-144003203-144003711
chr1-212698914-212701348
chr11-94767514-94770229
chr13-42405767-42406012
chr19-38617443-38619514
chr19-38674734-38675013
chr19-39144264-39145892
chr5-133240390-133241545
chr5-133407014-133407661
chr17-30823980-30825249
chr17-30970204-30971547
chr16-16214101-16215013
chr6-11652930-11653642
chr6-11785466-11786476
chr15-62758137-62758816
chr15-62835475-62835685
chr3-67653652-67655150
chr20-34335718-34335923
chr3-141933527-141934297
chr1-205121312-205122891
chr9-34185441-34186559
chr6-131367044-131367788
chr17-40341075-40342299
chr17-40448635-40448948
chr17-40509721-40510581
chr17-40542135-40542953
chr17-40936499-40937713
chr15-42155815-42156165
chr2-218356584-218358071
chr6-37137136-37138441
chr10-29633347-29633554
chr3-36867858-36868137
chr3-36868720-36869150
chr13-95180764-95181177
chr13-95199659-95200744
chr13-95271035-95271898
chr2-10493288-10494082
chr2-10654050-10654382
chr10-33136293-33137102
chr5-96957914-96958170
chr19-16205324-16206128
chr19-16446132-16447275
chr16-68072106-68072760
chr16-68074908-68075181
chr16-67149977-67151296
chr14-91873185-91874162
chr16-12484477-12485297
chr11-68357667-68357998
chr17-7625696-7626101
chr2-197237894-197238195
chr2-197443882-197444100
chr19-39372426-39372697
chr3-121660092-121660998
chr12-46461237-46462153
chr2-179235542-179236022
chr3-122365288-122366679
chr3-122793444-122795678
chr3-123089300-123090560
chr14-67488128-67488872
chr14-68143266-68143535
chr3-4751178-4751903
chr3-4814419-4814805
chr3-5021575-5021985
chr16-23124403-23124698
chr4-140720562-140721153
chr4-141020751-141021252
chr19-49331653-49332024
chr21-46605881-46606360
chr4-98482909-98483550
chr2-102120620-102121190
chr9-87406430-87407884
chr9-87505536-87506664
chr9-87792745-87793541
chr14-35365191-35365800
chr14-35367107-35368041
chr22-44661504-44661931
chr22-44667871-44669129
chr22-44676488-44677707
chr2-42545753-42546204
chr21-44082648-44083350
chr14-75284076-75284343
chr14-75522367-75522662
chrX-2552377-2553234
chr22-41862177-41862637
chr22-41919347-41920219
chr3-105405930-105406548
chr11-47407323-47409375
chr11-47946726-47947663
chr11-48063569-48063806
chr19-4559584-4559968
chr2-67845523-67846785
chr2-68361821-68362333
chr1-154398119-154398440
chr1-154869344-154870579
chr8-124564715-124564955
chr6-152402010-152402233
chr6-152595406-152595886
chr2-112254259-112255329
chr2-112712927-112713667
chr2-112831458-112832378
chr9-20319747-20320402
chr7-887957-888688
chr9-70053853-70054125
chr9-70579600-70580057
chr17-62652120-62654495
chr17-62807655-62808893
chr11-102467138-102467564
chr5-149857343-149857909
chr5-84393924-84394341
chr4-152462027-152462235
chr11-64888641-64889213
chr19-18006795-18008734
chr13-23570080-23570852
chr14-30610420-30611263
chr8-66784861-66785344
chr8-67063923-67065145
chr13-99279856-99280778
chr13-99636279-99637051
chr13-27352947-27353489
chr13-27449158-27451596
chr6-157515026-157515294
chr6-157556633-157557388
chr12-120799358-120800093
chr19-1155028-1155422
chr2-177630185-177630565
chr1-226028499-226029760
chr2-108377250-108378625
chr2-174681308-174683689
chr5-146047359-146047913
chr5-146238768-146239906
chr5-146877129-146878994
chr18-48002724-48004431
chr18-48326975-48327283
chr2-11374309-11375022
chr6-158026051-158027135
chr4-5054345-5054806
chrX-129772873-129773160
chr17-7436660-7437243
chr17-7887437-7888235
chr17-8192034-8192646
chr17-8209954-8210996
chr17-8285338-8286077
chr1-54866867-54867100
chr1-12448710-12449019
chr1-164558519-164560002
chr1-164588626-164589199
chr1-164589958-164590976
chr13-32845932-32846540
chr7-75564902-75565783
chr7-75666595-75666868
chr7-75928532-75928793
chr9-20320936-20321195
chr3-56724242-56725268
chr20-35953395-35955200
chr20-36607890-36608154
chr20-36744775-36746506
chr1-39933875-39934948
chr1-40186436-40186818
chr1-40627888-40629276
chr1-207848222-207848492
chr2-26273634-26274645
chr13-112689364-112690718
chr20-33370310-33370612
chr19-40442825-40444977
chr12-111749047-111749716
chr12-111791179-111792540
chr4-56271760-56272506
chr13-24008027-24009002
chr1-168695947-168696254
chr1-169103486-169103820
chr8-38727738-38728810
chr8-38973968-38974923
chr6-25136476-25137312
chr22-24207613-24208328
chr22-45579292-45579685
chr15-92855713-92857057
chr15-93072395-93073834
chr18-23573980-23574455
chr13-110520676-110521343
chr7-148955-151241
chr6-125201926-125202509
chr14-35331446-35332493
chr5-131679952-131680215
chr15-88636049-88636345
chr15-88638147-88640321
chr11-111988460-111989267
chr11-112131500-112132115
chr20-401747-402280
chr5-35938150-35939539
chr12-101696706-101699208
chr4-169362700-169363802
chr2-96264971-96266682
chr1-193457738-193457990
chr2-144198016-144198559
chr8-122489387-122490058
chr8-123057509-123058635
chr3-40975682-40975977
chr10-24255936-24256241
chr3-134313016-134314099
chr3-128590902-128591317
chr3-128605017-128605614
chr17-64707019-64707466
chr22-41401793-41402700
chr22-41781162-41781880
chr16-72989593-72990243
chr16-73068594-73069182
chr16-73154005-73154498
chr2-230225401-230225811
chr2-230751078-230751360
chr2-230873681-230874045
chr14-90588003-90588211
chr2-75570784-75571969
chr9-106920726-106921869
chr9-107019362-107020412
chr2-39783002-39783661
chr22-17837126-17837650
chr2-158093957-158095124
chr15-75666722-75667030
chr8-29372461-29373574
chr3-197458154-197458697
chr1-94299668-94301118
chr3-11553609-11554377
chr3-11592412-11593168
chr6-154246605-154246848
chr19-10712118-10713562
chr19-10769681-10770321
chr13-102399705-102401440
chr7-24764701-24765723
chr7-134865181-134865765
chr7-134901325-134901991
chr17-37796071-37796426
chr8-132898089-132899243
chr8-133406502-133407420
chr8-133455753-133455955
chr21-33947493-33949287
chr21-34201658-34202922
chr18-74509861-74510769
chr1-17098623-17098956
chr1-17200649-17201155
chr21-34203860-34204258
chr2-144357987-144358297
chr2-144359067-144359343
chr2-190679728-190680600
chr10-30817563-30819441
chr10-30858496-30858819
chr10-31697245-31698374
chr10-31706962-31709262
chr8-120701977-120702395
chr10-26486973-26487804
chr10-26555712-26556411
chr2-20538012-20540377
chr6-143113403-143114422
chr6-143692652-143693015
chr7-66148483-66148732
chr11-117814274-117815631
chr11-118010690-118011292
chr11-62500222-62500568
chr15-63481029-63481454
chr17-45046736-45046987
chr22-28441748-28443789
chr22-29044735-29045006
chr22-29072403-29074230
chr14-102208708-102209682
chr14-102886942-102887825
chr5-119398821-119399447
chr22-23250796-23251874
chr7-5396465-5397523
chr3-128548773-128549812
chr2-64214024-64214646
chr2-64260636-64261189
chr2-64273544-64274222
chr22-33883464-33883844
chr16-8644446-8645443
chr15-94287680-94288028
chr4-78633964-78634415
chr4-78658017-78658331
chr13-48510244-48510720
chr13-48580143-48580461
chr8-42194830-42195467
chr8-42740952-42742197
chr5-35129325-35130135
chr4-159272634-159273313
chr1-185410976-185411414
chr1-92974923-92975878
chr1-93591335-93592796
chr1-93751066-93751993
chr8-100302996-100303427
chr4-107862638-107863092
chr4-107863755-107864353
chr4-107877264-107877679
chr7-92717612-92718671
chr7-93015309-93016405
chr2-174634285-174635127
chr1-180935060-180936374
chr1-180953336-180954995
chr6-71249937-71250611
chr6-71478709-71479454
chr14-63650304-63650558
chr14-63863968-63864589
chr15-31013870-31014863
chr10-69087682-69088209
chr10-69337399-69337969
chr17-48444268-48444873
chr20-13681186-13681775
chr9-116546854-116548447
chr15-72358617-72359301
chr21-35509004-35509396
chr21-35563881-35564332
chr3-141323818-141324444
chr3-169243715-169244774
chr3-169249714-169250441
