# Supplementary material for: Predicting proximal tubule failed repair drivers through regularized regression analysis of single cell multiomic sequencing
Source: Nat Commun. 2024 Feb 12;15:1291. doi: 10.1038/s41467-024-45706-0 (PMC10861555; doi:10.1038/s41467-024-45706-0)
Supplement: Supplementary file 8 — Supplementary dataset 5 [file 41467_2024_45706_MOESM8_ESM.xlsx]

## Sheet: No pseudocells
TF_name	Score	SE
ESRRG	37.0646	0.208107
PPARA	27.6468	0.123706
RREB1	17.3927	0.100377
RORA	13.9634	0.194179
HNF4A	13.4558	0.0628661
PBX1	10.9672	0.103933
NFIB	9.87458	0.183768
TFCP2L1	8.63641	0.0794112
MAF	8.61608	0.0534723
NFATC3	7.29427	0.0591994
ESR1	6.28996	0.0450909
NFIA	6.16171	0.136373
TFDP2	5.7496	0.0629341
THRB	5.70412	0.0650025
GLI3	4.89087	0.0326135
TFEC	4.58767	0.0442474
FOXO1	4.58073	0.0766932
GLIS1	4.57959	0.0534198
KLF15	4.40535	0.0334196
ZNF75D	4.38609	0.05621
HNF4G	3.67819	0.0575011
RFX7	3.35921	0.054326
HNF1A	3.31537	0.0304323
NR3C1	2.97196	0.050326
FOXO3	2.71085	0.0651925
NFYC	2.65403	0.0381621
VDR	2.41031	0.0276105
MEIS1	2.32113	0.0277015
RXRA	2.30301	0.028717
POU5F1	1.93165	0.0305728
RUNX1	1.88645	0.0381617
TCF7L2	1.85108	0.0608474
KLF13	1.80154	0.0298389
ZKSCAN1	1.80018	0.0334147
MLXIPL	1.78004	0.0277427
LIN54	1.72381	0.0240387
BBX	1.61879	0.0511447
RORC	1.54295	0.019002
NRL	1.5242	0.0163051
SOX5	1.51854	0.0206651
NFE2L1	1.48425	0.0274211
PAX2	1.4689	0.0401095
HOXD3	1.4664	0.020858
IRF2	1.21119	0.0238014
ETV6	1.15723	0.0677896
JDP2	1.14815	0.0178217
ID2	1.02853	0.0196345
STAT5B	0.992176	0.0342373
SMARCC1	0.982071	0.080999
SMAD1	0.960499	0.0320938
CPEB1	0.90476	0.0129593
CEBPD	0.8894	0.0207844
NR2F1	0.869781	0.0134473
TOPORS	0.725678	0.0187823
SOX13	0.718503	0.018744
NR1I3	0.710282	0.0104814
E2F3	0.710041	0.0287182
ESRRA	0.668811	0.019041
FOXP4	0.665167	0.0142638
NR1H2	0.599973	0.0153503
ZNF281	0.595099	0.0144476
ETS2	0.568587	0.0246497
RORB	0.567524	0.0160797
TBX2	0.567483	0.0147192
LHX4	0.543485	0.00893314
IKZF4	0.502313	0.0120329
HLTF	0.497304	0.0183181
NR3C2	0.486904	0.0514396
CEBPZ	0.466509	0.0184882
NR1H3	0.442719	0.0107213
EPAS1	0.432974	0.0375658
NR2F6	0.426242	0.0114756
LMO2	0.425592	0.00895929
KLF9	0.40357	0.0140788
EMX2	0.399119	0.0156756
IRF9	0.393933	0.0112645
SP1	0.36381	0.017755
MYCN	0.348357	0.00728548
ETV5	0.342265	0.014703
FOXK1	0.331309	0.0215212
MAX	0.328791	0.0201293
NFIL3	0.323067	0.012342
REST	0.322447	0.0138404
HNF1B	0.305357	0.048216
HSF4	0.296805	0.00828489
PURA	0.288703	0.031765
MZF1	0.277961	0.0114429
HBP1	0.277598	0.0191483
ZNF75A	0.273179	0.01223
ARID3B	0.241725	0.0168872
MEF2D	0.240598	0.0138314
SMAD9	0.236259	0.0143209
HOXD4	0.214516	0.00587712
ZNF740	0.213943	0.00789816
MAFG	0.205816	0.0132752
TEF	0.204003	0.00876103
ARID5B	0.201639	0.0567982
SP2	0.180115	0.00798864
ERF	0.160269	0.0139896
EMX1	0.154015	0.00795006
MLXIP	0.151976	0.0227555
STAT5A	0.128764	0.0073193
HOMEZ	0.126918	0.00629236
KLF7	0.11544	0.0424797
HESX1	0.115045	0.00473899
ZHX1	0.111918	0.00730926
ARID3A	0.111599	0.0102718
MYPOP	0.109304	0.00528167
NR2C1	0.108274	0.022643
HOXC6	0.107844	0.00718364
CREB3L2	0.106961	0.0142508
ZNF384	0.105261	0.00661835
BRCA1	0.0985726	0.00600101
ZKSCAN3	0.0974118	0.004818
ZBTB7B	0.0930091	0.00550856
ZNF282	0.0895027	0.00701412
HOXD8	0.0847634	0.00415318
ZNF691	0.0832217	0.00419227
RFX1	0.080291	0.0092377
HIC2	0.0795737	0.0044926
ARNTL	0.078809	0.0106793
SREBF1	0.0761831	0.0141442
TGIF2	0.0738561	0.0153019
HOXC10	0.0737493	0.00496306
NFYB	0.0697501	0.00601729
ZBTB6	0.0688674	0.00398559
ELK1	0.0683759	0.0042255
ETV3	0.0659301	0.00479464
XBP1	0.0640817	0.00485346
HLF	0.0633082	0.0195187
DDIT3	0.0628591	0.00867148
NR4A3	0.059319	0.00786674
ZNF524	0.051232	0.00271905
MTF1	0.0505812	0.0065104
HMG20B	0.0490507	0.00480523
ESR2	0.0427806	0.0225469
ZBTB3	0.0396541	0.00214993
RXRB	0.0389577	0.00446125
MLX	0.0387054	0.00409564
AIRE	0.0382905	0.00275866
USF1	0.0380523	0.00293764
ZNF35	0.0376421	0.00350061
GLIS2	0.0374501	0.0125086
HOXC9	0.0351334	0.00697776
OVOL1	0.0348725	0.00245013
MEF2B	0.0333302	0.00753761
USF2	0.0330127	0.0044328
ZNF350	0.0300769	0.00330851
WT1	0.0288733	0.00435795
YBX2	0.0264747	0.00131582
CIC	0.0247735	0.0047297
MYF6	0.0234753	0.00108259
RFX5	0.0225065	0.00349506
VTN	0.0224825	0.00102895
HOXA7	0.0215185	0.00197771
ZNF76	0.0215103	0.00878438
CEBPG	0.0212428	0.00285433
CREB3L3	0.0195306	0.00125349
FOXM1	0.0185547	0.0018378
ATOH7	0.0168585	0.00118491
GCM1	0.0164336	0.00472661
CENPB	0.0160655	0.00174242
ATF6B	0.0150301	0.00315936
CEBPA	0.0144989	0.000983041
TBP	0.0144376	0.00475064
E4F1	0.0142221	0.00207905
SPI1	0.014021	0.00146619
DBX2	0.0136723	0.00108091
ZKSCAN4	0.0132823	0.00155036
HOXA5	0.0126277	0.00329462
HOXA6	0.0108701	0.00189296
ZBED1	0.0108588	0.00148162
FOXJ2	0.0108415	0.00307609
ATF5	0.010772	0.00298482
CREB3	0.0105383	0.00297681
ZSCAN16	0.0103194	0.00166296
YY2	0.0098145	0.00149255
NAIF1	0.00854944	0.000879356
MNT	0.00828662	0.00849782
HES2	0.00778614	0.00179529
HOXC5	0.00763476	0.00105857
FOXO4	0.00700412	0.000928439
ZBTB42	0.00666198	0.0011554
SIX5	0.00622033	0.00108962
HEY2	0.00587396	0.00398208
TBX10	0.00563423	0.00059257
POU2F2	0.00538415	0.00159651
JUNB	0.00496986	0.0108127
THAP1	0.00476961	0.00159426
POU5F1B	0.0041833	0.00208721
SNAI3	0.00391689	0.00051234
FOXD4L5	0.00373471	0.000406609
GATA2	0.00361162	0.000524101
HOXB2	0.00361054	0.00262697
CREB3L4	0.00342474	0.00104554
SOX7	0.00339936	0.00105673
HLX	0.0033437	0.000413847
IRF7	0.00317827	0.00207327
SIX3	0.00301414	0.000981585
CTCFL	0.00290216	0.000428997
SNAI2	0.00284447	0.000375094
OSR1	0.00282566	0.000834742
HOXA4	0.0027706	0.00132697
TBPL2	0.00270994	0.000337729
MESP1	0.0026297	0.000847908
LYL1	0.0025731	0.000312776
LBX2	0.0025711	0.000582793
DBP	0.00250276	0.000721273
ZNF784	0.00245533	0.00111919
TBX20	0.00229629	0.000193474
PAX6	0.00225322	0.000315738
TWIST1	0.00221674	0.000191821
GFI1	0.00204301	0.000404286
SOX10	0.00200989	0.000274374
FLI1	0.00194581	0.000500719
PITX3	0.0018812	0.000261138
GATA3	0.00180848	0.00141826
IRF5	0.00176652	0.002577
BCL6B	0.00167022	0.000208931
CREB3L1	0.00159759	0.000994912
NR2E1	0.00148921	0.000465349
EGR2	0.00146722	0.000733636
GFI1B	0.00125158	0.000340961
SOX18	0.00103671	0.000208485
HOXD1	0.00101447	0.000807899
FOXH1	0.000929069	0.000353002
NPAS1	0.000864793	0.000373346
TBX5	0.00082666	0.000182813
MYB	0.00082583	0.000145084
NANOG	0.000770782	0.000693008
TP73	0.00072307	0.000270886
SNAI1	0.000711316	0.000610694
HEYL	0.000701534	0.000209802
ZIC1	0.00065109	0.000113548
DMRT1	0.000616988	0.000264606
PITX1	0.000600746	0.000100938
TBX22	0.000552506	0.000154473
RFX6	0.000551542	0.000237741
VAX2	0.000549718	0.000138139
SOHLH2	0.000525998	0.00193733
SOX17	0.00052316	8.92831e-05
FOXD4L6	0.000506998	8.92111e-05
PRDM1	0.000494347	0.000631876
ONECUT1	0.000467156	0.00015169
NR5A1	0.000370921	0.000141319
MSX1	0.000338433	0.000483845
RUNX3	0.000331224	0.000281013
TBX21	0.000302296	6.01064e-05
FOXF1	0.000294796	9.91249e-05
CRX	0.000285105	0.000230811
TBX4	0.000277416	0.000129547
LHX2	0.000273787	0.000101432
HOXA13	0.000270034	5.25312e-05
POU3F4	0.000255592	0.00010823
MEOX1	0.000250291	0.000112763
GATA5	0.000233323	9.48853e-05
FOXB1	0.00020901	0.000241747
PAX5	0.000203773	0.000396632
NHLH1	0.000200528	0.00041568
HIC1	0.000190998	0.000112958
BSX	0.000177897	6.06202e-05
HHEX	0.000170437	6.98409e-05
CUX2	0.000168794	0.000403824
TBX18	0.000161553	7.99077e-05
OLIG1	0.000155652	0.000123026
DLX3	0.000153593	6.29155e-05
SHOX	0.000133366	9.25029e-05
MSX2	0.000126537	7.59244e-05
FOXD4L4	0.000119246	0.000271689
SPDEF	9.22691e-05	9.1154e-05
VSX2	7.79696e-05	5.68078e-05
BHLHE22	5.29857e-05	7.26264e-05
RFX4	4.00217e-05	0.000512511
ZNF683	3.82695e-05	0.0001362
TAL1	3.63611e-05	0.000233124
RXRG	3.11787e-05	0.000114422
LHX9	2.39013e-05	6.91751e-05
EOMES	7.7906e-06	0.000111463
ZFP42	4.74168e-06	5.46842e-05
RFX8	1.16296e-06	0.000196742
NFE2	0	0
EGR4	0	0
DMRTA2	0	0
FOXI2	0	0
NR0B1	0	0
VENTX	0	0
MIXL1	0	0
HMX3	0	0
POU3F1	0	0
NPAS4	0	0
HES7	0	0
FOXL1	0	0
MYBL2	0	0
TCF15	-4.04766e-06	4.95079e-05
GBX1	-1.55868e-05	2.76532e-05
OTX2	-4.46557e-05	5.82803e-05
SP7	-5.21003e-05	5.6607e-05
NOBOX	-5.33554e-05	0.000175127
HOXA1	-7.35996e-05	0.000494149
ASCL2	-8.14254e-05	0.000159128
DMRT2	-0.000101461	0.000104037
FOXA2	-0.000117016	9.35086e-05
SP6	-0.000121707	0.000149371
POU4F3	-0.000124961	6.01419e-05
SIX4	-0.000127789	0.000704311
GCM2	-0.000129897	7.51932e-05
TCF23	-0.000143927	6.95854e-05
E2F2	-0.000146199	5.30291e-05
TBX1	-0.000146265	9.33374e-05
DUX4	-0.000158122	6.16324e-05
FOXP3	-0.000158214	0.000172045
HOXC11	-0.000172511	0.000716308
LMX1B	-0.000190335	0.000198013
ZIC4	-0.000224514	8.13449e-05
FIGLA	-0.000229854	5.18578e-05
TWIST2	-0.000238059	0.000212752
FOXI1	-0.00027115	0.000265192
FOXD2	-0.000280283	9.29587e-05
PAX3	-0.000280656	5.92573e-05
PAX7	-0.000304144	0.000102411
HMX2	-0.000321179	0.000114604
FOXC2	-0.000337196	0.000144189
DUXA	-0.000360152	0.00011946
ISX	-0.000361494	0.000117162
SOX15	-0.000373458	0.000302221
ONECUT3	-0.000392518	7.77293e-05
GRHL1	-0.000413297	0.00739648
E2F1	-0.000431077	0.00021112
LHX6	-0.000431452	0.000111877
MEOX2	-0.000469593	0.000250282
LMX1A	-0.000520345	0.000121165
GATA4	-0.00055304	0.00012497
BATF	-0.000555099	0.000166478
SIX1	-0.000562568	9.27998e-05
BATF3	-0.000562895	0.000205379
HSFY1	-0.000566782	8.47616e-05
DLX4	-0.000636724	9.66988e-05
DRGX	-0.000641963	0.000172978
PRRX1	-0.000673118	0.000182763
SP5	-0.000703906	0.00012275
ALX3	-0.000706968	0.000277306
ETV2	-0.000723863	0.000468626
DMRTC2	-0.000735195	9.2904e-05
FOXD4L1	-0.000735989	0.000211898
HOXB8	-0.000764672	0.00244291
MAFA	-0.000821644	0.000119744
TCF21	-0.000848863	0.000193768
CXXC1	-0.000861381	0.00100014
NR5A2	-0.00089068	0.000417049
OSR2	-0.000955982	0.000154775
HEY1	-0.000976026	0.000212051
PRRX2	-0.000980045	0.000196699
FOXE1	-0.0010197	0.000133756
SPIB	-0.00103503	0.000298046
IRF4	-0.00109285	0.000247713
TFAP2D	-0.00114766	0.000166103
ZBTB12	-0.0011772	0.000336342
GMEB1	-0.00125725	0.00231939
PGR	-0.00127444	0.000331579
SOX2	-0.00134315	0.000159304
ARX	-0.00141162	0.000429103
TFAP2A	-0.00153115	0.000996939
GMEB2	-0.00157426	0.00115109
PAX9	-0.00162624	0.000204609
TBX15	-0.0016486	0.00045285
FOXD1	-0.00166745	0.000751485
GATA1	-0.00170706	0.000247716
SOX30	-0.00175479	0.000382883
FOXA1	-0.00180715	0.000150881
ZBTB33	-0.001894	0.00131946
FOXS1	-0.00192703	0.000288386
MAFB	-0.00199983	0.000643506
FOXD4	-0.00213153	0.000341705
HOXA11	-0.00218943	0.000398409
ETV4	-0.00245101	0.000547639
TBX3	-0.00257426	0.000418193
E2F8	-0.00257573	0.000514467
PITX2	-0.00305301	0.00105349
HOXD11	-0.0033075	0.000545114
RHOXF1	-0.00332435	0.000648123
E2F7	-0.00332506	0.000341304
MNX1	-0.00337075	0.000559656
ERG	-0.00341469	0.000873299
PROX1	-0.00354336	0.000776357
PATZ1	-0.00388914	0.00346518
ZNF333	-0.00420655	0.00294045
HINFP	-0.0043823	0.00152778
IRX6	-0.0047408	0.000510847
GLI2	-0.00518506	0.000861561
IRX2	-0.00547837	0.00144635
IKZF1	-0.00579447	0.00070901
GLI1	-0.00592237	0.000520276
ETV1	-0.00601693	0.00357195
FOXO6	-0.00620922	0.000904287
NR1D1	-0.006945	0.00184935
LEF1	-0.00717293	0.000737351
POU2F3	-0.0078776	0.00163185
STAT2	-0.00796352	0.00997693
TEAD3	-0.00827267	0.00666067
HOXA2	-0.00830067	0.00098009
SOX8	-0.00844874	0.000633507
ZNF589	-0.0089863	0.00220092
MEIS3	-0.00906365	0.00064304
FOXJ1	-0.00958667	0.00106291
TP63	-0.00982639	0.00112064
ALX1	-0.00989052	0.000928988
UNCX	-0.0107197	0.000882078
IRX1	-0.0109733	0.00117996
NR1I2	-0.0111869	0.00129571
TFAP2E	-0.0116114	0.000999569
CUX1	-0.0125486	0.0903342
KLF2	-0.0130281	0.00116622
NFATC4	-0.0136031	0.00133018
KLF16	-0.0138355	0.00221747
MYBL1	-0.0147258	0.0014011
MSC	-0.0148312	0.00101096
EBF1	-0.0157136	0.00178477
FOXA3	-0.0159919	0.000883946
MESP2	-0.0164394	0.000866499
ZFHX2	-0.0166163	0.00423623
TAL2	-0.0168681	0.0012568
TCFL5	-0.0172734	0.00227297
NR2E3	-0.0181721	0.00127296
HSF1	-0.0182348	0.0122917
HOXD9	-0.0182939	0.0013563
E2F4	-0.0197574	0.0044878
TFAP4	-0.0199795	0.00211866
AHRR	-0.0206377	0.00201224
HOXA9	-0.0222591	0.00647937
CEBPB	-0.0222939	0.0048713
ZBTB49	-0.0245259	0.00362647
LHX1	-0.024961	0.0124888
HOXB4	-0.0251985	0.00219356
ZNF32	-0.0289907	0.00302971
ONECUT2	-0.0293496	0.001427
TBX19	-0.0294175	0.00543118
RELA	-0.0311425	0.00420308
ZBTB47	-0.033636	0.00228998
E2F6	-0.0337531	0.00999854
ESRRB	-0.0340769	0.0041981
CDC5L	-0.0363443	0.00606247
TP53	-0.0364965	0.00426576
ZNF202	-0.036882	0.00410322
ID4	-0.038234	0.00926843
TFAP2B	-0.0385072	0.00226714
STAT4	-0.0385755	0.0021321
HOXB9	-0.0386139	0.00195114
TFEB	-0.0451616	0.00561603
TCF7	-0.0460881	0.00297081
ZNF354C	-0.0465557	0.00492177
KDM2B	-0.0465959	0.00381967
FOXQ1	-0.0468066	0.00422335
ZNF232	-0.0475118	0.0029637
ZNF143	-0.0498539	0.00622671
PBX2	-0.0512698	0.00420974
ZNF274	-0.0515886	0.0124571
THRA	-0.053768	0.00549738
BCL11B	-0.0541176	0.00228128
RARG	-0.0600987	0.002323
ZNF263	-0.0614968	0.00503657
HOXA3	-0.0618459	0.00862595
GABPA	-0.0637066	0.00786104
EGR3	-0.0646912	0.00230574
DNMT1	-0.0656803	0.00456077
SRF	-0.0662668	0.0051669
PLAG1	-0.0667099	0.00569523
TFAP2C	-0.0693136	0.00202885
TET1	-0.0726861	0.00409702
TERF2	-0.0728937	0.00616983
NRF1	-0.0751725	0.0292701
HOXB7	-0.0782208	0.00317737
HOXB5	-0.0815311	0.00307708
HOXC8	-0.0855378	0.00762988
HES4	-0.0859846	0.00267225
E2F5	-0.0861958	0.00537859
MGA	-0.0869983	0.0219937
ALX4	-0.0888395	0.00228275
TFE3	-0.0904328	0.00563415
NR4A2	-0.0904618	0.00391228
IRF3	-0.0918211	0.0070834
PRDM16	-0.0964039	0.00347925
MAZ	-0.0968862	0.00523194
ETV7	-0.097752	0.00277411
HOXB6	-0.0999857	0.00344954
SOX12	-0.103436	0.00440469
MAFK	-0.104604	0.00506927
GATA6	-0.106636	0.00345137
IRF6	-0.109296	0.00485811
KLF11	-0.111922	0.00708821
ID3	-0.116184	0.00409969
FOXN3	-0.122805	0.0399886
RARA	-0.12349	0.00989289
FOXN2	-0.128421	0.0138091
ZNF410	-0.128786	0.0125771
MEF2C	-0.129436	0.00456213
TFDP1	-0.131355	0.00714866
YY1	-0.131534	0.0167651
HSF2	-0.140349	0.00763178
KLF4	-0.146826	0.00457954
MAFF	-0.149135	0.0127029
HOXD10	-0.155762	0.00478568
RUNX2	-0.158823	0.0161475
ZNF423	-0.16038	0.00371516
ATF1	-0.163272	0.0140702
ATF7	-0.167876	0.0201613
IRF1	-0.172157	0.00784289
FOSB	-0.176345	0.010992
ID1	-0.178737	0.00431692
SIM2	-0.181822	0.00570075
ELK3	-0.18506	0.00530353
TCF4	-0.199306	0.0133158
POU6F2	-0.200527	0.00464068
ATOH8	-0.202461	0.00438505
KLF8	-0.203529	0.019794
ZFX	-0.212049	0.0258787
STAT3	-0.212949	0.0661045
PLAGL1	-0.219298	0.0256081
NR1D2	-0.220596	0.0152763
HMGA2	-0.223279	0.00490103
ZBTB4	-0.224909	0.0101776
NFYA	-0.229282	0.00952397
IRF8	-0.230888	0.00836091
SP4	-0.232993	0.009766
ZNF713	-0.23709	0.0080842
ATF4	-0.239914	0.0114202
MXI1	-0.241406	0.0172332
ARNT	-0.253389	0.0131019
ZBTB7C	-0.277295	0.00566108
NFE2L3	-0.279726	0.00694903
ELF5	-0.283812	0.00473517
PRDM4	-0.287245	0.0202583
NR4A1	-0.298001	0.0202737
CLOCK	-0.303148	0.0198195
HIVEP3	-0.308146	0.0197839
ZNF219	-0.315967	0.00752497
JUND	-0.325327	0.0126005
STAT6	-0.332839	0.0163962
NFIC	-0.344555	0.0388958
POU6F1	-0.345902	0.00941942
CREB1	-0.364497	0.0135912
ATF3	-0.371886	0.0107673
PBX4	-0.381651	0.00781693
IRX5	-0.383587	0.00629993
RARB	-0.383706	0.0209036
SMARCC2	-0.396143	0.0121277
ATF2	-0.408941	0.0140888
CTCF	-0.420417	0.020443
ZBTB1	-0.440376	0.0173072
FOXC1	-0.450556	0.0109012
BHLHE41	-0.456242	0.00886685
STAT1	-0.458266	0.0307607
MEIS2	-0.462807	0.00834015
ELF2	-0.472973	0.0546209
PKNOX1	-0.476024	0.0141966
NFATC2	-0.491856	0.0076673
FOS	-0.495879	0.0159111
NFATC1	-0.502554	0.00872825
BARX2	-0.514742	0.00844056
ELF4	-0.517037	0.00811258
TEAD4	-0.51707	0.0157119
ZBTB7A	-0.559886	0.0188492
RBPJ	-0.564072	0.0342392
SIM1	-0.57025	0.0109136
HMGA1	-0.571648	0.00876966
AR	-0.571898	0.0269806
ARNTL2	-0.58872	0.00816891
ARID5A	-0.59137	0.0101404
CREM	-0.608373	0.0178293
REL	-0.640819	0.0171342
KLF3	-0.646713	0.0175508
MECP2	-0.649776	0.0273926
EHF	-0.663162	0.00903818
NR2F2	-0.681168	0.0205319
NFKB2	-0.711495	0.0125736
PKNOX2	-0.718609	0.00920382
BHLHE40	-0.721373	0.0164001
KLF10	-0.738546	0.0177957
BCL11A	-0.74718	0.00838541
ATF6	-0.769503	0.033248
EP300	-0.77137	0.0294477
HES1	-0.781544	0.0170101
IRX3	-0.781809	0.00929914
TGIF1	-0.782918	0.0164797
MYC	-0.789021	0.0105572
FOXK2	-0.789959	0.0247888
ZNF652	-0.83841	0.0205287
YBX1	-0.851185	0.0192768
ZFY	-0.870039	0.0139344
NR2C2	-0.892466	0.0229766
ELK4	-0.90459	0.0203828
PBX3	-0.905015	0.0152777
HOXB3	-0.928783	0.0125391
NFIX	-0.93294	0.0180545
HDX	-0.967553	0.0197366
UBP1	-0.968423	0.0222597
JUN	-1.02207	0.0246682
TCF3	-1.07667	0.0157925
POU3F3	-1.08564	0.0185752
TCF7L1	-1.12545	0.0113497
EGR1	-1.15752	0.0164326
BCL6	-1.17129	0.0179922
SMAD5	-1.21518	0.0299066
SP3	-1.27744	0.0326105
NR1H4	-1.29305	0.0567918
AHR	-1.32004	0.019537
BACH1	-1.32969	0.0463721
PPARD	-1.33212	0.021939
FOSL1	-1.42733	0.012662
PPARG	-1.50611	0.0535177
ZFHX3	-1.58746	0.0262334
SMAD4	-1.62771	0.0361613
NPAS3	-1.64522	0.0173617
SOX9	-1.70182	0.0216553
TFCP2	-1.71284	0.0322543
HMBOX1	-1.9137	0.0384381
ARID2	-1.97939	0.0480294
FOXJ3	-2.00884	0.0614752
NPAS2	-2.03763	0.0291797
POU2F1	-2.17144	0.0452185
KLF5	-2.26181	0.0205913
RELB	-2.28105	0.0254489
ETS1	-2.28311	0.0204809
FUBP1	-2.30419	0.0357355
ENO1	-2.37205	0.0373317
ZEB1	-2.38945	0.0357866
ELF3	-2.67107	0.0281879
KLF12	-2.72868	0.0644817
SMAD3	-2.88539	0.0463438
RFX3	-3.19181	0.044298
BPTF	-3.38594	0.0902716
TEAD1	-3.62466	0.130611
CBFB	-3.79336	0.0382265
SREBF2	-3.79691	0.0414091
RFX2	-3.80283	0.0316315
SOX4	-3.96943	0.0326548
ZNF148	-4.01112	0.0858423
SOX6	-4.05944	0.161582
MBD2	-4.15006	0.0406645
FOSL2	-4.33428	0.0363199
ELF1	-4.50374	0.0679554
MECOM	-4.59685	0.0389409
ARNT2	-4.697	0.0296228
HIVEP1	-4.78804	0.0521716
FOXP1	-5.3173	0.0990027
NFE2L2	-5.41401	0.0651375
HIF1A	-5.5304	0.061195
LCOR	-5.76153	0.0742119
PAX8	-6.39987	0.119532
NR6A1	-6.56523	0.0835387
FOXP2	-7.54288	0.0503593
BACH2	-7.62893	0.035617
NFKB1	-7.70708	0.0551207
SMAD2	-8.10683	0.067893
MITF	-8.56701	0.0746229
CREB5	-11.279	0.0681785
HIVEP2	-11.8196	0.0730835
KLF6	-14.6441	0.0824074
MEF2A	-17.2061	0.113392
TCF12	-21.2529	0.181187
GLIS3	-21.763	0.126587
NFAT5	-25.1879	0.129638

## Sheet: Pseudocell 5
TF_name	Score	SE
ESRRG	41.1106	0.363297
PPARA	30.6874	0.222854
RREB1	17.6837	0.177163
RORA	17.301	0.348876
HNF4A	13.9647	0.111569
PBX1	11.9576	0.19376
NFATC3	9.24384	0.120375
MAF	9.22218	0.0995962
NFIB	8.91651	0.318421
NFIA	8.40171	0.248536
TFCP2L1	8.13288	0.140514
ESR1	7.72346	0.0885943
THRB	7.33844	0.126846
ZNF75D	6.90152	0.10784
GLI3	6.22019	0.0613254
GLIS1	5.30464	0.0980822
TFDP2	5.26266	0.112185
TFEC	5.09865	0.082741
KLF15	4.83762	0.0637482
HNF4G	4.65467	0.111439
FOXO1	4.63297	0.144641
NR3C1	4.08987	0.100753
HNF1A	3.53268	0.0584086
RFX7	3.41548	0.0920609
NFYC	2.79919	0.0688602
RUNX1	2.65838	0.0723399
FOXO3	2.56987	0.123646
MEIS1	2.50815	0.0513343
RXRA	2.3888	0.0532065
VDR	2.3712	0.0485042
POU5F1	2.21849	0.0545621
MLXIPL	2.20201	0.0534491
TCF7L2	2.15311	0.104594
KLF13	2.14583	0.053874
SMARCC1	2.10028	0.137981
PAX2	2.01813	0.0710544
NRL	1.98112	0.0319164
RORC	1.89985	0.0377493
SOX5	1.86596	0.0385616
BBX	1.77262	0.0904728
ZKSCAN1	1.67595	0.0606007
LIN54	1.58477	0.0430269
HOXD3	1.483	0.0375814
JDP2	1.2802	0.0339893
NFE2L1	1.23937	0.0424218
ID2	1.18879	0.0373552
NR1I3	1.12355	0.0216748
NR3C2	1.12161	0.0873071
IRF2	1.06816	0.0372884
ETS2	1.04423	0.0497016
SOX13	1.00515	0.0339734
CPEB1	0.970413	0.0248797
NR2F1	0.909209	0.0265422
CEBPD	0.885142	0.0375536
STAT5B	0.88215	0.0563171
E2F3	0.800335	0.0512522
TOPORS	0.789492	0.033144
RORB	0.758368	0.029362
ZNF281	0.746509	0.0261193
ARID5B	0.71616	0.0992645
CEBPZ	0.680777	0.0357664
LHX4	0.659622	0.0178782
EPAS1	0.653885	0.0715841
TBX2	0.612208	0.0313379
LMO2	0.602312	0.0176667
FOXP4	0.571028	0.0235727
KLF9	0.556923	0.0268498
ETV5	0.531865	0.0270448
SMAD1	0.524053	0.0504011
MYCN	0.501671	0.0140291
HNF1B	0.498432	0.0837793
EMX2	0.493968	0.0275235
IKZF4	0.493425	0.0213323
ETV6	0.469205	0.115123
NR1H2	0.449086	0.0242997
HLTF	0.422962	0.0302676
MAX	0.420794	0.0292724
ESRRA	0.408445	0.0248259
ARID3B	0.393774	0.0286454
IRF9	0.363636	0.0195958
HSF4	0.328172	0.0146402
FOXK1	0.323692	0.0311014
TEF	0.303771	0.0164524
STAT3	0.288639	0.108578
NFIL3	0.285248	0.0196145
HBP1	0.269719	0.0298913
SMAD9	0.263689	0.0220592
CUX1	0.241975	0.171528
TGIF2	0.2199	0.0250748
REST	0.214327	0.017922
NR2F6	0.212199	0.0148302
ZNF740	0.208049	0.0127085
NR4A3	0.201399	0.0164588
HOXD4	0.188756	0.00998452
ZNF75A	0.183964	0.0152129
SP1	0.178035	0.0215845
E2F6	0.177834	0.0174512
ERF	0.177199	0.0206894
ESR2	0.168825	0.0414622
NR1H3	0.165483	0.01163
STAT5A	0.165186	0.0132424
RFX1	0.157441	0.0172262
MAFG	0.147455	0.0227283
MZF1	0.136644	0.0148462
HIC2	0.124858	0.00838375
ARID3A	0.118229	0.0161223
XBP1	0.115952	0.00874386
MEF2D	0.10836	0.0196375
EMX1	0.107075	0.0114599
BRCA1	0.105786	0.0118301
DDIT3	0.103324	0.0142436
ID4	0.0938569	0.0158354
CREB3L2	0.0925039	0.0235796
JUNB	0.0919397	0.0165809
MYPOP	0.0847418	0.00756174
HOXD8	0.0835862	0.00673124
SP2	0.0800798	0.00984084
AIRE	0.0781584	0.00512508
ZKSCAN3	0.0763502	0.0065192
NFYB	0.0663529	0.00794946
GLIS2	0.0650778	0.0161409
ZBTB7B	0.0641318	0.00721678
ZHX1	0.0579483	0.0108316
HMG20B	0.0566522	0.00812552
MTF1	0.0534636	0.00821551
SREBF1	0.0525908	0.0190367
MEF2B	0.0496399	0.0126503
ETV3	0.0487662	0.00609615
CIC	0.0479018	0.00836211
RFX5	0.0474264	0.00573134
HOXC10	0.0465024	0.00713268
E4F1	0.03993	0.00482465
ZNF282	0.036508	0.0100736
ZBTB6	0.0362056	0.00442395
WT1	0.036028	0.0100362
YBX2	0.0360109	0.00266132
USF1	0.0354578	0.00464344
GRHL1	0.03542	0.01439
ELK1	0.0349023	0.00629521
HEY2	0.0298911	0.00486099
HESX1	0.0286859	0.00379761
MNT	0.0279773	0.0139687
HOXC9	0.0273347	0.0104407
HES2	0.0266508	0.00348347
ZNF384	0.0246289	0.00930939
TBP	0.0233693	0.00566159
OVOL1	0.0229617	0.00354598
HOXC6	0.0217002	0.0124128
ZNF524	0.0195638	0.00348035
ZKSCAN4	0.0189709	0.00289003
ZNF350	0.0188064	0.00395627
POU5F1B	0.0182986	0.00370301
VTN	0.0173604	0.00157222
FOXM1	0.017045	0.0035067
PURA	0.0169437	0.0491914
TEAD3	0.0167738	0.00811193
ATF6B	0.0156361	0.00394277
ZNF691	0.0153085	0.00432718
ZBTB42	0.013919	0.00206747
YY2	0.0136596	0.00354351
CENPB	0.0131814	0.00239839
HOXB8	0.0125666	0.00334789
ZBTB3	0.0125483	0.00267478
MLXIP	0.012135	0.0418745
MESP1	0.0120116	0.00170373
DBX2	0.0115469	0.00203961
CEBPA	0.0110945	0.00141314
ZNF35	0.00973621	0.00527767
GCM1	0.00928285	0.00940321
DBP	0.00896921	0.00210079
SPI1	0.00871984	0.00233551
MYF6	0.00823401	0.00123032
HOMEZ	0.00773918	0.00787131
ARNTL	0.00721196	0.0148624
HOXD1	0.00700603	0.00173476
CREB3	0.00686082	0.0028286
SOX7	0.00683032	0.00183105
ETV1	0.00681965	0.0055574
SNAI1	0.0067678	0.00093788
CREB3L3	0.0065175	0.00118134
TBX10	0.00643682	0.00147159
ZBED1	0.00638418	0.00224317
PAX6	0.00551496	0.00071489
ZNF354C	0.0053117	0.00540486
ATOH7	0.00518075	0.00177538
GATA2	0.00492548	0.00113775
CTCFL	0.00454851	0.00095202
TFAP2A	0.00451154	0.00154059
CREB3L4	0.00429262	0.00197376
ETV2	0.00407347	0.00061215
NAIF1	0.00357106	0.00086685
FOXJ2	0.00353049	0.00386554
SIX5	0.00301808	0.00148906
IRX2	0.0026762	0.0022305
HLX	0.00266226	0.00094464
TP73	0.00262681	0.00040882
CRX	0.00228475	0.00043862
THAP1	0.00227603	0.00221326
SPIB	0.0022564	0.00060587
LHX1	0.00221546	0.0186659
POU2F2	0.00206433	0.00210908
LBX2	0.00203209	0.00112229
GFI1	0.00199754	0.00045665
GFI1B	0.00175897	0.00049396
HOXC5	0.00170999	0.00087924
HOXA1	0.00170812	0.00078842
FLI1	0.00169605	0.00039732
RFX6	0.00167983	0.00036346
HOXA6	0.00161808	0.00248951
BCL6B	0.0013295	0.00033336
ZNF333	0.00117664	0.00524255
PITX3	0.00108511	0.00026477
IRF4	0.00100903	0.00026569
HOXA5	0.00098396	0.0059562
PRDM1	0.00097344	0.00070342
NPAS1	0.00092685	0.00084547
TBX20	0.00092062	0.00026984
FOXD4L5	0.00090242	0.00027483
CUX2	0.00085939	0.00024684
ZBTB12	0.0007938	0.00049537
FOXD4L4	0.00067251	0.0002498
TBPL2	0.00063986	0.00056016
HIC1	0.00061814	0.00014139
TBX5	0.00058023	0.00015369
RXRG	0.00055957	0.00019879
FOXC2	0.00052303	0.0001813
FOXP3	0.00050234	0.00019719
BSX	0.00047148	0.00013066
POU4F3	0.00046539	0.00013267
HLF	0.00041998	0.0361466
SOX15	0.00041308	0.00013191
FOXB1	0.00040723	0.00019623
HEYL	0.00037635	0.00039396
RFX8	0.00034482	0.00015232
NHLH1	0.00031023	0.00087957
HMX2	0.00029774	0.00019508
FOXD4L6	0.0002751	0.00017114
MAFB	0.00026073	0.00090346
EOMES	0.00024751	0.00011299
GCM2	0.00022811	5.5e-05
POU3F4	0.00021075	6.77e-05
HOXA13	0.00015833	5.28e-05
SOX17	0.00012876	6.46e-05
GBX1	0.00011426	4.92e-05
NR5A1	5.8e-05	0.00018553
TAL1	5.45e-05	0.00018875
RFX4	4.83e-05	0.00091883
SHOX	3.81e-05	0.00018159
HHEX	2.52e-05	0.00010774
GATA4	2.23e-05	0.00011724
TBX18	1.84e-05	0.00011346
VSX2	1.45e-05	0.00018367
BHLHE22	0	0
FIGLA	0	0
NFE2	0	0
BATF	0	0
EGR4	0	0
OSR2	0	0
SP7	0	0
ONECUT3	0	0
DMRT1	0	0
DMRTA2	0	0
DMRT2	0	0
FOXI2	0	0
GATA1	0	0
SIX1	0	0
SIX3	0	0
NR0B1	0	0
LYL1	0	0
ZFP42	0	0
ONECUT1	0	0
FOXF1	0	0
DLX3	0	0
PITX1	0	0
NOBOX	0	0
LHX6	0	0
LHX9	0	0
VENTX	0	0
DRGX	0	0
ISX	0	0
MIXL1	0	0
HMX3	0	0
DUXA	0	0
DUX4	0	0
POU3F1	0	0
NPAS4	0	0
HES7	0	0
MYB	0	0
FOXL1	0	0
MYBL2	0	0
BATF3	0	0
GMEB2	0	0
GATA5	-5.32e-06	0.0001338
RHOXF1	-2.71e-05	0.00105396
OLIG1	-3.76e-05	0.00010148
VAX2	-6.01e-05	0.00019281
GLI1	-7.72e-05	0.00028796
TBX21	-0.0001126	0.00016176
TBX1	-0.0001137	3.48e-05
FOXA2	-0.0001191	5.35e-05
TWIST1	-0.000128	0.00022067
OTX2	-0.0001609	6.62e-05
MAFA	-0.0001886	7.82e-05
E2F2	-0.0002043	6.82e-05
OSR1	-0.0002166	0.00146344
ZIC4	-0.0002177	0.00010766
ZBTB33	-0.000232	0.00307438
TBX22	-0.0002572	0.00011808
FOXS1	-0.0002623	0.00027377
PAX3	-0.000265	8.18e-05
TFAP2D	-0.0002973	0.00013717
LHX2	-0.0003171	0.00014813
LMX1A	-0.0003286	0.00017533
HSFY1	-0.0003529	0.00014765
SOX10	-0.0003632	0.00052053
MEOX1	-0.0003637	5.01e-05
MEOX2	-0.0004085	0.00015622
FOXD2	-0.0004176	9.43e-05
E2F1	-0.0004439	0.00035242
MSX2	-0.0004598	0.00012028
SOX2	-0.0004634	0.00017663
PAX7	-0.0004679	0.00021146
TBX4	-0.0005156	0.00025516
ASCL2	-0.0005537	0.00017267
DMRTC2	-0.000594	9.65e-05
RUNX3	-0.0005948	0.00021355
SNAI3	-0.0006317	0.00097238
FOXA1	-0.0006322	0.00012131
FOXH1	-0.0006778	0.00046638
NANOG	-0.0006796	0.00119441
TWIST2	-0.0007067	0.00030556
NR2E1	-0.0007314	0.0006854
SP6	-0.0007613	0.00013741
ZIC1	-0.0007934	0.00025417
TCF23	-0.0007952	0.00021992
HOXD11	-0.0008688	0.00086325
PRRX2	-0.0009728	0.00030142
FOXD4L1	-0.0010091	0.00022009
HEY1	-0.0010156	0.00054866
SP5	-0.0010214	0.00023144
PRRX1	-0.0010561	0.000519
TCF21	-0.0010703	0.00032628
ZNF683	-0.0010819	0.00028048
HOXA7	-0.0011122	0.00254231
LMX1B	-0.0011469	0.00044058
FOXD4	-0.0011481	0.00025343
TCF15	-0.0011576	0.00022588
CREB3L1	-0.0012132	0.00177306
PAX9	-0.0013716	0.00027063
SOX18	-0.0016354	0.0004541
PITX2	-0.0017145	0.00075953
SPDEF	-0.0017531	0.0002721
ETV4	-0.0017966	0.00091355
GLI2	-0.0018144	0.0014139
FOXE1	-0.0018568	0.00038273
DLX4	-0.0020469	0.00034544
PGR	-0.0020962	0.0005116
HINFP	-0.0021402	0.00389863
HOXC11	-0.0021448	0.00106028
EGR2	-0.0023384	0.00095559
SNAI2	-0.0023929	0.00090441
FOXI1	-0.002778	0.00059138
FOXO4	-0.0028021	0.00098226
MLX	-0.002855	0.00727225
PAX5	-0.0028585	0.00050578
TBX15	-0.0028629	0.00155099
TCFL5	-0.0030546	0.00197001
IRF7	-0.0030943	0.00405367
E2F7	-0.0031189	0.00040527
GATA3	-0.0032218	0.0023571
HOXA4	-0.0032887	0.00148778
CXXC1	-0.0033072	0.00131899
TFAP2E	-0.0035937	0.00159106
TP53	-0.0036177	0.00529262
ZSCAN16	-0.0041018	0.00241633
IKZF1	-0.0042098	0.00098078
PROX1	-0.0043722	0.0010862
ALX3	-0.0046345	0.00093465
FOXO6	-0.0047316	0.00163998
FOXJ1	-0.0049444	0.00104018
NR5A2	-0.005084	0.00075937
ERG	-0.0051091	0.00080399
SIX4	-0.005468	0.00123768
ZNF76	-0.0055953	0.0124483
SOX30	-0.0057044	0.00079705
ZNF32	-0.0057072	0.00392949
NR1D1	-0.0057701	0.00408834
ZNF784	-0.0067592	0.00232811
NFATC4	-0.0067656	0.00278079
GMEB1	-0.0067847	0.00253914
HOXA11	-0.0068796	0.00091766
IRX6	-0.0071899	0.00088757
ARX	-0.0073899	0.00083794
E2F8	-0.0074178	0.00096882
FOXD1	-0.0074671	0.00134171
TBX3	-0.0078858	0.00092762
LEF1	-0.0082867	0.000987
HOXA2	-0.0088443	0.00129142
MYBL1	-0.0089229	0.00162574
SOX8	-0.0096245	0.00098626
MSX1	-0.0098556	0.00182547
EBF1	-0.0107294	0.00245146
SOHLH2	-0.0108741	0.00345229
POU2F3	-0.0113534	0.00210543
MEIS3	-0.011648	0.00104663
FOXQ1	-0.0116587	0.00868388
MESP2	-0.0126672	0.0012675
ZNF589	-0.0130871	0.00363829
UNCX	-0.0131242	0.00140567
NR1I2	-0.0133804	0.00190031
HOXB2	-0.0138511	0.00261336
IRF5	-0.0145017	0.0041469
TAL2	-0.0145774	0.00229579
CEBPG	-0.0147715	0.00450859
MNX1	-0.0150696	0.0015553
E2F4	-0.0151566	0.00639317
ATF5	-0.0155886	0.00508284
ALX1	-0.0158885	0.00170149
ZFHX2	-0.016037	0.00500234
ZBTB47	-0.0178583	0.00298352
KLF2	-0.0182673	0.00202445
TP63	-0.0183379	0.00205634
CEBPB	-0.0185992	0.00670315
NR2E3	-0.0195153	0.00201894
IRX1	-0.0195228	0.00243894
TFAP2B	-0.0207581	0.00303867
ZNF202	-0.0216825	0.00506546
HOXB9	-0.023215	0.00229891
TFAP4	-0.0237069	0.00378279
HOXD9	-0.023945	0.00208312
TFEB	-0.0245031	0.00499236
ZBTB49	-0.0249449	0.00458316
ZNF274	-0.0277779	0.0174146
HOXB4	-0.0279021	0.0033825
ATF4	-0.0285416	0.0165908
ZNF232	-0.028637	0.00543162
STAT2	-0.0294467	0.0162923
FOXA3	-0.0343151	0.00213235
RXRB	-0.0349317	0.00812733
MSC	-0.0359184	0.0022545
AHRR	-0.0361526	0.00395727
KDM2B	-0.0366327	0.00720296
TCF7	-0.0381507	0.00465231
TERF2	-0.0382402	0.00907167
USF2	-0.0388383	0.00626649
HOXB5	-0.0406403	0.00418438
ONECUT2	-0.0410662	0.00250825
STAT4	-0.0436235	0.00344175
TBX19	-0.0439192	0.00655953
PATZ1	-0.0444441	0.00560482
HOXC8	-0.0469086	0.0113332
FOXN2	-0.0472641	0.0185347
BCL11B	-0.0512272	0.00364962
RARG	-0.0514726	0.00411925
EGR3	-0.0517793	0.00330253
RELA	-0.0518454	0.00886705
KLF16	-0.051906	0.00524057
HOXA9	-0.0526977	0.0100331
GABPA	-0.0634672	0.011539
HSF2	-0.0647298	0.0078281
CDC5L	-0.0688348	0.0131429
IRF6	-0.0699521	0.00632016
SOX12	-0.072716	0.00652862
PLAG1	-0.0730286	0.00960951
ETV7	-0.0735254	0.0040371
TET1	-0.081526	0.00885333
DNMT1	-0.0823253	0.00830068
MEF2C	-0.0844591	0.00824653
TFAP2C	-0.0851446	0.00420146
HSF1	-0.0909242	0.0198758
ZNF410	-0.0934629	0.0194003
NR4A2	-0.0936159	0.00589034
HOXA3	-0.0950755	0.0128377
HOXB7	-0.0956782	0.00650979
MGA	-0.0973262	0.040427
THRA	-0.0974986	0.0103189
PRDM16	-0.0975856	0.00535344
ZNF263	-0.0984444	0.00966464
HES4	-0.0994079	0.00500463
E2F5	-0.100584	0.00956963
SRF	-0.102841	0.00908345
PBX2	-0.107227	0.00906038
NR4A1	-0.112326	0.0304186
ALX4	-0.112379	0.00433771
GATA6	-0.112468	0.00532852
RARA	-0.112489	0.0125946
YY1	-0.113807	0.0193153
HOXB6	-0.114727	0.00602083
ID3	-0.116871	0.0068393
IRF3	-0.11741	0.0124384
KLF11	-0.119032	0.0121244
ESRRB	-0.120504	0.00843253
CREB1	-0.122582	0.012641
ZNF143	-0.125479	0.014161
TFE3	-0.126213	0.0105985
SIM2	-0.127077	0.0069852
KLF4	-0.127927	0.0074813
NR2C1	-0.135773	0.0251015
ATF1	-0.150762	0.0241078
POU6F2	-0.156087	0.00753718
TFDP1	-0.158798	0.0132158
ID1	-0.160647	0.00688528
TEAD4	-0.165692	0.0251888
HOXD10	-0.167913	0.00831736
MAFK	-0.168722	0.00968352
MAFF	-0.170761	0.0192775
IRF1	-0.173983	0.0110747
MXI1	-0.180717	0.0226007
ELK3	-0.181531	0.00929356
HMGA2	-0.186068	0.0083385
NR1D2	-0.18697	0.0227988
FOSB	-0.187388	0.0158689
KLF8	-0.187541	0.0360653
ZFX	-0.187547	0.0350921
MAZ	-0.193148	0.0102528
ATOH8	-0.203171	0.00734832
ATF7	-0.204356	0.0300676
ZNF713	-0.219511	0.0120974
ZNF423	-0.229105	0.00662093
CLOCK	-0.229369	0.0292501
SP4	-0.236202	0.0156264
NRF1	-0.239457	0.0443521
POU6F1	-0.245584	0.0143487
FOXN3	-0.249099	0.0583741
NFYA	-0.252064	0.0148081
STAT6	-0.253081	0.0227694
PRDM4	-0.253966	0.0370887
CREM	-0.254116	0.022188
JUND	-0.257116	0.0200573
ZBTB4	-0.257524	0.0166226
ZBTB7A	-0.265401	0.0237113
ZBTB7C	-0.268097	0.00985657
NFE2L3	-0.280122	0.0131523
NFIC	-0.300073	0.0660894
ARNT	-0.305776	0.019086
ATF3	-0.312869	0.0167965
FOS	-0.3141	0.0239301
RUNX2	-0.316529	0.0246165
ZNF219	-0.325954	0.0134531
EP300	-0.348619	0.0387606
IRF8	-0.357376	0.0168381
RARB	-0.3794	0.0410547
CTCF	-0.384103	0.0270363
PKNOX1	-0.388003	0.0229018
STAT1	-0.409302	0.0470372
REL	-0.412274	0.0287293
ELF5	-0.430458	0.00960804
HIVEP3	-0.430516	0.0313155
SMARCC2	-0.436663	0.0214788
PBX4	-0.438239	0.0138429
IRX5	-0.465699	0.0115995
BHLHE41	-0.493021	0.0147675
SIM1	-0.494267	0.0188657
MECP2	-0.502231	0.0392602
RBPJ	-0.503673	0.0412155
TCF4	-0.506968	0.0239968
PLAGL1	-0.544876	0.0420999
EHF	-0.545551	0.0147279
ELF4	-0.550038	0.0149592
ATF6	-0.553988	0.0470584
NFATC2	-0.554177	0.0136741
MEIS2	-0.559629	0.0149849
ZBTB1	-0.560435	0.0294705
ATF2	-0.563563	0.0264902
HMGA1	-0.573197	0.0160519
ARID5A	-0.608377	0.0170619
ZNF652	-0.621724	0.0313633
KLF3	-0.631228	0.0277751
UBP1	-0.652658	0.0290804
KLF7	-0.66812	0.0805286
ARNTL2	-0.678891	0.0149687
HES1	-0.685839	0.02961
NFATC1	-0.688357	0.0165028
ELF2	-0.707047	0.0761153
BARX2	-0.708204	0.0162557
BHLHE40	-0.739406	0.0274363
KLF10	-0.741332	0.0304042
NFKB2	-0.744224	0.0214377
FOXK2	-0.764126	0.0373997
NR2C2	-0.764598	0.0376445
FOXC1	-0.769625	0.0231323
HDX	-0.888722	0.0321205
HOXB3	-0.910824	0.0215698
PKNOX2	-0.913619	0.0172018
ZFY	-0.919945	0.025672
TGIF1	-0.967705	0.0308403
MYC	-0.968766	0.020025
IRX3	-0.979985	0.0160173
YBX1	-0.997259	0.03412
AR	-1.01862	0.0504705
ELK4	-1.03005	0.0356055
BACH1	-1.0317	0.0706214
BCL11A	-1.03768	0.0170615
NR2F2	-1.05834	0.0407905
EGR1	-1.06078	0.0268403
JUN	-1.0931	0.0380234
PBX3	-1.13653	0.0278071
SP3	-1.19274	0.0468753
POU3F3	-1.30961	0.0363224
NFIX	-1.31166	0.0332189
BCL6	-1.33857	0.0323056
TCF3	-1.39883	0.0318476
SMAD5	-1.46614	0.0496581
SOX9	-1.52463	0.0356115
NR1H4	-1.53234	0.100316
TFCP2	-1.53811	0.0519843
TCF7L1	-1.58241	0.0222652
PPARD	-1.60925	0.0402482
FOSL1	-1.64273	0.0216452
PPARG	-1.68203	0.0947833
SMAD4	-1.70508	0.061049
AHR	-1.78831	0.0370505
NPAS3	-1.86025	0.031179
POU2F1	-1.86515	0.0678423
RELB	-1.90706	0.0402543
HMBOX1	-2.01919	0.064611
ZFHX3	-2.04166	0.0520851
FOXJ3	-2.1675	0.107617
ETS1	-2.16798	0.034336
ARID2	-2.30145	0.0905425
KLF5	-2.39611	0.0376714
NPAS2	-2.48148	0.0536736
FUBP1	-2.50014	0.0625784
ZEB1	-2.54706	0.0616975
ELF3	-2.85376	0.0484338
ENO1	-3.2465	0.0695957
SMAD3	-3.32082	0.0806162
RFX2	-3.37161	0.052417
SREBF2	-3.44638	0.0699255
MECOM	-3.70684	0.0599402
RFX3	-3.8049	0.082268
CBFB	-3.94752	0.0682158
TEAD1	-3.96056	0.254508
KLF12	-4.08674	0.119243
BPTF	-4.38748	0.169632
SOX4	-4.40652	0.056876
FOSL2	-4.44618	0.0631411
MBD2	-4.515	0.0745931
ELF1	-4.61651	0.121673
NFE2L2	-5.00701	0.107896
HIVEP1	-5.04855	0.0924985
LCOR	-5.25248	0.122187
ZNF148	-5.4866	0.161919
HIF1A	-5.68811	0.106664
ARNT2	-5.72287	0.0573512
NR6A1	-7.44397	0.150863
FOXP1	-7.46315	0.181249
FOXP2	-7.76043	0.0831161
SOX6	-8.00413	0.276607
PAX8	-8.07207	0.211076
BACH2	-8.10756	0.0594903
SMAD2	-8.8572	0.128644
MITF	-9.14947	0.134981
NFKB1	-9.40361	0.103993
CREB5	-10.0173	0.101469
HIVEP2	-11.0153	0.124019
KLF6	-14.6017	0.137695
MEF2A	-20.8857	0.216703
GLIS3	-21.1625	0.215463
TCF12	-26.7899	0.342955
NFAT5	-27.3464	0.232496

## Sheet: Pseudocell 10
TF_name	Score	SE
ESRRG	39.9291	0.401889
PPARA	28.65	0.232985
RREB1	18.2697	0.19317
RORA	16.0146	0.392799
HNF4A	13.3413	0.123341
PBX1	13.2291	0.226908
NFATC3	10.3005	0.146666
NFIB	9.41361	0.349574
MAF	8.9291	0.10559
ESR1	8.89604	0.106553
THRB	7.88859	0.155275
ZNF75D	7.68356	0.127375
TFCP2L1	7.43715	0.153282
NFIA	7.05281	0.270743
GLIS1	6.13389	0.123944
GLI3	5.8565	0.0655994
FOXO1	5.55516	0.172204
HNF4G	5.28334	0.137452
TFEC	5.21035	0.092493
TFDP2	4.65242	0.123661
KLF15	4.07887	0.0698169
HNF1A	3.82142	0.0703254
RFX7	3.50522	0.112341
TCF7L2	3.29872	0.130652
NR3C1	3.20605	0.111501
NFYC	3.19025	0.083953
RUNX1	3.10587	0.0886437
SMARCC1	2.99526	0.185423
RXRA	2.95616	0.0682287
MLXIPL	2.87362	0.0683376
POU5F1	2.52885	0.0707731
FOXO3	2.50646	0.144497
VDR	2.50363	0.0610468
LIN54	2.48988	0.0595454
MEIS1	2.44233	0.0596905
KLF13	2.41997	0.0683261
SOX5	2.37689	0.0475403
NRL	2.35921	0.0432686
BBX	2.33857	0.104961
ZKSCAN1	1.90404	0.0764162
RORC	1.85374	0.0473035
HOXD3	1.6109	0.0453554
PAX2	1.58359	0.0841095
CPEB1	1.52509	0.035091
CEBPD	1.52143	0.0499534
ID2	1.50542	0.0484352
ETV6	1.44676	0.139609
IRF2	1.3833	0.050696
TOPORS	1.3767	0.0470398
JDP2	1.32652	0.041902
STAT5B	1.273	0.0729401
NR1I3	1.22281	0.0266868
E2F3	1.03279	0.0623198
NR2F1	1.02937	0.0342098
CEBPZ	0.980764	0.0462449
ETS2	0.901023	0.0569009
SOX13	0.853547	0.039306
NFE2L1	0.814643	0.0421951
RORB	0.810504	0.0351721
SMAD1	0.746761	0.0575645
LHX4	0.738588	0.0207353
FOXP4	0.696349	0.0299043
EPAS1	0.635055	0.0855885
ESRRA	0.613678	0.0380739
LMO2	0.588495	0.0212433
STAT3	0.58568	0.125623
ETV5	0.583244	0.0335447
TEF	0.581414	0.0244418
HLTF	0.576891	0.0363534
ARID3B	0.57072	0.0352722
MYCN	0.559523	0.0187945
ZNF281	0.528751	0.027054
EMX2	0.517628	0.0341049
HNF1B	0.465501	0.0945155
IRF9	0.461161	0.0239782
FOXK1	0.438247	0.0381751
NR3C2	0.416769	0.10546
NR1H2	0.41623	0.0284577
TBX2	0.3963	0.0381922
IKZF4	0.353062	0.0209333
KLF9	0.330456	0.0283251
MAX	0.327941	0.033404
HSF4	0.3142	0.0198812
MEF2D	0.299504	0.025659
NR2F6	0.297259	0.0196388
TGIF2	0.288792	0.0338051
ESR2	0.24086	0.0491952
SMAD9	0.235111	0.0260498
E2F6	0.227611	0.0258013
HOXD4	0.209822	0.0126336
ERF	0.198929	0.028473
MZF1	0.197826	0.0230119
NR1H3	0.194781	0.0143292
CREB3L2	0.181465	0.0311719
SP1	0.178971	0.0262834
ZNF75A	0.174634	0.0230295
DDIT3	0.173403	0.0188289
ZNF740	0.166617	0.0137723
REST	0.159458	0.0182291
NR4A3	0.152955	0.0199683
SP2	0.133135	0.0124398
EMX1	0.130433	0.0152269
ZBTB6	0.124591	0.00965217
NFIL3	0.122535	0.0193764
JUNB	0.116338	0.0215309
LHX1	0.114548	0.0232998
HOXC10	0.109889	0.00998488
AIRE	0.1054	0.00810221
HOMEZ	0.104448	0.0114867
ARID3A	0.101829	0.0210886
ZBTB7B	0.0961295	0.010567
HBP1	0.0948681	0.0288939
XBP1	0.0913147	0.00994361
ZNF384	0.0908068	0.0122227
PURA	0.0892129	0.0623365
BRCA1	0.0865158	0.0135611
ARID5B	0.0843085	0.106668
HOXC9	0.0780168	0.0156697
HIC2	0.0755724	0.00873836
RFX1	0.0745184	0.0186919
HOXC6	0.0734818	0.0121689
MAFG	0.0715292	0.025721
MLX	0.0703898	0.0113204
ZNF282	0.0703432	0.0139514
USF1	0.0694315	0.00815512
ETV3	0.0691467	0.00788199
MYPOP	0.0630678	0.00805927
RXRB	0.06071	0.0098216
HESX1	0.0605577	0.00628908
RFX5	0.0591044	0.00897563
HMG20B	0.0587311	0.00944709
FOXN2	0.058223	0.0284323
ZNF691	0.0565514	0.00861343
HOXD8	0.0563801	0.00661154
FOXM1	0.0521427	0.00676523
GRHL1	0.0504437	0.0198894
CEBPG	0.0487708	0.00756054
ELK1	0.0467231	0.00787237
THAP1	0.0450571	0.00605654
ZNF524	0.0449967	0.00477602
ATF6B	0.0443979	0.00919381
ZKSCAN3	0.0443256	0.00746217
ZHX1	0.0434428	0.0111868
ZBTB3	0.0406811	0.00448118
ID4	0.0405277	0.0196196
HEY2	0.0381276	0.00691212
CIC	0.0364757	0.00931317
ZNF350	0.0356927	0.00582595
STAT5A	0.0342508	0.00930386
WT1	0.0333939	0.012465
ATF5	0.0320336	0.00784253
OVOL1	0.0295387	0.00420522
YBX2	0.0281701	0.00286584
NFYB	0.0273568	0.0107823
ZSCAN16	0.025422	0.00455178
HES2	0.0253562	0.00463745
DBX2	0.0220001	0.00318085
MNT	0.0218925	0.0166885
GCM1	0.0201354	0.0121334
E2F4	0.0183548	0.00774273
CEBPB	0.0172267	0.0103343
HOXA7	0.0172182	0.00650553
IRF7	0.0171454	0.00362372
CREB3L3	0.0149974	0.00239722
VTN	0.0148437	0.00211597
HOXA6	0.0144484	0.00378885
SPI1	0.0140255	0.0026135
ZKSCAN4	0.0137819	0.00574803
NR1D1	0.0119142	0.00503536
HOXB8	0.0118664	0.00521707
SOX7	0.0114962	0.00251667
ZBTB33	0.0108981	0.00365055
MYF6	0.0105595	0.00152184
MTF1	0.00935512	0.0106439
CXXC1	0.0084906	0.00385837
ATOH7	0.00709511	0.00124687
NR2E1	0.00707178	0.00102238
ZBTB42	0.00704278	0.00282938
TP73	0.00652046	0.00094449
HLX	0.00631372	0.0011236
HOXD1	0.00626074	0.00181826
RELA	0.00615337	0.00898724
ZNF589	0.00556463	0.00204766
SNAI3	0.00549378	0.00100619
GATA2	0.00507142	0.0010728
HOXA1	0.00456858	0.00105213
GATA3	0.00431598	0.00236008
TBX10	0.00407319	0.00111765
SIX3	0.00386749	0.00155944
PROX1	0.00384761	0.00110125
FOXD4L5	0.00371098	0.00086564
PAX6	0.00339065	0.00123964
PITX3	0.00300223	0.00050461
CENPB	0.00280163	0.00260134
YY2	0.00276461	0.00373661
TBX5	0.0024855	0.00040053
SNAI1	0.00244399	0.00059813
NAIF1	0.00236944	0.00094568
CTCFL	0.00230175	0.00073577
SIX1	0.00205225	0.00051709
RXRG	0.00205154	0.00040005
CUX2	0.00198829	0.0008503
IRF5	0.00186863	0.00370566
TBX3	0.00182215	0.00075473
CEBPA	0.00169329	0.00157129
LYL1	0.00153563	0.00049918
TWIST1	0.00146694	0.00048388
FOXO4	0.00139064	0.00176699
RFX4	0.00137996	0.00058095
LMX1A	0.00128271	0.00036851
PGR	0.00121542	0.00076681
FOXJ1	0.00118141	0.00108734
FOXH1	0.00117988	0.00051549
SOX10	0.00109978	0.00054831
HHEX	0.00109147	0.00022504
ALX3	0.00105163	0.00080069
ISX	0.00090858	0.00026419
DMRT1	0.00083292	0.00036987
PAX7	0.00073675	0.00035994
CRX	0.00073545	0.00044398
BSX	0.00065179	0.0001203
ETV4	0.00063749	0.00025644
SOX15	0.00062271	0.00029075
MYBL2	0.00056277	0.00023633
IRF4	0.0005354	0.00048442
FOXD4L1	0.0005222	0.00021571
FLI1	0.00051463	0.00059838
BATF	0.00047337	0.00015905
TERF2	0.00046519	0.00938748
ONECUT1	0.00039489	0.00016443
TCF23	0.00037334	0.00012869
FOXC2	0.00035926	0.00047492
OLIG1	0.00033559	0.00016398
ZIC4	0.00029413	0.00011406
RFX6	0.00026152	0.00011253
POU2F2	0.00025019	0.00458236
SP7	0.00011964	8.23e-05
LHX2	0.00011422	0.00021025
FIGLA	0.00010255	0.00012645
RUNX3	8.96e-05	0.00037973
SOX17	4.93e-05	0.00010753
HIC1	2.28e-05	0.00021769
MSX2	2.01e-05	0.00011894
LHX9	1.66e-05	0.00010747
BHLHE22	0	0
TWIST2	0	0
NFE2	0	0
EGR4	0	0
ZIC1	0	0
ZNF683	0	0
DMRTA2	0	0
DMRT2	0	0
FOXI2	0	0
HOXA13	0	0
POU4F3	0	0
NR5A2	0	0
NR0B1	0	0
FOXD4L6	0	0
SPIB	0	0
FOXF1	0	0
GATA5	0	0
MEOX1	0	0
DLX3	0	0
LHX6	0	0
VSX2	0	0
LMX1B	0	0
VENTX	0	0
DRGX	0	0
MIXL1	0	0
SHOX	0	0
HMX3	0	0
DUX4	0	0
POU3F1	0	0
SOX30	0	0
TBX1	0	0
TBX18	0	0
TBX22	0	0
HEYL	0	0
NPAS4	0	0
HES7	0	0
BCL6B	0	0
SPDEF	0	0
GATA4	0	0
HSFY1	0	0
MYB	0	0
FOXL1	0	0
NPAS1	0	0
PAX3	0	0
E2F1	0	0
BATF3	0	0
GMEB2	0	0
ETV2	-1.56e-06	0.00156246
ZFP42	-1.7e-05	0.00021536
HOXD11	-8.32e-05	0.00131514
SP5	-9.49e-05	8.89e-05
FOXP3	-0.0001015	0.00018367
PITX1	-0.0001344	0.00013322
GFI1B	-0.0001429	0.00061173
OTX2	-0.0001564	6.42e-05
HMX2	-0.0001661	0.00023078
CREB3L1	-0.0002187	0.00278391
GBX1	-0.0002487	0.0001175
TBPL2	-0.000253	0.00039903
SP6	-0.0002572	0.00042377
DMRTC2	-0.0002682	8.24e-05
POU3F4	-0.0002911	7.37e-05
ONECUT3	-0.0003003	0.00014958
SOX2	-0.0003021	0.00034056
GCM2	-0.0003268	0.00012288
TBX20	-0.0003613	0.00014475
MSX1	-0.0004048	0.00167468
TCF15	-0.000425	0.0001934
NR5A1	-0.0004307	0.00017395
E2F2	-0.0004307	0.00011136
PAX9	-0.0004665	0.00022573
TBX21	-0.0004947	0.00015753
VAX2	-0.0005035	0.00023082
ARX	-0.0005084	0.00108469
FOXA2	-0.0005146	0.00014352
MAFA	-0.0005932	9.1e-05
DUXA	-0.0006525	0.00014071
MEOX2	-0.000744	0.00027037
EOMES	-0.0007446	0.00034865
OSR2	-0.0007665	0.00019067
FOXD4L4	-0.0007774	0.00037134
TCF21	-0.0008502	0.00031019
RFX8	-0.000897	0.00031281
ASCL2	-0.0009216	0.00019866
CREB3	-0.0010134	0.00494321
CREB3L4	-0.0010306	0.00226775
GATA1	-0.0010311	0.00068124
TBX4	-0.001056	0.00023961
FOXA1	-0.0010647	0.00034476
NANOG	-0.001232	0.00130246
HOXA5	-0.0013007	0.00624437
DLX4	-0.0013632	0.00036592
E2F8	-0.0013781	0.00058965
TAL1	-0.0014117	0.00036979
TBX15	-0.0014946	0.00131438
ZNF202	-0.001639	0.00748856
FOXB1	-0.0016553	0.00074776
TBP	-0.0016815	0.00856534
GFI1	-0.0016889	0.00078333
NOBOX	-0.0017188	0.0003642
FOXI1	-0.0017541	0.00084054
E4F1	-0.0018032	0.00263543
FOXD4	-0.0018057	0.00085457
HOXC5	-0.0018555	0.0011724
PRRX1	-0.0020065	0.00047762
ZBTB12	-0.0021037	0.00068364
HEY1	-0.0021733	0.00059313
LBX2	-0.0022104	0.00104486
FOXD2	-0.0022608	0.00039453
DBP	-0.0022759	0.00308059
RHOXF1	-0.0023272	0.00138241
TFAP2D	-0.0023642	0.00035837
NHLH1	-0.0027983	0.00063223
MLXIP	-0.0029351	0.0511961
FOXE1	-0.0030719	0.00052094
PRRX2	-0.0032796	0.00048659
ZNF784	-0.0033284	0.00149957
IKZF1	-0.0035806	0.00105391
HOXB2	-0.0035927	0.00362317
ZBED1	-0.0035976	0.0033662
SNAI2	-0.0036542	0.00087421
GLI2	-0.0037097	0.00200467
HOXC11	-0.0037888	0.00196213
SOX18	-0.0039921	0.00056588
NFATC4	-0.0041998	0.00256377
PAX5	-0.0042099	0.00088216
IRX6	-0.0044739	0.00074627
LEF1	-0.0045744	0.00109229
HOXA11	-0.00458	0.00091292
E2F7	-0.0045917	0.00072603
HOXA2	-0.0045974	0.00090362
FOXS1	-0.004656	0.00085926
OSR1	-0.0049103	0.00126867
GLI1	-0.0050716	0.00079854
FOXO6	-0.0052579	0.00132612
EGR2	-0.0059414	0.00143486
MAFB	-0.0061924	0.00109687
ZNF35	-0.0071611	0.00440095
HINFP	-0.0072288	0.0027632
PRDM1	-0.0080462	0.00223803
TCFL5	-0.0082743	0.00411156
ERG	-0.0083029	0.00205403
PITX2	-0.0084834	0.00215409
GLIS2	-0.0085011	0.0245671
MNX1	-0.0089751	0.00136778
HOXA4	-0.0090492	0.00244564
ZNF32	-0.0093876	0.00734364
SIX4	-0.0095307	0.00196667
TP63	-0.0095731	0.00155819
SIX5	-0.0099854	0.00249787
KLF2	-0.0105828	0.00224774
TFAP2A	-0.0106514	0.00232089
GMEB1	-0.0114054	0.00506169
NR1I2	-0.0116561	0.00231062
TFAP2E	-0.0124636	0.0020861
FOXD1	-0.012599	0.0022082
MSC	-0.0129627	0.00182912
KLF16	-0.0141555	0.00529891
ZNF354C	-0.0146684	0.0116146
ETV1	-0.0151213	0.0064688
POU5F1B	-0.0152318	0.00376766
EBF1	-0.0153008	0.00303469
MESP1	-0.0154439	0.00244215
SOX8	-0.0156211	0.00153492
IRX2	-0.0160278	0.00292002
POU2F3	-0.0163952	0.00290451
KDM2B	-0.0166978	0.00678175
MEIS3	-0.0172396	0.00138804
SOHLH2	-0.0185009	0.00556608
ZNF333	-0.0185302	0.00641534
IRX1	-0.0190367	0.00275462
FOXA3	-0.020017	0.00192901
TFAP4	-0.0205238	0.00313968
NR2C1	-0.0211654	0.0378757
MYBL1	-0.0211807	0.00272472
TAL2	-0.0221277	0.00287079
ZNF274	-0.023497	0.0257391
FOXJ2	-0.0247035	0.00413401
TFEB	-0.0260896	0.00564971
TCF7	-0.0274613	0.00569873
MAZ	-0.0277179	0.00904368
ZBTB49	-0.028085	0.00671017
ZNF76	-0.0294683	0.00968598
HOXB4	-0.0311974	0.00365274
HOXD9	-0.0316847	0.00285346
ALX1	-0.0322107	0.00300005
ID3	-0.0326604	0.00526843
MESP2	-0.033514	0.00243142
TBX19	-0.0355973	0.0116161
AHRR	-0.035668	0.00572291
NR4A2	-0.0358021	0.00523795
HOXB9	-0.0371473	0.0035002
TEAD3	-0.0376846	0.0108455
PLAG1	-0.0380642	0.0146075
UNCX	-0.0383203	0.00280921
THRA	-0.0384676	0.0102609
TP53	-0.0388335	0.0060648
SREBF1	-0.0402695	0.0275217
HOXD10	-0.0410634	0.00721581
NR2E3	-0.0411933	0.00323237
ZFHX2	-0.0449845	0.00938498
BCL11B	-0.0451893	0.00359876
ARNTL	-0.0462497	0.0136836
TFAP2B	-0.047834	0.00465287
ZNF232	-0.0487238	0.00630922
ZNF410	-0.0500855	0.0199371
PATZ1	-0.0541735	0.0102507
EGR3	-0.0576612	0.00406074
SOX12	-0.058482	0.00877891
RARG	-0.0590778	0.00515399
RARA	-0.0614871	0.0144569
ATF4	-0.0619536	0.0169066
STAT4	-0.0621606	0.00479266
PBX2	-0.0624481	0.00757567
SRF	-0.064419	0.0106035
IRF3	-0.0654986	0.0147329
ELF2	-0.0723584	0.099593
MAFF	-0.080121	0.0250378
TET1	-0.0802037	0.00991066
ETV7	-0.0806913	0.00477272
ESRRB	-0.0817593	0.0103799
ZBTB47	-0.0820186	0.00642477
GABPA	-0.0825213	0.0150787
PRDM16	-0.0841914	0.00645688
ONECUT2	-0.0843308	0.00451243
USF2	-0.0857718	0.0109607
MEF2C	-0.0868948	0.00937266
YY1	-0.0938756	0.025629
MEF2B	-0.0950045	0.0142378
HOXB5	-0.0957503	0.00616342
SIM2	-0.104751	0.00712273
HOXB7	-0.107473	0.00784129
E2F5	-0.110233	0.0129249
HLF	-0.120004	0.036032
ATF1	-0.123988	0.0252936
HOXC8	-0.124047	0.0171291
FOXQ1	-0.124758	0.0136301
DNMT1	-0.12524	0.0134372
MAFK	-0.126177	0.0100915
IRF6	-0.126852	0.0102029
ZBTB7A	-0.130822	0.0281296
ZFX	-0.131632	0.040414
HES4	-0.132168	0.00653362
MXI1	-0.133228	0.0308309
TFE3	-0.133988	0.013333
HSF2	-0.139475	0.0142663
ELK3	-0.142456	0.00968686
GATA6	-0.147551	0.00725863
ALX4	-0.147613	0.00440156
TFAP2C	-0.148897	0.00611719
ZBTB4	-0.154533	0.0164062
ZNF263	-0.159412	0.0132719
HOXB6	-0.160192	0.00831464
CREB1	-0.160999	0.022326
HOXA3	-0.161406	0.0173012
ID1	-0.163649	0.00814898
TFDP1	-0.164949	0.0149981
SP4	-0.164962	0.0158293
KLF4	-0.175869	0.0106627
STAT2	-0.176496	0.0215859
HOXA9	-0.179757	0.0186553
CDC5L	-0.186861	0.0218751
NFE2L3	-0.188387	0.0140386
HSF1	-0.188471	0.0265011
ZNF143	-0.19307	0.0211914
ATOH8	-0.207047	0.00828669
NRF1	-0.215267	0.0473797
HMGA2	-0.22024	0.0101601
KLF11	-0.223938	0.0177327
NR1D2	-0.226049	0.029388
KLF3	-0.233719	0.0206847
ZNF713	-0.23455	0.01666
POU6F1	-0.241643	0.0156991
POU6F2	-0.242214	0.0111364
ATF3	-0.261561	0.0181976
ZNF423	-0.263447	0.00831081
IRF1	-0.264488	0.0183247
ZBTB7C	-0.269001	0.0123633
NR4A1	-0.285134	0.0352571
CREM	-0.2864	0.0253333
ARNT	-0.289788	0.0239175
PKNOX1	-0.294595	0.0227647
JUND	-0.295382	0.0231615
SMARCC2	-0.30017	0.0231922
STAT6	-0.301221	0.0312672
IRF8	-0.308946	0.0185129
NFYA	-0.322466	0.0205868
FOXN3	-0.323349	0.0734333
EP300	-0.325668	0.0346761
HIVEP3	-0.334511	0.0355539
FOSB	-0.334835	0.0193305
ELF5	-0.336166	0.00945429
ZNF219	-0.337864	0.0166428
CLOCK	-0.343347	0.0352285
MGA	-0.351042	0.0492322
RUNX2	-0.356275	0.0332277
MECP2	-0.367324	0.0540479
TEAD4	-0.397678	0.033782
EHF	-0.407051	0.0146599
ZBTB1	-0.417886	0.0308605
ATF7	-0.419634	0.0365638
SIM1	-0.420562	0.0192283
PRDM4	-0.438779	0.0461689
CUX1	-0.444016	0.189754
RARB	-0.450304	0.0455903
BHLHE41	-0.464228	0.0175235
FOS	-0.466849	0.0291613
STAT1	-0.471437	0.0609263
HMGA1	-0.500075	0.018084
HES1	-0.502271	0.0305727
PLAGL1	-0.50705	0.0514184
NFATC2	-0.511871	0.0175059
KLF8	-0.520658	0.0471553
REL	-0.532599	0.0318381
ATF2	-0.533588	0.0328693
MEIS2	-0.551248	0.0173534
IRX5	-0.55129	0.0150078
BARX2	-0.563843	0.0203085
CTCF	-0.597989	0.0389245
FOXK2	-0.633088	0.0441871
ATF6	-0.646046	0.0627778
ELF4	-0.648182	0.0172067
BHLHE40	-0.67275	0.0323146
TCF4	-0.675012	0.0281522
PBX4	-0.678215	0.0206175
KLF7	-0.680783	0.0993441
ARID5A	-0.685173	0.0222694
KLF10	-0.726655	0.0353214
RBPJ	-0.732765	0.0560099
UBP1	-0.745019	0.0376523
ARNTL2	-0.761437	0.0177914
HOXB3	-0.804099	0.0229958
BCL11A	-0.826632	0.0200632
NFATC1	-0.828063	0.0218133
YBX1	-0.843875	0.0393955
ZNF652	-0.860188	0.045394
BACH1	-0.8645	0.0788421
NFKB2	-0.866079	0.0254774
ELK4	-0.887475	0.0420261
PBX3	-0.971903	0.030595
TGIF1	-1.02153	0.0372694
IRX3	-1.04132	0.0172907
FOXC1	-1.05328	0.0315672
HDX	-1.13068	0.0416694
SP3	-1.13744	0.059839
NFIC	-1.17542	0.0805472
TCF3	-1.17562	0.0357276
JUN	-1.18097	0.0421121
ZFY	-1.23171	0.0319124
MYC	-1.25468	0.0255002
TCF7L1	-1.26573	0.0255024
PKNOX2	-1.34397	0.0236933
NR1H4	-1.34676	0.114795
EGR1	-1.36854	0.0357316
POU3F3	-1.38745	0.0448738
PPARD	-1.38862	0.0442217
AR	-1.39664	0.0590394
TFCP2	-1.45455	0.0610882
FOXJ3	-1.50645	0.125175
NR2C2	-1.51848	0.0550489
SOX9	-1.56812	0.0405859
NFIX	-1.61636	0.0389376
POU2F1	-1.62773	0.0843303
BCL6	-1.74882	0.0448023
ZFHX3	-1.76782	0.057186
AHR	-1.80547	0.0457609
SMAD5	-1.80968	0.0624844
PPARG	-1.82124	0.122319
NR2F2	-1.84805	0.0568928
ETS1	-1.96328	0.0352321
NPAS3	-1.96977	0.0362726
KLF5	-2.02401	0.0393648
FOSL1	-2.17452	0.0274695
RELB	-2.30977	0.048599
ELF3	-2.39775	0.0524999
MECOM	-2.54058	0.0591154
SMAD4	-2.56048	0.074861
ENO1	-2.56559	0.0758185
ARID2	-2.60037	0.111142
NPAS2	-2.76095	0.0641606
SMAD3	-2.80662	0.0776764
ZEB1	-3.17561	0.0726725
HMBOX1	-3.39455	0.0887008
KLF12	-3.45009	0.133398
RFX2	-3.58652	0.0568832
FOSL2	-3.75482	0.0672784
CBFB	-3.9547	0.0815426
FUBP1	-4.09312	0.0910109
MBD2	-4.62673	0.0866654
SOX4	-4.68601	0.0635495
SREBF2	-4.77582	0.0915348
RFX3	-4.80026	0.110358
TEAD1	-5.23326	0.318806
ARNT2	-5.27076	0.0673796
ELF1	-5.28821	0.147197
HIVEP1	-5.44578	0.109669
HIF1A	-5.47146	0.119649
BPTF	-5.71887	0.216211
ZNF148	-5.72944	0.206314
FOXP2	-6.29223	0.088978
PAX8	-6.40757	0.239089
NFE2L2	-6.46385	0.136494
LCOR	-6.78921	0.166645
BACH2	-7.06771	0.0633883
NR6A1	-7.3853	0.170982
MITF	-7.76082	0.149716
CREB5	-8.29864	0.104087
NFKB1	-8.65971	0.114202
FOXP1	-9.02037	0.230063
SOX6	-9.37003	0.296938
HIVEP2	-10.0854	0.130772
SMAD2	-11.667	0.168275
KLF6	-12.4149	0.139197
GLIS3	-18.8529	0.218944
MEF2A	-21.5416	0.252033
TCF12	-29.7309	0.413352
NFAT5	-30.136	0.264773
