# Supplementary material for: Predicting proximal tubule failed repair drivers through regularized regression analysis of single cell multiomic sequencing
Source: Nat Commun. 2024 Feb 12;15:1291. doi: 10.1038/s41467-024-45706-0 (PMC10861555; doi:10.1038/s41467-024-45706-0)
Supplement: Supplementary file 9 — Supplementary dataset 6 [file 41467_2024_45706_MOESM9_ESM.csv]

TF_name	Score	SE
HNF4A	13.7141170980692	0.076553048225889
PPARA	8.2798094936313	0.095062837129319
RREB1	8.11908450632964	0.102187240911191
ESRRG	7.5241316966107	0.149592107777962
HNF4G	6.43377804966942	0.0952857915440648
KLF15	3.91117199580747	0.0525997841135093
ESR1	3.36000792038614	0.050238462213299
TFDP2	3.34980378505631	0.0695706771636058
TFCP2L1	3.16210599173508	0.0588032004357898
NR3C1	3.14332938379734	0.069767906608413
HNF1A	3.08475868455141	0.0522535400183557
GLIS1	3.07647221874507	0.0611713573493644
MAF	2.98890848591746	0.0470153275496785
RORA	2.93309694962573	0.13943086366741
PBX1	2.66334763858834	0.0734957134653616
THRB	2.34499413815829	0.0654743915517709
RFX7	2.25067424756595	0.067031887786784
NFATC3	1.99640974824964	0.0517581203507039
RXRA	1.84507367206835	0.0437899710241409
TCF7L2	1.8444273741165	0.0805027772728525
GLI3	1.84028805835464	0.0270646857541364
FOXO1	1.77957648967351	0.0779808836988602
ZKSCAN1	1.54911848908357	0.0607060102143977
NFYC	1.40358613220725	0.0463264770217158
KLF13	1.39157796964568	0.0419513120109088
TFEC	1.38466609818029	0.0413388614835338
NFIB	1.32717212358866	0.139611333904854
NFIA	1.27757918564487	0.0983203419570834
ID2	1.26525184263442	0.0341852836769822
STAT5B	1.20527247523921	0.0580323158316951
BBX	1.12963288558983	0.0541292605279834
LIN54	1.09101164706665	0.0360067857297192
ZNF75D	1.05301508769129	0.0432143956031032
FOXO3	0.986061764462708	0.0545533169766186
MEIS1	0.885958413470849	0.0235928102504182
CUX1	0.844648086937797	0.116264822029416
SOX13	0.802939190616614	0.0325687220102543
PAX2	0.802500953482103	0.0469925130304155
MLXIPL	0.784940521431679	0.0269424093744452
RORC	0.743472767176515	0.0245707088606559
NR2F1	0.742513008212281	0.0233851090070112
HOXD3	0.725387790953405	0.024859312838048
POU5F1	0.717157609949856	0.033325596387644
IRF2	0.689292504013762	0.0355458045950189
NFE2L1	0.642551897800946	0.0336310355455329
NR2F6	0.610739045004032	0.0280872322888104
VDR	0.574645083777236	0.0328915491484719
PURA	0.57232908970453	0.0487410647059262
ETV5	0.565614308049184	0.0246974624794492
NRL	0.559767176782971	0.0170167734048247
SOX5	0.541351427017207	0.0185220563438945
SMAD1	0.53879248854122	0.0347203151564079
RUNX1	0.528865006929868	0.0290027883913687
JDP2	0.527353932076505	0.0244311524110032
MAX	0.522664815112736	0.032350346701085
ZNF281	0.51832555032127	0.0265485056280313
NR1H2	0.513448927805895	0.0242705283566564
NR1H3	0.507258992414166	0.0207540635289007
ETV6	0.500513657090673	0.0742451948698968
SP1	0.482292660684044	0.0370829723794156
HNF1B	0.456733382497284	0.049594803492816
CPEB1	0.454547177850985	0.0141965085057187
NR3C2	0.444820644742812	0.0524248479818441
LMO2	0.428968144731441	0.01236638926059
IKZF4	0.402260730416617	0.016009977946191
FOXK1	0.379464795631916	0.0332457110934814
ELF2	0.373098722950851	0.0503152313606536
CEBPD	0.370052212310354	0.0238963229913298
SP2	0.369804466284478	0.0229114142954688
FOXP4	0.365471802369655	0.0200369502996058
ESRRA	0.356498033620434	0.0256452161937198
MYPOP	0.32127106829055	0.0165829354698469
EMX2	0.321008714095988	0.0231450994515565
TOPORS	0.318520317638119	0.0240324118805075
NR1I3	0.259034396979561	0.0106794959360758
SREBF1	0.241873614979012	0.0216487384411783
HSF4	0.233573839251762	0.0116554623328085
EMX1	0.225362089504381	0.0179504995457166
REST	0.205830335950251	0.0271131121653567
E2F3	0.205801047150149	0.0276216997594199
ZNF740	0.205639118572989	0.0166088596212963
FOXN3	0.197053474480381	0.0490250185487467
MEF2D	0.194020757876894	0.0191684810286284
MZF1	0.185549183110002	0.018909467403366
HOXC6	0.176058036408334	0.0149024348195567
ERF	0.174149313222534	0.0186018607145467
ZHX1	0.170877943765603	0.0195667358391996
ZNF384	0.166878545531238	0.0175621773619989
HLTF	0.165731533705369	0.0201017224571071
MYCN	0.15741532553627	0.00783635287857632
ZNF76	0.150980531227207	0.0169052378525578
ZBTB7B	0.140758282501499	0.0134142919141242
HBP1	0.138832400018014	0.0254928477583642
RORB	0.132162531203019	0.0127125284145212
STAT5A	0.126049529599047	0.0140038720425258
ZKSCAN3	0.123159739678709	0.00996689245928473
IRF9	0.122394817463585	0.0126257077535045
TEF	0.122204075360828	0.0129132166067316
ARID3B	0.118332763611231	0.0254690389938404
LHX4	0.114304868263772	0.00657744136580988
TGIF2	0.112415393535775	0.0197034762373452
ETV3	0.110808278836839	0.0103592563430366
HOXD4	0.110086992412391	0.00941407729509677
NRF1	0.101200825884395	0.0440300477189375
HOXC10	0.0997854587658654	0.0109383543783302
NFYB	0.0969665076961225	0.0119018597991643
HOXA3	0.0914905944024029	0.0146512966368432
BRCA1	0.0909578012259366	0.0101367457434985
ZNF282	0.090754631788612	0.0162369211786483
ELK1	0.0902834589863104	0.00767136218817992
ZNF691	0.0897175067964665	0.00885030139073244
KLF9	0.0894740393166306	0.00908590925281601
HLF	0.0887005233834372	0.0249430537389694
DDIT3	0.0837867623603983	0.0155898219444811
MGA	0.0836198704752765	0.0313557932045919
ZBTB6	0.0794142854946518	0.00818389317035845
TBX2	0.0774043110912907	0.0117417168536894
CREB3L2	0.0688079802319283	0.0198680070355126
NFIL3	0.0655788350461895	0.0121672884392253
XBP1	0.0647609339042749	0.00946902727725629
HOMEZ	0.0636474927252616	0.00932727627035293
HIC2	0.0619991768359097	0.00763531172940951
HSF1	0.0588566760162205	0.0202519954386267
AIRE	0.0587649235792747	0.00363200969250531
MAFG	0.0535679746468073	0.0223662266976601
ETS2	0.0516991419029549	0.0308911231052688
NR2C1	0.0508203970957382	0.0290902846013622
ZKSCAN4	0.0501142472998912	0.00479982584619917
MLXIP	0.0499805766856897	0.015636936457117
ATOH7	0.0489508480046485	0.00335025043361124
ZFX	0.048597539550507	0.0405341426463059
MLX	0.0473495321220584	0.00971049375991134
OVOL1	0.0453835366231225	0.00406327299339521
ZNF75A	0.0442805155714148	0.0084102262794084
ARID3A	0.0435773856040366	0.0117529184255439
E2F6	0.0429022952540918	0.0220043832551527
HESX1	0.0398419406267369	0.00500148931026367
CEBPZ	0.0396892212898232	0.0162492154007489
MTF1	0.0389104986203799	0.0135608084153702
GRHL1	0.0387499740857625	0.0152550203945354
TEAD3	0.0370601819979057	0.0115803138893021
FOXJ2	0.0370078793213772	0.00837842503931633
ZNF524	0.0353442025924438	0.00468900396597274
CIC	0.0331311406053325	0.00751544249924613
USF1	0.0314449909693817	0.00502600808270981
TERF2	0.0298038739832683	0.0116546157925284
RFX1	0.0279433740407254	0.0125915653877795
NR4A3	0.0279365668711056	0.00833104146931425
ATF6B	0.0255316545539525	0.00605405171889167
CREB3L3	0.024854121486978	0.00254979739579574
HOXC9	0.0223952648817151	0.00651512940143422
MEF2B	0.022363970619198	0.00467520180048402
DBP	0.0199304735667123	0.00295160996048646
CEBPA	0.0182591979521824	0.00280295288588897
HOXD8	0.0152373345338531	0.0022138807521858
ZNF35	0.0151604181296454	0.00522923697347749
ZBTB3	0.0148219644408218	0.00268433572523194
VTN	0.0125395883925783	0.00142039037637545
YBX2	0.011959840529485	0.00157262016016432
RFX5	0.0119351334513124	0.00433075370265786
HOXA4	0.0109526146697866	0.00219082250082985
DBX2	0.010605681542263	0.00229412276277863
ZSCAN16	0.00991416555656186	0.00207487890211416
SIX3	0.00967523133422267	0.00285894469902455
HOXB8	0.0093863259691657	0.00313655024350639
FOXN2	0.00900465646012888	0.0206726711180094
HOXA6	0.00836934239592102	0.00298341029655062
ZBED1	0.00829451396340678	0.00281220799259327
HOXA5	0.00698195160850416	0.00833854599103296
THAP1	0.00695074448894382	0.00189758592962092
IRF5	0.00658870536037012	0.00243116443048962
HLX	0.00613809067725964	0.00121240509289445
CEBPG	0.0059935430394206	0.00749054007834859
ZNF589	0.00551320523246054	0.00369876149898716
CREB3	0.00522351497499563	0.00149622137782064
MYF6	0.00483862796080145	0.00152520306413066
ZNF32	0.00424986013932708	0.00462756671002248
TBX10	0.00423673783829857	0.00070715297905135
ZBTB12	0.00393457218716988	0.000963788374340659
TBP	0.00353753044312548	0.00618465424021715
HMG20B	0.00351396721971138	0.00700698604178411
CENPB	0.00347984708675982	0.00436690269610402
FOXD4L5	0.00340876368636444	0.000888641402417014
ETV2	0.00326531720869875	0.00103292390803426
HOXC5	0.0030565221750491	0.00155136089927274
SOX7	0.00293323848443064	0.00131518295780069
PAX5	0.00292099125503456	0.000822346644199064
YY2	0.00282552825698081	0.000912963621412307
SNAI3	0.00278999431634402	0.000804946788889499
HOXA9	0.00258024874866782	0.0133147479439969
POU2F2	0.0023406584313044	0.00110885582348603
FOXO4	0.00214259098931289	0.000974959425977953
TAL2	0.00214046497821795	0.00169407644004487
MYB	0.00207716541572731	0.000272989687119984
DMRT1	0.00192230113813305	0.000697442354594462
LBX2	0.00187925823419054	0.000885804710156354
PITX3	0.00182487572105521	0.000639533129890496
FOXD1	0.00168489592531939	0.00083855945231441
NR2E1	0.00136534544349184	0.00036841021816322
RFX6	0.00129445217136821	0.000253995831632579
MNT	0.0012477940229901	0.0140987476957673
CRX	0.00112945837483117	0.000399804554994339
HIC1	0.00109819034303806	0.000309527419822597
SNAI1	0.00107554547454796	0.000359045537772822
FOXD4L4	0.000877114177514617	0.000264748585368413
TAL1	0.000737311904063536	0.000129345438727333
TBX20	0.000735496787876865	0.000372602476449946
FOXH1	0.000713131331579362	0.000257373806230288
GFI1	0.000496409550221583	0.000237735113129576
SOX18	0.000471791415260715	0.000162169810054392
OLIG1	0.000419349379181949	0.000202900742598358
EOMES	0.000397867004813048	0.000200314968790464
PRRX2	0.000395065270582261	0.000153236497059677
HEYL	0.000313409303464621	0.000442698701821664
SOX2	0.000290728306681092	0.000136427189967608
FOXM1	0.000272111900698935	0.00304825066982979
BSX	0.000264830749364626	9.84987164789399e-05
HSFY1	0.000240125169223748	6.54843912402325e-05
TBX3	0.00018612440485514	0.000494487207109497
FOXF1	0.000153010285235356	0.000147728165218913
FOXD4L6	0.00012757961056381	5.16356076158829e-05
FOXA1	8.88298969805131e-05	3.82410253887325e-05
LHX9	7.64288745228565e-05	3.37319971971882e-05
TBX1	6.77387072129585e-05	2.92243138719799e-05
HOXA13	6.63723148761577e-05	1.74337085851482e-05
SIX1	0	0
BHLHE22	0	0
NR0B1	0	0
CREB3L1	0	0
GFI1B	0	0
MAFA	0	0
TCF21	0	0
LYL1	0	0
EGR4	0	0
PRRX1	0	0
MSX1	0	0
ZIC1	0	0
ISX	0	0
SPIB	0	0
NOBOX	0	0
RXRG	0	0
NR5A1	0	0
MEIS3	0	0
SP7	0	0
SPDEF	0	0
IRF4	0	0
POU3F1	0	0
PGR	0	0
LHX6	0	0
TCF15	0	0
FOXC2	0	0
SNAI2	0	0
POU4F3	0	0
FOXB1	0	0
ZNF784	0	0
PRDM1	0	0
TBX5	0	0
TBX4	0	0
ZNF683	0	0
TWIST2	0	0
BATF	0	0
DUXA	0	0
SOX15	0	0
ZFP42	0	0
CUX2	0	0
CTCFL	0	0
HMX3	0	0
HMX2	0	0
FOXL1	0	0
TP73	0	0
DMRTA2	0	0
PAX7	0	0
OTX2	0	0
PITX1	0	0
FOXD4	0	0
DMRT2	0	0
NR5A2	0	0
RFX4	0	0
MYBL2	0	0
SIX5	0	0
NFE2	0	0
FOXE1	0	0
ONECUT3	0	0
BCL6B	0	0
TBX15	0	0
TBX18	0	0
TBX22	0	0
RFX8	0	0
FLI1	0	0
HOXA1	0	0
POU3F4	0	0
DLX3	0	0
TBX21	0	0
HHEX	0	0
ONECUT1	0	0
VENTX	0	0
LMX1A	0	0
E2F1	0	0
E2F2	0	0
BATF3	0	0
GCM2	0	0
PAX6	0	0
MIXL1	0	0
NR1D1	0	0
HINFP	0	0
DRGX	0	0
PAX3	0	0
NPAS4	0	0
FOXI2	0	0
TCF23	0	0
GATA1	0	0
HES7	0	0
CREB3L4	0	0
MEOX1	0	0
ZBTB42	0	0
E2F8	0	0
NANOG	0	0
VAX2	0	0
OSR2	0	0
NPAS1	0	0
MSX2	0	0
E4F1	0	0
GATA2	0	0
GATA5	0	0
NAIF1	0	0
FIGLA	-3.88457027748997e-05	1.87538925535163e-05
GBX1	-6.74367481760131e-05	3.41645448232069e-05
HOXD9	-0.000109211974749968	0.00204195232270705
SOX17	-0.000127162952417267	3.44762139598556e-05
TFAP2D	-0.000131210779063426	4.84376430665835e-05
TWIST1	-0.000135580994873038	4.37154535294646e-05
SP5	-0.000147549625100603	3.97413968405253e-05
DUX4	-0.000207192612206922	8.69885743970655e-05
GATA4	-0.000276681810945425	8.20528712793457e-05
SHOX	-0.000283983117654185	0.000144627440369054
ZIC4	-0.000298114276485544	0.000108714621378285
ASCL2	-0.000309234163389685	0.000136578699505922
LHX2	-0.000335188702948431	0.000162019965519518
VSX2	-0.000420702939991707	0.000211850060841746
FOXD2	-0.000443017267214318	0.000141313376891973
SP6	-0.000497863144086112	0.00018106772161
FOXP3	-0.0005351734516517	0.000212575293745827
DLX4	-0.000589330953062109	0.000146915019740725
RUNX3	-0.00059960710937265	0.000230506858349574
HES2	-0.000623462075522762	0.00290714564149841
TBPL2	-0.000624470438563919	0.000294153345478439
DMRTC2	-0.000701493266318257	0.000349485023571537
FOXI1	-0.000744619828486097	0.000429538449643214
ARX	-0.000770357370523235	0.00035495835200135
PAX9	-0.000825532067980661	0.000263135087129763
LMX1B	-0.000837449807924184	0.000328568892398574
HOXA7	-0.00096223113772518	0.00380100723211632
SOX10	-0.00116071270732678	0.000564719216310522
FOXA2	-0.00117904603405959	0.000287296427321256
SPI1	-0.00118008634685847	0.00143219979302626
IKZF1	-0.00131253321145638	0.000744009148554219
MEOX2	-0.00134293292678137	0.000315061202374951
ALX3	-0.00135695744322431	0.000509766116737932
NHLH1	-0.00151297219788317	0.000478836428759855
FOXJ1	-0.0016144933680997	0.000413430585049766
LEF1	-0.001721597128595	0.00075481466438703
TP63	-0.00172181028000703	0.00153194546047357
SOX30	-0.00189264764203798	0.000408977538811753
MESP1	-0.00208183335585663	0.000870617734574011
HEY1	-0.00209606475078241	0.000730958062764672
ETV4	-0.00243375606315411	0.000470541241161716
IRX6	-0.00247264121736667	0.000571780161811047
HEY2	-0.00273102856477337	0.0058867147729753
FOXS1	-0.00278626099465704	0.000351153488760362
ZNF350	-0.00302958289372833	0.00141127459191531
FOXD4L1	-0.00307898206641226	0.000831884528904486
TFAP4	-0.00350692938690621	0.00148406763945166
E2F7	-0.00351556353772049	0.000994286949849897
KLF2	-0.00354470165095011	0.000841024263821549
MESP2	-0.00363962174758094	0.000611607498965718
USF2	-0.00365967454967918	0.00728508723257958
GLI1	-0.00371969572957129	0.000731805089413492
POU2F3	-0.00386438123656147	0.00112283497031755
HOXA2	-0.00390856964484483	0.00111137474757429
PROX1	-0.00397138781983974	0.000908399813883327
SOX12	-0.00397976662958374	0.00152913312299271
GLI2	-0.00408186637920772	0.00142821563762431
HOXC11	-0.00419339994620036	0.00108263693932777
OSR1	-0.00436514387810082	0.00166954580230648
FOXO6	-0.00440282084761094	0.00161976238958977
RXRB	-0.0045224325995482	0.0046532827092687
HOXB2	-0.00454445256155366	0.00162632702382746
POU5F1B	-0.00458129011384237	0.00117502387713072
SOHLH2	-0.00491279999013791	0.00481183391866106
GATA3	-0.00513396656172563	0.0015730428101163
HOXD1	-0.00522880747666275	0.00178979766239747
MAFB	-0.00537404698939578	0.000954120942496718
RHOXF1	-0.00550847163251171	0.00186628007689319
NR1I2	-0.00556974574890152	0.00159552091922268
IRF7	-0.00594150790766521	0.00279734342478239
MNX1	-0.00665263551453636	0.000908404445321529
WT1	-0.00666164753999023	0.00793883361599032
IRX1	-0.00695879595505562	0.00124779561389778
HOXA11	-0.00714620911466296	0.00154775422094911
CXXC1	-0.0071470433843192	0.0046325359677218
ZBTB33	-0.00737645774246179	0.00347906142102141
IRX2	-0.00908948922088947	0.00140123081543054
TCFL5	-0.0091397673911963	0.00395821817271813
ZBTB49	-0.00927582496270874	0.00444869619573245
SIX4	-0.00933668656537088	0.00213222138435739
HOXD11	-0.00944881998524982	0.00144207487312502
NR2E3	-0.00986883320647279	0.00155750145387693
PATZ1	-0.00991894314641464	0.00772872879842639
PRDM16	-0.0100930079034446	0.00222525531811122
MAFF	-0.0104375365048435	0.0107543794673027
FOXA3	-0.0106045900586118	0.0012933395663665
ETV1	-0.0110930844824978	0.00397247186799348
PITX2	-0.0111877429383367	0.00157673415486786
EBF1	-0.0117650929023506	0.00174669522072988
EGR2	-0.0122369201388691	0.00167182941297629
UNCX	-0.012500306625704	0.00152462419862192
ZNF333	-0.0137190214736429	0.00493293067662828
ZFHX2	-0.0148517582856985	0.00439227221947856
CEBPB	-0.01545390058664	0.0067009899637763
MYBL1	-0.0157300313643656	0.00218989855555682
TBX19	-0.0162554301298246	0.00999203925481021
ATF5	-0.0172641574259845	0.00595828241854023
TFAP2B	-0.0174275604609975	0.00193219274088545
STAT4	-0.0177079411073933	0.00256530148473931
AHRR	-0.0189236961588351	0.00420577602353782
ALX1	-0.0193430716344866	0.00157458949386344
TFEB	-0.0193898999440649	0.00603493554982612
SOX8	-0.0194866777412055	0.0015098404207036
MSC	-0.0197232049572147	0.00189683045479023
HOXB5	-0.020035128035466	0.00521216710023603
NFIC	-0.0201551655365863	0.0409849703694881
ERG	-0.0207202923922931	0.00236726035876388
TFAP2E	-0.0213895668788535	0.00256655403287917
TFAP2A	-0.0214391791153078	0.00341675506857359
EP300	-0.0239695052096694	0.00785841336172967
GMEB2	-0.0247527021106444	0.00640733023184944
NFATC4	-0.0288252440114995	0.00389842877126533
ALX4	-0.0296171618484379	0.00305866948889181
GABPA	-0.0307882624772226	0.0111174965652227
ID4	-0.0325649297253497	0.0121691904456819
TCF7	-0.0353999432067204	0.00378114836428711
ZNF423	-0.0405826247833857	0.00338817858555175
GCM1	-0.0414003827511106	0.00797013300911408
BCL11B	-0.0422803212156421	0.00411663888894439
RARB	-0.0423187385289036	0.0221908044375201
GMEB1	-0.0425976083596716	0.00737708679949049
RARA	-0.0432139494115791	0.0100933831082149
ZNF354C	-0.0448701820794855	0.00919303603113626
MEF2C	-0.0471096214060431	0.00489455311002959
ESR2	-0.0479908336312491	0.0249020259395984
GLIS2	-0.0481503146025413	0.026904528075029
HOXB9	-0.0482993168103554	0.00436580027055159
ESRRB	-0.048831549243024	0.00608491802869183
TET1	-0.048904935195488	0.00871417426005075
JUNB	-0.0502802855728342	0.0134390489715695
ONECUT2	-0.0509775694438295	0.0033633836965227
ZNF232	-0.0518982381578317	0.00706270336228305
ZNF202	-0.0522179762042529	0.00853120011184661
NR1D2	-0.0523993158255451	0.0185307636908565
RELA	-0.0525757929148844	0.00949231591775487
THRA	-0.0544495586460114	0.0113977488577198
TP53	-0.0561075907943056	0.00943343914817794
KDM2B	-0.0567625829747548	0.00983829734571001
ZBTB47	-0.0585988743347683	0.00666015375121431
E2F4	-0.0589298226415631	0.00786466249573932
IRF3	-0.0603160144543382	0.0110227356417436
HES4	-0.0604163837261379	0.00449920392094862
FOXQ1	-0.0630360981626349	0.00860222136909949
ETV7	-0.0634716295585091	0.00464836583429386
RUNX2	-0.063599811876862	0.0186144603995531
MAZ	-0.066960138952449	0.00906002444800349
HOXC8	-0.0679837404468643	0.0122442042418843
SIM2	-0.0683228499770114	0.00571138509447258
STAT2	-0.0690755615671383	0.0120805217953104
HOXD10	-0.0697744493561549	0.00583432496993758
PBX2	-0.071285124347912	0.00830294514636692
HOXB4	-0.0713457797105749	0.00600415130576891
ZNF410	-0.0719649428189943	0.0208183672612932
PRDM4	-0.0764070361242456	0.0235928789667679
ZNF263	-0.0771920851542603	0.00910858899970908
ID3	-0.0796262954105567	0.00645365182387217
POU6F2	-0.0802870296556352	0.00572038772993951
HOXB6	-0.0812746405222205	0.00689320530927964
TFAP2C	-0.0831801435975322	0.00379485280191059
YY1	-0.0833783322880198	0.0147082182531655
EGR3	-0.0878774669905447	0.00522015094484207
KLF16	-0.08806887903974	0.00740881886697067
ZNF143	-0.0925101653417304	0.0111036344848921
E2F5	-0.0938665164256263	0.0104364534379886
PBX4	-0.0945230106018844	0.00769225439425102
SRF	-0.100848810446861	0.0121402189509543
ATF2	-0.102416489315904	0.0158656170698512
TFE3	-0.106742182233277	0.010888195839591
LHX1	-0.107291232223881	0.0124076092538566
PLAG1	-0.108452236263946	0.0127330523857462
ATOH8	-0.109160316836111	0.00610525499564147
RARG	-0.109358168455847	0.00553045435040014
MXI1	-0.111993053682582	0.0191875102683121
NR4A2	-0.112836863112781	0.00920746946045527
EPAS1	-0.113299469824213	0.0404970361357511
CTCF	-0.115622485912824	0.0154559015151515
HOXB7	-0.1164845283373	0.00747580428729741
PPARG	-0.123528836845365	0.0617884283550445
TEAD4	-0.123601948025689	0.0149873422330516
CDC5L	-0.135236257982158	0.0172534634691929
SMAD9	-0.135297885711046	0.0147834402411399
IRX5	-0.135530939787171	0.00892418321822141
KLF11	-0.143221890015885	0.013070387415155
ID1	-0.147994663780964	0.00751502027509483
KLF8	-0.148494674334442	0.0259033285490046
DNMT1	-0.150432513134197	0.0152011022617697
ATF4	-0.151774626641257	0.0159900769236325
ARNTL	-0.155536194930373	0.0167921198667228
GATA6	-0.155816353745624	0.00613006942833728
EHF	-0.158873482791375	0.00796574946073066
ELF5	-0.166727000603879	0.00639588327648825
BARX2	-0.166913406227338	0.00859729044226206
FOXC1	-0.173732041986814	0.0153184083788508
TCF4	-0.176492111992392	0.0155952093002141
NR2F2	-0.183655880096414	0.0243435339512575
IRF1	-0.184129118028036	0.0131555834916759
ZBTB4	-0.184566661890238	0.0166433775262113
ATF7	-0.184916277903459	0.0259150724252597
IRF6	-0.186170428675898	0.0102418206386753
TFDP1	-0.186951125457475	0.0150476169385144
ELK3	-0.189324165778463	0.0154411775774986
RBPJ	-0.190964723020872	0.0238780403941273
NFATC2	-0.196869386965473	0.00792607991806187
IRF8	-0.203630341462362	0.0110613942033286
ARNT	-0.210459158425622	0.0226184842662183
HSF2	-0.213351015195894	0.0172254616856757
IRX3	-0.220341916111552	0.00738145814821129
KLF7	-0.221411328091164	0.0526351405434076
PLAGL1	-0.221670565518181	0.0400791085243571
ZBTB7C	-0.222475249900955	0.0118563947949754
ARNTL2	-0.223018979434829	0.00995681164148618
ZNF274	-0.225860864446502	0.0217134896207983
MEIS2	-0.226984872500209	0.0102119710753895
ZNF713	-0.227055331516567	0.0140102190876272
KLF3	-0.235000103812012	0.0234498178315535
ELF4	-0.24190226683199	0.0126599019101182
FOXJ3	-0.24362877559899	0.05170929610417
MAFK	-0.246102476239353	0.0146774893000477
ATF3	-0.251194727898348	0.0153415450829101
NFE2L3	-0.25471178105757	0.0122831867221967
KLF4	-0.257172477348311	0.012113883130334
ZNF219	-0.25806078556819	0.014151652905089
ZNF652	-0.25901837476686	0.0281315225968376
NFYA	-0.267018743956722	0.0193552167206962
SMARCC2	-0.27264413317654	0.0210619098298084
PBX3	-0.273353769304434	0.0146448183066376
PKNOX2	-0.287148212090253	0.013778761318986
HMGA2	-0.297808001146128	0.012726913096521
NFATC1	-0.300568326060843	0.0130433665707334
STAT6	-0.301821731676649	0.0241179781263735
PKNOX1	-0.310595360072593	0.0273118323020324
POU3F3	-0.312202856235106	0.0159428846461074
HMGA1	-0.315977456458473	0.010508691496431
SIM1	-0.316776594172369	0.0133766736515669
HOXB3	-0.316949288491731	0.0113979123066172
FOSB	-0.338956086592252	0.0146303591225056
POU6F1	-0.345321556920582	0.0173137826620154
BCL11A	-0.345672774932861	0.0128259731244891
JUND	-0.352499565315181	0.0198027961979076
HES1	-0.379892603960715	0.0196527604454852
CREB1	-0.383954490727858	0.0285933484329248
ATF1	-0.387830650530863	0.0262836979961482
HIVEP3	-0.388412052529416	0.0310164524406343
STAT1	-0.394965622081487	0.0356594792521404
BHLHE41	-0.403919293076555	0.0120901774392364
CLOCK	-0.40479903663986	0.0319457276991897
ARID5A	-0.40704316418377	0.0189414230494404
ZBTB1	-0.429481275777689	0.031595933188709
TEAD1	-0.437896151768443	0.100166644886364
ATF6	-0.438013963135233	0.0453636069102418
NFIX	-0.448189130497894	0.0207974442242551
FOXK2	-0.457026095446756	0.0380093409881307
SP4	-0.459553095969331	0.0245234453999065
TCF3	-0.482582473890806	0.0196747999105237
MYC	-0.505723621672053	0.0183837678060494
NR2C2	-0.50743558157304	0.0342502649986496
YBX1	-0.53177369734079	0.0252836151388626
NR4A1	-0.538035153172424	0.0217064034186829
ZFY	-0.540081907134741	0.0191911341476743
NFKB2	-0.541003548456341	0.0160341876729167
REL	-0.54321688490016	0.024250592728949
ARID5B	-0.548091781244141	0.0651922022577027
TCF7L1	-0.558909688083219	0.0129971444750086
BCL6	-0.559142692358954	0.0259879758273786
ZEB1	-0.567042075058828	0.0268619071013714
POU2F1	-0.583181510196164	0.0436119346505266
ZFHX3	-0.602878270165172	0.0283749592278737
FOS	-0.607665661937998	0.0263372635932386
RFX2	-0.612322251832676	0.023893539523028
ELK4	-0.619425645376036	0.0307507913153854
KLF10	-0.653792345196565	0.0276161962305567
TGIF1	-0.665719285916809	0.0282949107449749
UBP1	-0.670152374254348	0.0387461601219732
SOX9	-0.688282283117083	0.0211686475476526
NR1H4	-0.690329504054966	0.0659162952054688
NPAS2	-0.692361808174935	0.0266325926298763
HDX	-0.710057991229219	0.0284839619110068
SMARCC1	-0.747006045303938	0.103979477861048
KLF12	-0.749511519611463	0.0674007907106706
AR	-0.767951831794044	0.0385034422895125
ZBTB7A	-0.773394378764435	0.0385221939622256
CREM	-0.776534560276204	0.0315675420958129
BHLHE40	-0.787583124323082	0.0316419907665229
AHR	-0.800528710484518	0.0253832795274286
BPTF	-0.840645237308972	0.0887914436365212
MECP2	-0.849509351120011	0.0502145253832095
SMAD4	-0.874163173099517	0.0367660110742133
RFX3	-0.922977161158122	0.0475052173730177
ETS1	-0.929943525914517	0.0163910156098137
JUN	-0.942490584836582	0.0331600751800647
ELF1	-1.03005558195913	0.0631433106549699
NPAS3	-1.04125585655344	0.0230002633456667
SMAD5	-1.05542537643828	0.0475994974208728
ARID2	-1.09864757496439	0.0670959501951028
PPARD	-1.10617173933797	0.0332969393375987
EGR1	-1.12897035488129	0.0265905096906742
RELB	-1.14724300700295	0.0267215481878303
SP3	-1.16335345901034	0.049891348543535
FOSL1	-1.16999210094682	0.017854591690593
FUBP1	-1.17178911539493	0.047472388911745
MECOM	-1.21057968473768	0.0229440004858431
BACH1	-1.24982783782833	0.0727031333502569
STAT3	-1.295217127134	0.0902563319297425
TFCP2	-1.3007658767704	0.0526835217099066
NR6A1	-1.31598025695498	0.0769264607337783
ELF3	-1.31604507762158	0.0286339040930394
SOX4	-1.37831921614945	0.0285153646319576
ARNT2	-1.46740178236288	0.0273336168244376
ENO1	-1.50218181817873	0.0397370841531061
SOX6	-1.55026384198267	0.0998472901419708
FOXP2	-1.58261304291091	0.0315396318612428
SMAD3	-1.70419727616623	0.0533981776441914
HMBOX1	-1.79379927298828	0.0565413964586693
CBFB	-1.8899533740053	0.0458940185785352
KLF5	-1.93678019178301	0.0325431501160369
FOXP1	-2.00502554379425	0.096755042080341
ZNF148	-2.11638605513828	0.146385678156266
SREBF2	-2.2629193289812	0.0515826193494098
NFE2L2	-2.32665615777545	0.0702068309263704
BACH2	-2.40326147262195	0.0304015936663716
LCOR	-2.52626657859933	0.0924823088151787
MITF	-2.5973195193507	0.0678732548588151
HIVEP1	-3.12063066717674	0.0669493101850841
HIVEP2	-3.31104621461042	0.0527141419050444
NFKB1	-3.42177020284526	0.0556951934013564
SMAD2	-3.50427222977716	0.0769848888106602
CREB5	-3.56001763079755	0.0501701936453576
PAX8	-3.85062746217112	0.152151628022887
FOSL2	-3.85744453320374	0.0495488906692872
HIF1A	-4.21931858866525	0.075724969707791
MBD2	-5.03332539789635	0.0703260808440808
NFAT5	-5.96272335706812	0.0875515905637179
TCF12	-6.7910358472913	0.158980279058941
GLIS3	-7.74726258207938	0.0880926473395295
KLF6	-7.94735597891337	0.0815510463232895
MEF2A	-9.10395497087857	0.10814321016433
