# Supplementary material for: Predicting proximal tubule failed repair drivers through regularized regression analysis of single cell multiomic sequencing
Source: Nat Commun. 2024 Feb 12;15:1291. doi: 10.1038/s41467-024-45706-0 (PMC10861555; doi:10.1038/s41467-024-45706-0)
Supplement: Supplementary file 10 — Supplementary dataset 7 [file 41467_2024_45706_MOESM10_ESM.csv]

Gene	All CREs	Prom only	diff
KCNAB2	24525.63974	25999.25501	-1473.61527
ERRFI1	52944.06227	55149.45877	-2205.396495
KAZN	49309.05083	57063.09236	-7754.04153
ALDH4A1	30018.2147	34131.91386	-4113.699168
EIF4G3	39022.60726	39942.74484	-920.1375771
CLIC4	49112.26786	49978.82982	-866.5619568
MAN1C1	44275.26908	45640.79603	-1365.526945
KHDRBS1	29746.2059	30623.08855	-876.8826476
MACF1	40557.52188	43650.60021	-3093.078329
EBNA1BP2	48315.21704	51916.24173	-3601.02469
CYP4A11	41799.51603	43826.21037	-2026.694339
TRABD2B	46467.39911	50883.087	-4415.687886
AGBL4	54671.67288	55942.02099	-1270.348105
ZYG11A	26951.6396	27767.05441	-815.4148111
DIO1	23099.68874	25981.8319	-2882.143164
FGGY	44134.98609	47478.25785	-3343.271761
AK4	43634.44154	45534.31548	-1899.873943
GADD45A	37996.76155	37853.06845	143.6931028
PTGER3	25057.64329	27758.38395	-2700.740657
SPAG17	28381.47947	28742.91317	-361.4337016
HAO2	30563.13755	32559.28919	-1996.151642
S100A6	11269.9923	14753.95651	-3483.964209
LMNA	19310.02573	21684.84538	-2374.819651
RASAL2	41349.71833	42216.14103	-866.4226995
NPL	40288.51109	46150.3612	-5861.850104
LAMC1	35180.10831	36711.28816	-1531.17985
LAMC2	-1978.964306	-1507.607792	-471.3565142
RGL1	37447.95016	39300.06764	-1852.117476
ETNK2	20390.76554	23447.09272	-3056.32718
PLEKHA6	41413.64336	42528.68947	-1115.046105
PFKFB2	28310.28668	32722.98778	-4412.701102
HHAT	10399.63805	11190.40678	-790.7687323
SMYD2	21216.19237	21539.21187	-323.0194992
ESRRG	40230.54597	43689.46905	-3458.923086
MARC2	38354.66588	42768.70352	-4414.037645
CAPN2	18320.38621	19579.817	-1259.43079
ENAH	28759.37931	31071.77981	-2312.400506
SLC35F3	9137.191461	9269.397209	-132.2057488
AKT3	39606.35175	41432.7476	-1826.395849
KIF26B	34564.04254	35260.30261	-696.2600672
KLHL29	38412.5963	39501.54847	-1088.952168
KHK	20196.53999	21113.27867	-916.7386777
FOSL2	24115.49864	25102.32237	-986.8237249
PPP1CB	27646.40427	29839.66738	-2193.263108
PLEKHH2	23743.68551	28277.31777	-4533.632262
RTN4	36918.98316	44033.14664	-7114.163478
ANTXR1	-3787.202019	-2011.441259	-1775.76076
TMSB10	8545.347228	9966.969773	-1421.622546
FABP1	19617.10442	21522.29286	-1905.188438
MAP4K4	34771.50057	36727.13029	-1955.629722
FHL2	12845.76909	16600.41082	-3754.641731
UXS1	10967.72667	10693.30874	274.4179294
SULT1C2	37039.73362	38472.59548	-1432.861863
SULT1C4	31198.15352	33954.85551	-2756.70199
MIR4435-2HG	20251.84156	21903.81578	-1651.974214
NCKAP5	47097.02026	49247.25856	-2150.238299
ACMSD	41982.98683	43797.90054	-1814.913704
RBMS1	39293.09481	39714.26528	-421.1704757
SCN9A	32987.62343	34240.25687	-1252.633438
LRP2	47501.98361	52448.04011	-4946.0565
OSBPL6	27889.02109	29473.23398	-1584.212883
ITGAV	42218.14736	45209.01475	-2990.867386
GULP1	45284.41343	46393.72822	-1109.314783
HIBCH	40294.07362	40851.97498	-557.9013557
MYO1B	8675.629691	11161.29844	-2485.668749
AOX1	41455.36245	43953.70399	-2498.341546
PARD3B	39804.3534	40562.00214	-757.6487391
SGPP2	10757.61958	11702.53237	-944.9127925
AP1S3	16905.42022	17472.12256	-566.7023413
AGFG1	34129.32512	35049.22863	-919.903514
SH3BP4	2813.318709	4414.636274	-1601.317565
HRH1	15067.95165	17682.77957	-2614.827917
FBXL2	37015.16261	37684.95369	-669.7910845
XYLB	43592.56501	44239.33886	-646.7738563
MAP4	40147.79497	41061.1109	-913.3159315
ACY1	30713.18958	31752.40606	-1039.216484
FLNB	37044.03945	39143.46454	-2099.425094
ABHD6	30967.7137	33744.68947	-2776.975764
ROBO2	54863.08301	54863.08301	0
COL8A1	19551.96214	20085.45217	-533.4900293
NFKBIZ	31412.49919	35758.11865	-4345.619451
C3orf52	10074.96872	11089.30453	-1014.335813
HGD	38140.30147	40676.03558	-2535.73411
ACAD11	39899.57379	40758.70401	-859.1302241
PLSCR1	24653.85853	25420.14808	-766.2895499
TSC22D2	34140.83151	34464.56009	-323.7285798
PRKCI	30389.47366	30961.96278	-572.489126
TNIK	45842.88744	46590.77657	-747.8891344
FNDC3B	38845.29591	41510.45731	-2665.161393
EHHADH	43955.13622	47056.91018	-3101.773957
MAP3K13	42288.79408	44519.89686	-2231.102779
CLDN1	4029.817909	6449.807741	-2419.989832
ATP13A3	39871.67689	40553.46796	-681.7910685
SORCS2	23377.9391	28268.11925	-4890.180151
AFAP1	18340.05585	18232.65096	107.4048913
SLIT2	47572.91443	51066.63589	-3493.721465
RELL1	4290.523027	4493.217419	-202.6943916
SLC4A4	55026.43184	60118.08758	-5091.65574
AFM	43989.66468	49947.75908	-5958.094403
ANXA3	-2324.725615	-1144.0514	-1180.674215
ARHGEF38	13607.82133	14667.24081	-1059.419479
NPNT	16861.14653	17431.01296	-569.8664389
ENPEP	47368.91473	53343.40363	-5974.488901
ANK2	48800.42441	51473.56775	-2673.14334
PRDM5	-2678.582455	-1631.135531	-1047.446923
ANXA5	14312.01983	15628.90369	-1316.883854
TENM3	27474.44193	28083.39949	-608.9575518
STOX2	48611.55694	51137.83571	-2526.278769
ACSL1	43510.79741	45319.3717	-1808.574292
SLC6A19	26337.4394	26820.99732	-483.5579189
LINC01020	45366.85646	48203.93935	-2837.082891
CMBL	29482.5333	34356.19829	-4873.66499
TRIO	38304.21702	40941.39289	-2637.17587
FBXL7	32731.16645	35222.4187	-2491.252253
PDZD2	48674.72971	59706.48319	-11031.75348
AGXT2	43576.19286	47439.23819	-3863.045325
PRLR	42695.79368	47458.88738	-4763.093698
GHR	44627.32175	45240.79622	-613.4744739
MAP3K1	37464.37913	37909.12594	-444.7468097
ZSWIM6	42474.801	43044.87636	-570.0753563
MAST4	40988.22715	46469.45683	-5481.229684
MAP1B	5859.270414	7038.268179	-1178.997766
IQGAP2	41736.44677	42154.82779	-418.3810187
DMGDH	37535.12947	39508.5583	-1973.428827
BHMT2	42203.94433	46095.71839	-3891.774062
HOMER1	28981.4446	29593.96287	-612.5182683
VCAN	13435.39014	16016.88365	-2581.493506
FER	41153.0256	41875.75323	-722.7276343
TNFAIP8	22335.05077	22999.32155	-664.2707792
P4HA2	37248.79666	38475.69464	-1226.89798
UBE2D2	41005.74491	43303.50774	-2297.762831
ARHGAP26	43605.14977	45188.20476	-1583.054995
KCTD16	41281.6188	43707.36268	-2425.74388
GPX3	47364.84398	53729.91914	-6365.075159
SLC36A2	42272.55079	57924.66285	-15652.11206
HAVCR1	33255.98294	38420.67959	-5164.696646
CYFIP2	40343.21885	41412.13994	-1068.921097
SLC34A1	46059.19668	46635.11868	-575.9220016
SLC22A23	37312.06189	38057.79697	-745.7350795
RREB1	39476.81321	40498.24808	-1021.434874
RNF144B	21483.15609	27990.02807	-6506.871981
CASC15	36380.24075	42182.02009	-5801.779343
DCDC2	44167.83154	46360.88417	-2193.052635
SLC17A1	47386.8304	50127.02234	-2740.191937
ITPR3	-1740.91725	-575.8989409	-1165.018309
ZFAND3	33402.94396	33808.46349	-405.5195339
KCNK5	39996.2918	47375.13777	-7378.845968
PTCHD4	9285.826651	9139.217333	146.609318
PKHD1	32324.32939	34125.9704	-1801.641011
GSTA1	22906.50514	26042.78155	-3136.276411
TINAG	50489.8429	52716.26997	-2226.427071
BACH2	35623.12946	37741.87029	-2118.740832
MFSD4B	43133.1041	44110.13298	-977.0288783
KIAA0408	-610.9279586	1262.281984	-1873.209942
SOGA3	347.9720045	2410.282502	-2062.310498
PTPRK	38028.45673	40212.916	-2184.459269
EPB41L2	28334.53211	28881.39309	-546.860985
HIVEP2	39339.91153	39889.82182	-549.91029
AIG1	40791.64312	42016.65842	-1225.015297
SAMD5	44859.17831	46331.22566	-1472.047349
AKAP12	59237.72672	61488.9833	-2251.256581
SOD2	40231.15147	42301.18763	-2070.036166
PLG	45311.37044	54648.29692	-9336.92648
AGPAT4	641.596322	1014.588457	-372.9921351
THBS2	17308.84221	18599.13113	-1290.288929
SCIN	13740.45605	17301.60296	-3561.14691
HDAC9	19315.55328	22310.48906	-2994.935778
MACC1	46225.16814	62195.87487	-15970.70674
ITGB8	50836.28386	53406.5691	-2570.28524
JAZF1	25276.91181	26364.71273	-1087.800925
CREB5	48201.76777	61662.48861	-13460.72083
HECW1	39508.82589	43335.18902	-3826.363132
CLIP2	2300.653547	3494.058453	-1193.404906
PCLO	47235.19158	48519.48604	-1284.294464
CDK14	43054.24119	45761.34356	-2707.102363
SMURF1	36163.76416	36726.46075	-562.6965926
ATXN7L1	40286.14517	41710.83241	-1424.687241
TES	10538.80394	11280.40244	-741.5984952
MET	43657.52418	45580.9949	-1923.470723
AASS	42088.12895	43256.55902	-1168.430071
SLC13A1	58708.39857	60740.56559	-2032.16702
STRIP2	34328.36706	35828.46982	-1500.102765
KIAA1549	41071.70649	42835.5233	-1763.816812
DENND2A	631.4570857	3020.588175	-2389.131089
TMEM178B	51665.59975	51749.08741	-83.48766266
TPK1	33033.68012	33883.00063	-849.3205063
DLGAP2	26493.81928	30257.60777	-3763.788485
ARHGEF10	16786.287	17708.06619	-921.7791865
MSRA	41817.62857	46766.54126	-4948.912684
TUSC3	26500.62065	29448.10085	-2947.480198
PSD3	16616.92291	20284.6555	-3667.732592
EPHX2	33538.88481	34022.46939	-483.5845786
RBPMS	45819.23467	46168.15958	-348.9249107
FGFR1	33995.83313	36120.80103	-2124.967896
XKR4	18391.10319	18003.85692	387.2462685
FAM110B	34751.51986	36270.44873	-1518.928862
RALYL	61287.70115	67036.25551	-5748.554362
DPYS	43347.1275	47317.17524	-3970.047732
ZFPM2-AS1	35619.81341	35796.03451	-176.2210947
EXT1	44630.76997	46606.14297	-1975.373004
DEPTOR	43502.61359	44497.12136	-994.5077621
PVT1	21795.05998	24068.69713	-2273.637152
FAM49B	34158.18647	35607.95245	-1449.765979
ZFAT	36381.86626	38134.72701	-1752.860748
KHDRBS3	37848.46167	38188.02537	-339.563704
FAM135B	30840.6625	31120.96317	-280.3006732
PTK2	35144.90791	35687.26773	-542.3598207
ACO1	37147.95375	41170.47909	-4022.525344
TRPM3	43873.11538	53359.00404	-9485.888662
ANXA1	7033.593102	7873.044704	-839.4516015
PCSK5	44773.38774	46066.86733	-1293.479594
GNAQ	37167.06889	38561.8025	-1394.733607
PSAT1	26577.54472	28183.49582	-1605.951098
TLE1	18669.49046	19491.69393	-822.2034704
RASEF	26059.68178	27461.06938	-1401.387607
PLPPR1	56538.41939	57895.40773	-1356.988338
ALDOB	57440.69339	63332.08731	-5891.393917
UGCG	40886.97434	42704.26628	-1817.291937
PTBP3	34646.63463	36560.40992	-1913.775287
TNC	21113.35163	21614.68751	-501.3358844
ASS1	47606.93089	52659.53034	-5052.59945
KLF6	39861.22808	43075.46432	-3214.236238
PROSER2	7638.046016	9088.298989	-1450.252973
FAM171A1	26214.20461	28664.13545	-2449.930836
CUBN	50718.06854	69550.02317	-18831.95463
VIM	15660.87406	16369.64174	-708.7676773
MYO3A	9508.755137	10326.48744	-817.7323009
APBB1IP	25720.93312	27730.3452	-2009.412072
WAC	37166.44148	37436.79144	-270.3499534
PARD3	35988.7203	37970.99002	-1982.269719
PCDH15	62161.76167	66165.24167	-4003.479999
BICC1	49807.79635	51063.67961	-1255.883266
RHOBTB1	51370.5713	54780.82735	-3410.25605
MCU	39503.17381	43242.57282	-3739.399004
MYOF	21608.18194	23847.501	-2239.319056
PDLIM1	12243.1306	14086.68153	-1843.55093
ABCC2	42426.46545	47445.40231	-5018.93686
SFXN2	24414.41992	27447.05822	-3032.638308
SORCS1	58810.3062	62786.65964	-3976.353442
PLEKHA1	41603.93993	43496.45703	-1892.517098
BBOX1	50315.9479	52162.17557	-1846.227672
GLYAT	42939.09832	51165.20334	-8226.105019
AHNAK	42424.83214	44221.31591	-1796.483771
SLC22A6	46892.72297	50715.71175	-3822.988774
SLC22A8	31096.7504	35893.60867	-4796.858271
CLCF1	16159.47885	16467.76279	-308.2839332
GAB2	32170.75944	33306.72866	-1135.969222
DLG2	51436.38198	53279.64633	-1843.264349
PICALM	36921.14365	37453.18105	-532.0373947
C11orf54	40448.48731	42495.48156	-2046.994249
MAML2	44823.03458	46438.5086	-1615.474021
BIRC3	7326.967565	8090.659996	-763.692431
MMP7	-2036.080452	-1493.10223	-542.9782217
IL18	15934.31833	20353.52362	-4419.205286
ZBTB16	44167.58027	47592.97741	-3425.397133
SIK3	37871.92681	39306.03892	-1434.112107
MIR100HG	43731.08613	54200.23405	-10469.14793
UBASH3B	-609.0978837	-260.014753	-349.0831307
GRAMD1B	51537.39409	64007.83531	-12470.44122
ETS1	17916.45701	26584.93514	-8668.478132
SLC6A13	42647.75371	45380.66551	-2732.911799
PLEKHA5	42790.54662	45194.69967	-2404.153043
PDE3A	40410.32903	42688.58294	-2278.25391
PPFIBP1	48232.34142	50252.24584	-2019.904417
FGD4	40819.68717	44099.16681	-3279.479644
SLC38A1	10907.32048	11343.44496	-436.124478
ITGA5	-12064.6843	-10665.5435	-1399.140799
GRIP1	45674.38312	49774.84102	-4100.457898
CFAP54	7664.550428	9321.296234	-1656.745806
PAH	48786.95508	54489.74628	-5702.791202
NT5DC3	8927.737257	9765.73835	-838.0010923
CRY1	31559.97532	32229.13939	-669.1640703
CORO1C	29366.45447	30585.4981	-1219.043634
ACACB	36707.48994	38303.64141	-1596.151468
TPCN1	39779.53864	42926.70085	-3147.162207
MED13L	35400.51088	36825.34103	-1424.830154
VPS37B	24644.59067	25462.18346	-817.5927846
CRYL1	39352.84869	45186.38768	-5833.538986
SLC7A1	-10553.74264	-9289.546748	-1264.195892
FRY	20352.03067	24781.09331	-4429.062637
DCLK1	9337.424392	9555.499777	-218.0753853
DGKH	46342.13786	46031.80169	310.3361703
LRCH1	39019.31106	39201.11781	-181.8067448
CLDN10	46864.87616	50250.80007	-3385.923913
COL4A1	44327.26052	49377.26694	-5050.006429
HNRNPC	37168.94139	37671.25057	-502.3091743
SLC7A7	36623.00186	40856.86249	-4233.860632
SLC7A8	45283.95024	47587.10355	-2303.1533
RNF212B	52336.48872	55021.63918	-2685.150462
PCK2	16232.33321	17632.2993	-1399.966091
NPAS3	31122.54988	32168.34078	-1045.790899
L2HGDH	32451.32162	32986.2614	-534.9397792
SAMD4A	48147.48351	50985.62379	-2838.140279
HIF1A	45684.51918	45759.08255	-74.56337632
GPHN	40686.95607	42170.70781	-1483.751748
ZFP36L1	35774.84366	36050.84309	-275.999433
ACTN1	22035.27179	23571.07203	-1535.80024
ALDH6A1	34620.33159	36355.42226	-1735.090665
LIN52	43918.27444	47995.21028	-4076.935847
NRXN3	23208.15403	23208.15403	0
STON2	41426.60345	43404.88603	-1978.28258
TNFAIP2	16470.56112	18849.4776	-2378.916481
TJP1	37754.346	41947.86717	-4193.521167
SLC12A6	43154.00108	46954.0753	-3800.074221
SORD	27497.83238	29203.42419	-1705.591806
ATP8B4	44705.06836	45653.92255	-948.8541918
SLC27A2	48404.40978	49566.01386	-1161.604083
WDR72	45209.05502	51532.87821	-6323.823188
ALDH1A2	21514.30551	27221.42985	-5707.12434
ANXA2	19251.91018	31590.01086	-12338.10068
TPM1	43679.73761	48125.78851	-4446.0509
CA12	38546.92434	41136.18817	-2589.263824
DRAIC	36008.00622	37570.389	-1562.382781
ARIH1	36419.00133	36713.60135	-294.6000205
CTSH	35832.84486	37392.9941	-1560.149233
ARNT2	17136.80906	18286.77981	-1149.970752
SLC28A1	44366.88757	47409.1072	-3042.219638
IQGAP1	30780.93781	32732.90135	-1951.963537
SLCO3A1	26172.24123	28366.76265	-2194.521427
RAB11FIP3	40619.39519	45665.40083	-5046.005632
SNX29	39241.16163	39225.39659	15.76504444
ABCC1	22439.33495	22849.58023	-410.2452792
GPT2	25978.75073	27024.92648	-1046.17575
RRAD	730.833761	2525.189598	-1794.355837
HYDIN	35039.5137	35726.3454	-686.831697
GLG1	40750.89855	40937.95348	-187.0549266
MAF	37765.29875	38717.49903	-952.2002791
CRISPLD2	5835.572751	7937.623007	-2102.050256
NXN	1169.69929	1780.940104	-611.2408134
SLC43A2	32413.37071	34899.53207	-2486.161361
RAP1GAP2	11914.1776	14468.45785	-2554.280247
SHMT1	35289.32208	36631.34718	-1342.025095
SLC47A1	42354.33589	47918.19275	-5563.856859
MYO1D	32596.98501	35986.24068	-3389.255671
LINC00671	42106.7747	43848.79975	-1742.025049
G6PC	26214.31646	27143.46351	-929.1470575
TMEM106A	26412.48521	26815.99076	-403.5055478
MAPT	34203.2875	36012.8712	-1809.583699
ITGB3	27229.11769	27939.38469	-710.2670042
EFCAB13	39036.46515	39770.35055	-733.8853944
ITGA3	21500.66251	26960.53213	-5459.869614
ACSF2	44520.77583	48655.1479	-4134.37207
VMP1	40041.29103	43440.07524	-3398.784211
FAM20A	34652.36206	37394.86833	-2742.506267
AFMID	39013.91541	40671.78661	-1657.871194
FN3K	27427.46767	29355.19894	-1927.73127
DLGAP1	57686.7627	57686.7627	0
EPB41L3	46971.12457	50474.6002	-3503.475633
PPP4R1	28519.78037	28994.89324	-475.1128725
CHST9	5925.44176	8157.111824	-2231.670064
DTNA	39322.3542	40669.92287	-1347.568666
FHOD3	44047.34053	45349.43599	-1302.09546
DCC	52722.50799	52722.50799	0
RNF152	50421.04958	55016.52016	-4595.470574
BCL2	48850.72708	50278.12056	-1427.393477
FUT6	30760.7099	32457.35787	-1696.647972
RFX2	31287.98315	35415.78145	-4127.798304
SLC25A42	34270.19658	37471.90878	-3201.712194
PEPD	34767.96004	35942.74115	-1174.78111
RELB	15139.16297	16069.25125	-930.0882804
PLA2G4C	18310.9697	19957.25821	-1646.28851
RNF24	10010.88905	11381.06102	-1370.171974
PLCB4	37879.25305	39968.94522	-2089.692167
RIN2	42977.14935	44066.16249	-1089.01314
PPP1R16B	36870.7375	40458.85012	-3588.112627
ZHX3	45043.79087	46184.36066	-1140.569793
SGK2	30040.11151	30706.30769	-666.1961801
HNF4A	34693.53724	38006.74724	-3313.209997
EYA2	39801.09267	41491.10387	-1690.0112
ATP9A	15440.894	14988.45924	452.4347539
PCK1	51629.17314	56288.70875	-4659.535611
GNAS	26172.53361	27003.43923	-830.9056186
CXADR	6171.838015	6517.633657	-345.7956422
APP	38675.17754	42021.39994	-3346.222399
HUNK	21170.57466	21491.94277	-321.3681126
CLIC6	-7369.456712	-7234.86074	-134.5959717
BACE2	15026.76438	16565.66919	-1538.904812
FTCD	45050.64877	46695.07122	-1644.422444
MICAL3	44010.28185	47503.35833	-3493.076482
PITPNB	31642.89643	30764.87204	878.024389
PISD	32483.35111	33376.07052	-892.71941
PPARA	41422.35014	42779.26476	-1356.914625
TTC38	32877.71142	34301.38095	-1423.66953
PRKX	16909.9661	17467.65154	-557.6854434
XIST	53185.99732	62713.85075	-9527.853426
COL4A5	8676.999636	12491.00695	-3814.007312
XPNPEP2	20735.97651	21783.8374	-1047.860897
MAMLD1	10418.61901	13908.60477	-3489.985758
GOLGA4	39422.23117	40713.26211	-1291.030939
SUGCT	42665.88804	44057.94624	-1392.058199
MEF2A	38686.29521	39655.31288	-969.0176678
A1CF	28409.46655	33915.10828	-5505.641731
KCNJ16	37544.1644	40115.46994	-2571.305534
NT5DC1	39667.72311	41112.94889	-1445.225784
ADAMTS3	6899.564758	6869.394327	30.17043095
ST6GAL1	10262.17325	11426.74391	-1164.570656
PC	30979.05886	31840.73288	-861.6740198
RHOQ	26632.96372	27652.05834	-1019.094617
ELOVL7	28627.27865	29300.51037	-673.2317191
TP53BP2	22212.99724	22995.69994	-782.7026961
YWHAZ	33792.7347	33961.11909	-168.3843875
ESPN	24796.07946	26481.27045	-1685.190985
EPHA2	734.7210546	2185.800966	-1451.079912
IER3	1119.54064	2680.617295	-1561.076654
BAIAP2	30094.76308	32144.27913	-2049.516052
IDH1	21811.03409	23568.94587	-1757.911776
BNIP3L	43724.42021	45267.09921	-1542.678995
NFKB1	35093.26183	35563.53286	-470.2710301
GMDS	41412.46624	42142.39696	-729.9307223
TSHZ2	8511.841489	9703.381925	-1191.540436
PDK4	46107.66875	46678.1649	-570.4961485
BICD1	33478.48146	34306.95833	-828.4768693
ACAA1	25262.16151	27420.68715	-2158.525637
TPM4	5522.962152	7110.557058	-1587.594905
CD24	23313.29153	24953.62062	-1640.329089
ALDH1L1	42915.68717	44683.99104	-1768.303868
FSTL3	-1996.926796	-702.1739049	-1294.752891
B4GALT5	39750.66837	39924.27167	-173.6032936
OSBPL1A	39737.51085	40653.21147	-915.7006127
YWHAQ	25783.60048	25098.35946	685.2410177
IL4R	13083.87818	14217.07599	-1133.197811
PAK2	33444.46523	34586.33056	-1141.865328
DDC	21837.85943	23137.66515	-1299.805719
SOBP	39628.07626	41002.69776	-1374.621504
BRAF	37039.77601	37092.32807	-52.55206435
SUSD1	15363.36278	15527.12329	-163.7605095
ACTR3	30184.40853	31193.06398	-1008.655452
UBA6	30222.03109	30422.20537	-200.1742766
TTC39C	-1766.88557	-1002.493123	-764.3924476
MYH9	33695.72944	34962.11057	-1266.381128
GNB1	37811.85389	38697.34351	-885.4896173
MPPED2	13314.4839	14685.57872	-1371.094822
GLYATL1	34120.80633	37469.8953	-3349.088967
BHMT	46043.03326	47475.97151	-1432.938256
IFNAR2	28785.6023	29577.94152	-792.3392218
FHIT	32761.2895	33488.51208	-727.2225793
STRN3	39393.7524	39485.07308	-91.32068155
DYRK1A	36280.14392	36659.3662	-379.2222823
LPGAT1	36691.6947	37486.53167	-794.8369677
USP2	31143.10294	32799.29137	-1656.188425
KSR2	3825.856678	5915.471844	-2089.615166
MTHFD1L	32053.02439	31946.07141	106.9529775
CYB5A	36871.70584	38588.05141	-1716.34557
ARMC3	1087.231571	1428.488527	-341.2569559
IGF1R	40305.89224	40820.66817	-514.7759331
TTLL7	26455.09039	26997.9577	-542.8673025
BAIAP2L1	2858.391809	3424.755447	-566.363638
WSB1	34246.1208	34668.71816	-422.5973678
LRRIQ1	32856.45117	33635.70342	-779.252254
MBD2	29091.27608	29485.73137	-394.4552872
IGFBP7	47861.79995	50398.63808	-2536.838135
LRRFIP1	38629.53828	40499.45897	-1869.920687
PIPOX	16037.39798	19052.35628	-3014.958307
PRICKLE1	30096.56637	31286.07683	-1189.510461
FGF2	-7770.299679	-7257.119247	-513.1804323
DPF3	32136.85639	33989.02084	-1852.164449
ADAMTS1	10711.30517	11124.48471	-413.1795312
PTGR1	36463.07508	37418.58198	-955.5068923
SLC30A8	43282.30099	47431.09189	-4148.790904
SEMA5A	52060.2194	54096.84132	-2036.621916
RASA2	34994.72988	35471.0311	-476.3012206
KIF2A	20361.70678	20708.06329	-346.3565072
TTTY14	49400.6215	52769.14306	-3368.521563
SEMA6A	32126.34542	33488.62047	-1362.275048
C12orf75	34594.8804	34516.65964	78.22076182
JMJD1C	37607.34634	38647.0201	-1039.673765
IMMP2L	40802.61284	42217.37915	-1414.76631
FER1L6	22244.44968	25163.52277	-2919.073088
SHB	29716.839	30612.39081	-895.5518162
PDE7A	41699.23091	43449.04588	-1749.814976
SGIP1	6845.452716	13627.0615	-6781.608785
CTNNA1	37861.02213	37463.01341	398.008727
NRG3	46595.29693	46910.20837	-314.9114404
TUBGCP3	48731.42735	50473.59773	-1742.170385
RAP1B	36055.32524	35452.11335	603.2118884
PNPLA3	21727.10489	22803.55138	-1076.446494
ZSWIM4	3338.154023	4067.412335	-729.2583123
C11orf80	21011.84946	21754.19026	-742.3408013
DENND5A	35119.07341	35761.34289	-642.2694873
KCTD1	21369.27051	21398.22048	-28.94996503
FMO4	34492.99665	38456.46812	-3963.471465
PIWIL4	11851.63176	12517.00127	-665.3695138
MTCL1	30514.47171	30977.06674	-462.5950277
SLC16A7	993.9228867	1614.586857	-620.6639703
CAMK2G	31523.99166	32275.47479	-751.4831229
THBS1	26028.09222	26448.39781	-420.3055866
POLD3	27168.8329	28286.87106	-1118.038164
ALPL	16832.01921	17684.29068	-852.2714686
UST	11235.60045	11411.45317	-175.8527267
PDGFB	8319.616857	11961.84526	-3642.228403
RTTN	50145.09851	52238.38752	-2093.289013
NEBL	36690.87316	43904.07034	-7213.197185
LMCD1	30228.71554	31439.76686	-1211.051325
ESYT2	36565.31625	36771.93561	-206.619363
MID1	14607.47312	16481.06945	-1873.59633
SETBP1	40890.77368	43430.32043	-2539.546743
SLC13A2	8188.302444	9299.954736	-1111.652291
FMO5	35449.09136	37429.85978	-1980.768423
GRHL2	775.5973387	6271.454456	-5495.857118
HNF1A-AS1	44022.55346	45083.96678	-1061.413328
SLC41A2	37028.39129	36984.80016	43.59113298
ACE	14081.75557	15412.20458	-1330.449017
PDE3B	37048.26317	37632.79824	-584.5350667
CRNDE	3433.713849	5926.346595	-2492.632746
OCLN	14275.08988	14977.8327	-702.7428191
UBAP2	36422.20042	36909.26699	-487.0665716
PRKAG2	40481.61372	41350.7315	-869.1177779
TPD52	38304.2711	40070.43773	-1766.166623
PANK1	26694.79427	27642.97371	-948.17944
SPAG5	17100.35076	17737.87374	-637.5229859
ENPP2	32304.85764	32998.81092	-693.9532781
GPR155	38962.4673	39419.2185	-456.7511951
CACHD1	30451.51936	33209.00128	-2757.481915
IYD	25531.83131	26976.68742	-1444.856105
RIDA	20391.04104	21152.37612	-761.3350755
PGM2L1	-2215.66337	-1036.579629	-1179.083741
VCAM1	35334.21457	35743.37246	-409.1578803
LITAF	18259.96689	19115.35626	-855.3893681
LINC01349	20135.78361	20564.50545	-428.7218376
SPATS2	30558.53873	30598.26548	-39.72675096
GDF15	9943.897993	10047.36443	-103.4664358
NEK11	33905.14548	34217.25832	-312.112848
ITPR2	40201.4944	40413.37061	-211.8762089
SWAP70	19788.43529	20029.4974	-241.0621167
PTBP2	36057.38432	36165.78075	-108.3964296
KCNH6	16489.30418	17216.53669	-727.2325113
LINC00955	10161.91005	10455.3802	-293.4701536
ANKLE2	22328.54678	22805.71063	-477.1638425
PPP1R21	40514.14927	41593.84275	-1079.693473
ENTPD5	31766.33234	32757.12029	-990.78795
GOLGB1	45169.81827	46691.36586	-1521.547595
ADAM17	26080.69437	26401.63493	-320.9405621
GPD2	17558.67016	17796.15952	-237.4893612
SLC35F5	36042.6267	37000.28332	-957.6566146
WDR43	25708.79812	26032.35571	-323.5575916
FBP1	29101.6165	29840.53384	-738.917344
CAMSAP1	23051.17816	23524.50103	-473.3228718
SIK2	46218.44694	47690.07157	-1471.624621
FMNL2	48656.67075	49753.28165	-1096.610901
JAG1	7854.587608	8726.032957	-871.4453498
DHX15	30123.22549	30455.29056	-332.0650628
GIPC2	35824.20448	36751.78237	-927.5778906
MYEF2	33145.14364	33197.00727	-51.86362299
PAWR	38220.2484	38357.44918	-137.2007788
GRIN2A	2849.682734	5733.282794	-2883.60006
ADH6	18976.83804	20218.00485	-1241.166806
SLC17A3	51595.19052	54218.96732	-2623.776795
PDZK1IP1	29027.28133	31263.73097	-2236.449642
NTRK2	5334.537035	5687.250143	-352.7131084
RAPGEF5	8687.32988	9779.425274	-1092.095394
TFDP2	43336.60456	43893.87459	-557.2700304
AGPS	37394.53955	38966.13909	-1571.59954
GNAI1	26736.30776	29000.4707	-2264.162935
KDM5B	25546.11315	26328.73787	-782.6247226
ADAMTS16	25945.32145	27187.96258	-1242.641124
SLC16A12	49623.99747	53773.38457	-4149.387099
PKM	22036.00381	22783.59618	-747.5923649
PATJ	29802.13722	30727.16953	-925.032309
ZBTB20	31900.75308	34065.17645	-2164.423371
PDZD3	25015.12146	26197.19511	-1182.07365
DENND5B	42794.40278	43716.85155	-922.4487673
DOK6	43622.84403	45278.93938	-1656.095349
MAOA	38267.84136	40372.50692	-2104.665557
CCDC178	21972.15389	21874.50851	97.6453859
STAG1	41133.474	41646.36078	-512.8867774
FCHSD2	36962.39234	37559.70438	-597.312035
TNFRSF10B	34369.96646	35984.32885	-1614.362384
SCMH1	45526.71962	46049.24442	-522.5248058
ARSB	48752.50436	49595.0183	-842.5139333
HADH	25306.5007	25876.15214	-569.6514433
TNS1	42166.53801	43859.28744	-1692.749429
SPAG9	41775.72523	44134.14066	-2358.415438
MITF	42665.68586	43444.87674	-779.1908819
PON2	22140.05673	22292.5258	-152.4690664
TFCP2L1	43800.29215	45683.80526	-1883.51311
MAL	-189.1858571	1494.548655	-1683.734512
DCBLD2	33579.00215	34504.77265	-925.7705017
SSBP2	29234.27045	30094.51821	-860.2477621
KLF15	14042.58651	14671.64723	-629.060721
SLC9A9	6449.082722	7501.132652	-1052.04993
NUP153	29985.09206	30682.63111	-697.5390521
PFKFB3	13680.69475	15371.33065	-1690.635902
TRPV4	32445.57371	34015.40009	-1569.826372
RP1	8494.943336	12706.07589	-4211.132555
RCAN2	7773.832101	7722.08008	51.75202155
PCTP	22157.05482	22825.56738	-668.5125609
PUM3	44426.28106	45878.52238	-1452.241324
LRRC8D	40531.96116	40952.63664	-420.6754885
DOCK11	38911.62751	38911.62751	0
FRMD4B	47603.43898	49820.99857	-2217.559591
HAGH	26261.94758	26609.99321	-348.0456252
AGO2	29404.23082	27271.36784	2132.862977
COL12A1	-957.1782785	-957.1782785	0
SYTL3	20309.33711	20893.23973	-583.9026209
SPAG1	21327.19456	21846.7581	-519.5635464
GALM	32899.75059	33511.54064	-611.7900438
TVP23C	26192.17109	27574.18462	-1382.013531
RHEB	27318.18496	27188.22479	129.9601704
CASK	39436.1364	39855.9239	-419.7875057
PHLDB1	23219.2195	23528.70191	-309.4824023
TNFSF10	40868.59281	43201.66669	-2333.073875
GEM	8753.410597	9674.281413	-920.8708157
CBL	22382.67425	22894.5967	-511.9224412
PTPN21	24378.59467	24559.20682	-180.6121483
MCF2L	44297.66335	45004.83992	-707.1765728
ANXA11	25208.96661	25425.24636	-216.2797512
CFI	41932.55262	42581.56769	-649.0150653
SEL1L3	32508.67915	34992.03283	-2483.353681
CCND3	24034.12361	26270.15371	-2236.030096
TCF12	35158.80057	35512.31534	-353.5147726
GSK3B	36994.41842	37279.70254	-285.2841259
DPEP1	27691.20081	28580.41853	-889.2177138
NECAB1	766.4735109	1577.814277	-811.340766
ZMIZ1	29422.96483	30105.48834	-682.5235082
DZIP1	34372.33381	35554.88237	-1182.548553
PCNX2	34137.63144	34639.88609	-502.254642
REEP3	21536.61691	21804.90539	-268.2884766
DACH1	40273.73845	40766.86207	-493.1236212
ALDH3A2	32830.92911	35009.86037	-2178.931262
LINC00278	51583.60305	52403.4811	-819.8780529
TMEM243	13068.72325	13273.39807	-204.6748179
TM7SF3	38414.49765	41214.85745	-2800.359792
SOX9	14152.11772	14978.80606	-826.6883337
ICA1	9123.033792	9488.579196	-365.5454035
LINC01510	26008.15969	28068.15653	-2059.99684
RAB3IP	41236.6761	41494.00749	-257.3313991
KMT2C	37515.82571	38564.92998	-1049.104266
ABCC3	34862.66503	38072.19004	-3209.525006
TRAF3	31014.98532	31250.59525	-235.6099273
COL23A1	21461.70506	22165.0998	-703.3947414
UBE2Q2	22048.69584	22048.69584	3.64E-12
EGR1	8835.108629	10086.65731	-1251.548677
FREM2	40343.32445	42325.81863	-1982.494185
DENND1A	39270.64079	41862.377	-2591.736205
RABGAP1L	42030.80294	44650.35115	-2619.548204
INVS	44013.66117	43880.27723	133.3839425
DYNC2LI1	29888.9825	30660.68506	-771.7025642
TMEM51	35479.48813	36517.96514	-1038.477005
UBE2H	39621.25007	40304.58471	-683.3346357
TBC1D19	42039.93287	42241.47049	-201.5376128
ACOX2	12877.04244	13705.14376	-828.1013139
MB21D2	36809.0256	38653.33836	-1844.312762
LPP	32830.10601	33537.13094	-707.0249308
ADCY2	10879.48415	10119.9775	759.5066443
SLC39A5	15300.91782	15650.29843	-349.3806067
KIAA1191	27786.25021	28702.05745	-915.8072361
SLC6A12	31672.14351	32746.70795	-1074.564439
SPRED2	32555.25134	32744.62748	-189.3761379
SLC22A5	45867.21225	48927.81866	-3060.606411
LARP4	38713.45681	39440.41021	-726.9533972
TJP2	43192.05678	43791.94696	-599.8901842
PTPN14	39951.52875	42262.85187	-2311.32312
FSTL4	24488.97793	24939.07598	-450.0980513
TSPAN9	40342.07955	41269.11835	-927.038798
EIF2AK3	30165.15348	31876.60009	-1711.446613
TRPC1	21673.85052	22575.05578	-901.2052657
NF2	23438.40029	23708.26356	-269.8632702
SATB2	38084.8	43168.95412	-5084.154117
AGMAT	20318.32166	20867.05887	-548.7372122
KYNU	29951.68065	31257.33888	-1305.658227
SRRM2	42706.33585	44568.48348	-1862.147635
CTBP2	40563.99157	41480.95339	-916.9618194
MSH3	37916.21709	38275.37863	-359.1615373
IGSF11	38287.71848	39523.91075	-1236.192278
GRM8	9080.929074	9220.026994	-139.0979193
SLC16A10	37787.69121	38359.4784	-571.7871831
MLXIPL	31381.0824	32082.95482	-701.8724189
HDHD3	28015.75354	30124.4439	-2108.690356
CCDC50	32543.29688	32809.67565	-266.3787655
UGT2B7	49986.92034	51132.89288	-1145.97254
VPS41	34456.76884	34920.37327	-463.6044221
FAR1	26652.04985	26945.4107	-293.3608502
PUM1	36456.34685	36303.18199	153.1648666
TRAM1	18806.78323	18806.78323	0
RBFOX1	30660.46544	31642.02681	-981.5613639
PDE11A	20534.86421	22022.18465	-1487.320442
SUPT3H	42685.97933	43189.7481	-503.7687634
SERPINF2	20777.51077	21510.01538	-732.5046116
CDHR3	43167.50965	44465.71837	-1298.208717
PARVA	27184.03569	27107.1258	76.90989048
DIAPH3	21167.362	21709.1976	-541.8355989
TBC1D16	31024.96739	31321.03814	-296.070751
CTNNAL1	20295.83657	20400.32723	-104.4906587
GPD1	12251.7263	12666.1829	-414.4565991
ST14	15040.47219	14661.34508	379.1271111
MARCH1	19604.16636	19604.16636	0
CCDC146	32721.71677	32628.14108	93.57568516
NLN	15048.36201	15532.19479	-483.8327755
MRAS	7230.216002	7763.109938	-532.8939363
NCK2	21044.08824	21710.9457	-666.8574611
CDS1	20348.38792	20348.38792	0
DOCK1	37270.68401	37954.6881	-684.0040956
HABP4	36340.48063	37699.32465	-1358.84402
TBL1X	42992.19486	43616.72666	-624.5317959
AFF2	26083.06748	27113.69121	-1030.623734
ABLIM3	39272.74153	40690.70547	-1417.963937
LDLRAD3	19290.71303	19647.43983	-356.7268035
UBE2E1	32482.438	32815.6825	-333.2444963
ENO1	29425.89863	30057.24183	-631.3431973
PDZRN3	44811.71009	45932.1218	-1120.411718
LDLRAD4	44439.94558	47256.75735	-2816.811773
COL19A1	31993.07287	33228.60237	-1235.529497
CTDSPL	37281.98029	37890.08493	-608.1046356
SDCBP	18165.3794	18311.61096	-146.2315629
SIN3B	17803.93764	18374.95169	-571.014048
SDK1	58747.85767	62293.03207	-3545.1744
SLC47A2	47569.81657	48654.79919	-1084.982617
RSAD1	21681.2428	21663.14842	18.09437643
MYO1E	36824.868	37959.13381	-1134.265815
TSKU	14019.99105	15385.46055	-1365.469503
RANBP17	41416.85907	41513.53444	-96.67536511
MAML3	42664.63297	41524.19874	1140.434238
EML1	9000.109698	10974.28192	-1974.172223
AC007364.1	52086.95103	53567.03721	-1480.086181
USP54	31086.38298	31081.87257	4.510414042
MKLN1	35878.10427	37126.04247	-1247.938202
UCHL3	14640.46525	14978.52072	-338.055464
CRIM1	43545.63674	43755.7743	-210.1375625
SPTAN1	35229.44228	35795.16982	-565.7275325
ACSS3	39336.02698	40692.44944	-1356.422457
ABTB2	44087.45173	47572.02668	-3484.574943
RAB31	4381.033056	5335.531844	-954.4987872
PELI2	46582.65158	47073.3909	-490.7393225
KCMF1	30888.86212	31034.48624	-145.6241201
LRRC28	35362.84761	37183.50681	-1820.659208
PARM1	34895.46055	35302.06557	-406.6050182
PLS1	28901.0824	29159.98602	-258.9036123
SERPINE2	31651.25779	33209.82385	-1558.566058
RGS12	34660.87587	35115.05558	-454.1797057
SLC25A48	43400.56928	46177.4365	-2776.867219
SLC1A1	49711.19982	51327.07523	-1615.875411
CARMIL1	37238.03065	37481.80838	-243.7777342
INSR	46183.46775	49100.09004	-2916.622286
CDH9	57674.52389	59245.95684	-1571.432959
FRK	37015.1401	37306.14481	-291.0047096
TMEM38B	27312.47608	28394.08745	-1081.611372
HNRNPR	28503.85942	28574.26653	-70.40711434
SQSTM1	35555.92416	37189.42892	-1633.504762
GREB1	21953.05887	22830.20902	-877.1501582
WBP1L	34475.77802	35004.53737	-528.7593475
CD2AP	39788.543	40379.3956	-590.8525922
GSPT1	29055.85063	28887.13568	168.7149565
ALDH8A1	27810.17732	28558.75379	-748.5764734
TXNRD1	32376.96113	33274.33699	-897.3758645
LINC00621	25811.89835	25996.46869	-184.5703367
WRN	24984.35949	25592.48027	-608.1207801
PARP10	13357.53442	14525.22145	-1167.687026
PTPN12	33659.7372	33737.93283	-78.19563152
SRGAP1	42574.52573	43831.41278	-1256.88705
FLVCR1	17573.3518	18527.18981	-953.8380063
AMOTL1	10747.50218	11278.3648	-530.8626219
VWA8	39005.09962	39415.46524	-410.3656252
ACTN4	38876.72463	41630.33351	-2753.608887
GLI3	22125.15177	23112.1925	-987.0407316
AFF4	38081.51945	38872.10571	-790.5862587
NF1	36212.09675	36432.11613	-220.019378
ACOT13	18892.42802	20186.4656	-1294.037572
CHDH	36400.94146	37509.32854	-1108.38708
LINC00410	16429.67453	17667.55593	-1237.881398
CAPZA2	30856.80649	31641.86285	-785.0563601
HIVEP1	41794.99062	42242.96582	-447.9752038
TLN2	44094.04023	45499.72014	-1405.679913
SUCLG2	38708.2176	39756.17156	-1047.953957
AIF1L	22455.74438	23088.31165	-632.5672742
RALY	25225.45574	23862.23328	1363.222457
CAMSAP2	33493.25526	33596.73109	-103.4758374
RBMS2	22997.08867	23306.61358	-309.5249151
SNHG25	26557.12281	27121.25478	-564.1319646
ATP1B3	13564.03277	13847.0496	-283.016831
NUAK2	19057.18581	20005.98747	-948.8016656
UBAP1	37430.94201	38101.41892	-670.4769084
ENPP3	35688.48718	37047.38067	-1358.893485
IGFBP4	25398.67013	26533.33517	-1134.665041
NPAS2	36179.30127	36936.0376	-756.7363284
KLHL20	39691.82444	40117.17505	-425.3506155
PTPRF	18912.27338	19247.62901	-335.3556346
ARPC2	24735.21712	24966.01977	-230.8026492
SENP6	37325.60256	37561.88574	-236.2831773
WWC1	47524.95549	50254.23069	-2729.275208
TBC1D22B	24793.80727	23910.08947	883.7178068
NUGGC	19484.44912	20360.33864	-875.8895126
NMT2	24226.39067	24357.95434	-131.5636712
SVIL	43477.92731	44772.63924	-1294.711935
ACADM	33107.11905	34652.96877	-1545.849729
HGSNAT	30048.17794	30269.91961	-221.7416692
KRAS	14129.80853	15698.82443	-1569.015901
ABCC4	50204.90296	49180.65784	1024.245123
CACNA2D3	23633.51554	29699.78256	-6066.267016
FOXP2	53412.17239	55212.22892	-1800.056523
GANC	36736.47023	36509.41354	227.0566861
HPCAL1	37497.19055	37134.71441	362.4761374
ITGB1	31935.90499	32320.05332	-384.1483307
IQCA1	35133.5698	35654.75845	-521.1886518
ATP10D	36873.25987	37395.13648	-521.8766123
ANKRD6	30402.10341	30394.82144	7.281967781
CMYA5	39799.81897	39897.3146	-97.49563052
GPR176	4492.297465	4952.019304	-459.7218393
EPS15L1	29717.55249	30076.45627	-358.9037718
NFATC3	38143.22363	38159.92243	-16.6988029
GLRX3	18710.93757	18609.63778	101.2997853
CBFB	28751.86587	28935.78982	-183.9239495
TFEC	30447.94776	34203.48242	-3755.534652
MAP2K3	20468.82815	21683.75679	-1214.92864
GOSR2	26660.24343	26772.36144	-112.118007
SHISA9	31575.41986	35357.01672	-3781.596859
PPP6R3	34912.57579	35098.18191	-185.6061205
TNPO3	30385.67365	30504.32475	-118.6510979
SAT2	22098.42479	22602.41995	-503.9951627
ADRA1B	20037.0962	21764.59501	-1727.498814
ZNF83	39121.97199	40230.10135	-1108.129359
SLC5A11	23651.92014	23817.57593	-165.6557952
SLC36A4	23182.60776	23413.65112	-231.0433621
ANKRD44	15804.90206	16383.74855	-578.8464891
FMO1	34341.16032	41132.21584	-6791.055517
EAF2	26715.98981	28306.23567	-1590.245861
BDH2	27118.28952	29095.18975	-1976.900234
SLC38A2	29468.56828	29888.81985	-420.2515712
RAB6A	36060.24258	36323.75354	-263.5109656
SIM1	10789.40444	14289.85377	-3500.449334
FBXO21	37596.99085	40345.57533	-2748.584475
GNA13	21152.45944	20965.49366	186.9657795
SESTD1	39194.56329	39499.08433	-304.5210359
KPNA1	31997.74421	32064.47286	-66.72864473
PARP14	25033.86489	25197.34841	-163.4835218
PRKG1	38358.64827	39318.38842	-959.7401475
MEG8	35158.29336	29955.25932	5203.034032
IL32	17218.99162	17399.04188	-180.0502584
KLHL13	39632.77608	39978.12338	-345.3472953
RAD51B	44849.42914	45828.60801	-979.1788679
SLC7A9	27967.71504	28490.75904	-523.0439962
EGOT	22354.08536	22898.212	-544.1266382
USP31	30527.67194	30670.7319	-143.0599613
RNF150	34510.25686	35086.45888	-576.2020192
MARC1	14115.8509	14376.28278	-260.4318858
HSD17B14	27671.27425	28053.33432	-382.0600715
STAM	16616.21761	16616.21761	0
PRMT2	29022.91253	28791.74129	231.1712347
CLCN5	35113.7002	35814.25333	-700.5531278
NUP98	32724.5972	31985.07443	739.5227726
STPG2	47094.84116	47591.43445	-496.5932935
IL1R1	29443.52767	29714.43872	-270.9110423
KATNBL1	30899.39355	30746.00848	153.3850724
DAPK1	44072.95628	46545.002	-2472.045718
NFKBIA	24906.73164	26154.55818	-1247.826544
ARHGAP10	42324.66675	43173.23601	-848.5692601
SNRK	32808.70241	33294.64705	-485.9446394
KDM1B	14696.71648	16405.18871	-1708.472229
C19orf12	27380.47985	27655.96534	-275.4854933
ARHGAP8	26979.51509	27108.31657	-128.8014824
MOGAT1	19086.42438	18989.93372	96.4906525
CYP4V2	27750.78833	27888.73445	-137.9461269
NAP1L1	25578.06248	26035.87743	-457.8149542
EML4	38777.23109	38600.89507	176.3360148
AGPAT3	40034.70077	40301.33689	-266.6361211
FOS	10820.5496	10779.47712	41.07248486
ARSF	21309.23687	22455.1651	-1145.92823
SREBF2	32089.96169	32485.5358	-395.5741128
ALCAM	48428.84713	48678.23261	-249.3854802
XRN2	30711.06892	30451.0515	260.0174231
FOLH1	19557.71486	19966.85035	-409.1354819
CELF1	36682.57992	37516.01812	-833.4381977
SCP2	36794.62641	36962.15515	-167.5287468
PLIN5	27961.25839	28380.90917	-419.6507839
RIF1	35879.20734	35879.20734	0
THRB	39584.12382	40324.60997	-740.4861446
IL6R	43145.13369	43777.14075	-632.0070579
CACNA1D	44763.92136	46317.35274	-1553.431378
QDPR	14307.59336	15468.67003	-1161.076667
CALM2	18159.38124	19066.44612	-907.064887
TRIM13	24641.23871	24979.93485	-338.6961456
ACSL3	25528.27728	25924.8516	-396.5743161
LEPROT	17462.7442	17462.7442	0
ACADSB	24279.69005	24672.62546	-392.9354129
MTSS1	37644.97242	38617.4983	-972.5258775
IPO7	25769.93283	25955.21263	-185.2798008
NAA15	30185.95538	30172.32783	13.62755012
SLC20A1	27531.02811	29071.81691	-1540.788803
FOCAD	35097.19322	35464.76315	-367.5699291
SUN1	24964.25063	25003.38582	-39.13518206
DCAF6	36297.35616	37723.8693	-1426.513146
SMC5	34050.96614	34289.22038	-238.254232
BHLHE40	21738.86079	22220.1035	-481.2427141
GATM	31397.52095	32771.17701	-1373.656058
LONRF1	23821.81678	23509.109	312.707778
TTC29	13731.11674	14471.6805	-740.5637647
RALGAPA2	38674.60695	39282.89488	-608.2879314
APOE	25285.75841	25244.0232	41.73521328
ANGPT1	9077.278962	10303.96445	-1226.685483
CMSS1	32688.13535	32686.05183	2.083522069
SLC22A3	23171.87231	23621.27188	-449.3995724
BCKDHB	38322.78864	38923.65855	-600.8699085
CACUL1	26695.80266	26599.8063	95.99636552
SLC22A12	33095.78075	35157.37154	-2061.590781
YAP1	36303.03619	36962.13046	-659.0942648
IFNGR2	23124.24586	23267.51602	-143.2701592
PPARGC1B	18684.5469	18903.31448	-218.7675803
ATP8A1	19864.32679	19855.11005	9.21673359
SNTG2	32163.91493	32531.77266	-367.8577341
EDIL3	9347.305108	10026.68686	-679.3817509
KLF10	17305.22638	17492.9577	-187.7313238
FBXW7	36597.99117	36866.09036	-268.0991983
CNOT6L	27931.99793	28340.91372	-408.9157901
RASSF4	43810.53849	45564.87936	-1754.340877
FAM124A	16909.96974	17370.28398	-460.3142405
SLC22A11	31193.95101	31590.62912	-396.6781117
PGPEP1	31117.53554	31219.31104	-101.7754944
DHX9	33625.38838	33625.38838	0
SHPK	25524.13602	26048.05372	-523.9176973
TNFRSF19	30355.46736	29081.83959	1273.627772
SGK3	39987.05261	39299.20011	687.8524992
NELL1	28870.76443	29303.14827	-432.3838378
CLYBL	40095.55213	40477.39596	-381.8438334
RAB22A	24058.94681	24089.68661	-30.73979387
CCNC	20534.33126	20880.09969	-345.7684353
CTTN	33052.73035	33767.12236	-714.3920054
CDC27	25328.88115	25447.05301	-118.1718626
TEX2	26181.36819	26614.75009	-433.3819082
PDE7B	41747.56172	44585.90633	-2838.344605
USP12	27668.92115	27292.83154	376.0896076
VSTM4	24859.49951	25570.4663	-710.9667973
DEPDC7	26692.20363	28024.17925	-1331.975612
ZDHHC14	35836.04948	37907.95744	-2071.907964
HNF1A	15171.48815	15395.47404	-223.9858959
ANKRD36C	33744.85427	33744.85427	0
CDC42BPB	35979.99841	36355.23527	-375.2368639
MAOB	32058.42166	32249.20859	-190.7869325
NFE2L2	37645.91864	37935.43604	-289.5173984
GRIA3	26652.36312	27007.90468	-355.5415639
USP34	35232.10944	35510.99079	-278.8813504
SNX30	43532.17293	44681.40014	-1149.227216
TMEM63A	35483.30959	36411.72362	-928.4140328
FNIP2	51123.77368	51614.2671	-490.4934147
CALCB	18280.88953	18758.06275	-477.173217
ALDH7A1	24846.33194	26038.40152	-1192.069576
GCC2	45079.4676	45504.86123	-425.3936281
DCDC1	37040.16247	37040.16247	0
ATF2	26679.6848	26415.18253	264.5022621
NR6A1	44240.27454	43704.90529	535.3692467
PKP2	24365.36088	25016.83545	-651.4745646
QKI	37801.52752	38327.89423	-526.3667084
VEZT	34081.98673	34606.5181	-524.5313694
GPR89B	29356.43096	30257.63846	-901.2074934
HSPA4L	27044.63418	26915.48395	129.150234
PRELID2	19818.95489	19874.69461	-55.73972469
RALA	22383.94668	22329.70449	54.24219283
SMAD2	35939.13863	35689.29672	249.8419119
TANK	34531.21082	34689.62185	-158.4110246
SNX9	35019.7771	36578.60339	-1558.826292
STK32B	45952.89697	48672.98297	-2720.086
SMARCA1	31363.80738	31458.62723	-94.81984509
CCNI	26516.92764	26127.08967	389.8379783
HDX	28102.93969	28142.41397	-39.47427768
MT1H	23789.54126	27844.88014	-4055.338879
PDCD4	14155.03964	14552.05043	-397.0107875
SFXN1	30353.14037	31858.44226	-1505.301899
MEGF9	27498.10684	27493.98533	4.121512904
USP24	33599.51005	34189.98134	-590.4712896
SLMAP	36492.084	36528.51905	-36.4350416
LPIN1	17003.0971	21669.40394	-4666.306834
DHRS3	30326.32737	31345.55878	-1019.231411
STARD13-AS	19275.44569	20638.4827	-1363.037011
NEDD4	40998.80972	42221.57397	-1222.764247
MT1X	26661.45532	29910.39544	-3248.940118
TTC39B	39502.32844	39980.70899	-478.3805426
SCN7A	25501.5981	27389.70991	-1888.111814
PLSCR4	27689.9419	28679.99487	-990.0529698
FGFR2	39799.40873	42481.03646	-2681.627726
IL1RAPL2	38018.99911	37765.99333	253.005783
KCNQ3	27129.58306	28562.14046	-1432.557402
CACNA2D1	43341.0036	44199.78073	-858.7771364
MLLT3	38914.10543	40146.18484	-1232.079401
PRKCZ	28157.8731	28492.62059	-334.7474867
ZMYM2	37800.9802	37763.18416	37.79604298
NKAIN4	33647.31451	34932.1504	-1284.835887
GRK6	17594.81343	19362.64416	-1767.830725
TTC7B	35962.46922	36369.39314	-406.9239171
ERC2	27856.11003	28156.76526	-300.6552364
ERICH1	33270.40537	33867.56772	-597.1623536
PPP2R5A	23072.53905	23236.82587	-164.2868216
ANKRD36	34474.21981	34706.01639	-231.7965726
SYT14	14613.2158	14673.20338	-59.98758614
CDKAL1	41055.74549	41421.47872	-365.7332325
DLGAP4	25327.33698	25995.02065	-667.6836731
SH3GL2	41562.64952	44628.38713	-3065.737602
MAP4K5	31095.68142	31541.67502	-445.993596
KPNA4	33166.22114	33565.43234	-399.211205
TAOK1	37155.56663	37582.32924	-426.7626098
RLF	29606.98491	29568.70525	38.2796644
CPSF6	30653.85763	31144.16797	-490.3103438
TTC21B	37623.41909	37603.37591	20.04318583
FAT1	43334.35609	45437.1886	-2102.832505
STRN	30279.74653	31617.19212	-1337.445592
SHROOM4	46642.05781	46778.34819	-136.2903814
PLXNA2	37850.30583	39970.59049	-2120.284665
RAB10	38093.23238	39044.45133	-951.2189534
MST1	19899.86592	20602.78813	-702.9222084
CNN3	35085.60407	35165.39844	-79.79436675
ATP11A	44658.48047	47690.75506	-3032.274587
LEPR	26954.26954	26954.26954	0
PRICKLE2	42492.69392	44572.3169	-2079.622978
CBFA2T2	38677.55236	38771.5511	-93.99873686
AJAP1	20276.61921	19708.88743	567.7317773
GTF2F2	23836.07182	23650.70505	185.3667735
SLC39A11	41908.26501	41897.32506	10.93994482
GLCE	29960.33642	30488.9273	-528.5908794
ITPKC	14605.96936	14700.59671	-94.62734885
ANKRD26	41691.75181	42781.70742	-1089.955607
ALDH2	30556.78403	30873.11566	-316.3316355
MTHFS	28933.86172	30383.15897	-1449.297252
CEP135	29992.99483	30152.55296	-159.558129
SLC2A2	37214.67101	38111.50778	-896.836773
DUSP16	29424.00278	29561.94664	-137.9438538
SDC2	21284.68531	22574.4444	-1289.759086
RUNDC3B	31796.49299	31277.33745	519.1555461
SPATA13	37534.41382	37952.05673	-417.6429084
TMEM65	27297.08884	27686.10422	-389.0153803
ATP1B1	42803.29594	43000.74083	-197.44489
TACC1	49328.8832	51054.54408	-1725.660876
TDP2	18705.38102	19178.27851	-472.8974832
KMO	32584.16625	34171.65419	-1587.487944
SMS	20671.42964	21768.24381	-1096.814167
PLCL2	39684.04808	42858.26892	-3174.220837
MIER1	31618.64868	29521.55458	2097.094106
ARID1B	34702.34562	35825.66579	-1123.320177
CSNK1G3	27723.40746	28211.78598	-488.378516
ODF2L	32886.13864	32417.94902	468.1896273
SLC2A11	27626.35534	27835.4496	-209.0942614
ATXN10	37733.59531	38168.14237	-434.547061
EEA1	36985.45111	37070.45285	-85.00174256
LINC01578	28884.36292	28801.74824	82.61468107
TFG	27111.572	27507.3942	-395.822206
WDR44	26594.05478	26594.05478	0
NPC1	41510.39997	42658.50003	-1148.100056
ME1	14652.96993	15054.1736	-401.2036718
RAB20	30008.00673	30656.09208	-648.0853455
FAM20C	37950.64806	39281.81693	-1331.168875
MAPRE2	17369.39575	17791.79521	-422.3994637
PCBP1-AS1	36797.01231	37044.72603	-247.713714
TPD52L1	25118.62751	25869.6014	-750.9738901
SDC4	29197.15909	28717.37732	479.7817701
RALGAPA1	37681.30896	38044.15871	-362.8497501
CAMK1D	10197.40277	10508.53251	-311.1297373
ABHD2	27856.87548	27186.65191	670.2235684
DIXDC1	41794.28591	42505.31625	-711.030343
AK2	23383.72272	24129.69337	-745.970652
CSNK2A1	35706.03776	35768.25199	-62.21423702
LCOR	37463.36439	38015.45189	-552.0875001
SPEF2	41445.6296	41723.79873	-278.1691273
HIST1H2AC	17886.00778	18967.02444	-1081.016665
PRUNE2	49975.10431	51697.54295	-1722.43864
CPEB2	41889.45295	41905.59794	-16.14498941
OGT	30437.64365	30775.94563	-338.30198
PAN3	38206.16239	38205.69414	0.468245606
SLC2A13	40578.38099	40568.89069	9.49030306
SPTLC2	30273.53645	30487.28313	-213.7466745
CHPT1	32985.36276	33470.90029	-485.5375273
ACVR1	38238.77763	38875.73207	-636.9544455
RXRA	20071.08377	20071.08377	0
ABCA1	23280.2049	23290.48167	-10.27676431
JAK1	41012.72115	40772.27298	240.4481737
GALNT13	15455.26085	15399.36582	55.89502348
CWF19L2	37310.14712	37658.40388	-348.256758
RPS6KA3	36518.65444	36715.56877	-196.9143212
NCOA7	40237.21642	40870.40537	-633.1889519
ARSJ	23879.8138	24575.25706	-695.4432641
CBR4	40214.52698	40278.19324	-63.66626312
ARL8B	27214.97747	26799.70393	415.2735399
MTMR2	32335.17394	32530.50208	-195.3281435
CDC73	33381.16622	33444.11177	-62.94555579
RNF149	34878.95705	35410.22637	-531.2693177
ANKS1B	63679.31515	68817.74654	-5138.431386
ULK4	48178.59443	48897.1979	-718.6034619
MTR	38951.22804	39021.45691	-70.22886934
ZEB2	40491.71888	40998.88025	-507.1613759
AHCYL2	40355.51424	41389.90095	-1034.386709
PAK1	31174.29974	31174.29974	0
ZHX2	41481.32276	41809.12494	-327.802178
ECHDC2	35041.83547	35112.50415	-70.66867762
RAB8B	25711.19634	25895.31667	-184.1203238
NCKAP1	34133.05148	34517.98061	-384.9291243
DDR2	14457.70781	15016.04981	-558.3420087
ARHGAP21	35500.05455	36009.59675	-509.5422029
MAPK1	34916.21957	35167.9057	-251.6861285
GPC4	41126.17169	39894.13322	1232.038472
RYK	30899.71476	30475.51026	424.2045
KPNA3	27123.73177	27123.73177	0
EEFSEC	30168.50158	30171.69457	-3.192991913
SMURF2	33609.91973	33920.35368	-310.433952
TOB2	32039.82372	32012.79775	27.02596911
EDA	46799.35967	47000.41472	-201.0550537
ZNF91	37954.90256	38141.82793	-186.925368
SEC24B	33190.10346	33425.52575	-235.4222912
MUC20	26877.70736	26954.47043	-76.7630724
CAB39	35108.31856	35453.68011	-345.361555
LINC00886	29870.6792	30103.06138	-232.3821766
CTTNBP2NL	32149.90545	31967.60592	182.2995361
SPRED1	33155.38592	33765.24923	-609.8633138
HES1	20551.79629	21460.58588	-908.7895857
GLIS1	41539.00696	42854.49286	-1315.485896
CALM1	37112.98014	37059.2824	53.69773679
EVA1A	41847.09077	41883.68189	-36.59111902
PSME4	32078.77249	32199.6267	-120.8542092
GNGT1	48376.24182	48811.15392	-434.9120974
LARP4B	35482.03132	35785.06105	-303.0297277
EIF3H	24834.25961	25406.13452	-571.8749137
ZNF462	41807.5081	42339.6535	-532.1453929
MAP4K3	35867.84944	36146.43337	-278.5839272
TENM2	34741.68053	36004.92905	-1263.248521
UPP2	44921.8756	46902.50178	-1980.626182
DNAH14	45395.37699	46536.24737	-1140.870375
YES1	33057.35488	33102.0022	-44.64732351
CLSTN2	54441.10491	54463.4911	-22.3861917
SPTBN1	41760.4935	42380.33567	-619.8421721
TRMT11	42227.65325	42646.21325	-418.5600026
USP40	38069.18059	38735.94485	-666.7642579
TMEM163	9796.542571	10756.94679	-960.4042233
ABI3BP	40301.51342	42546.6913	-2245.177875
DOCK3	7235.656396	9128.407774	-1892.751378
EXOC6B	40528.72907	40738.89286	-210.163785
ELP4	42876.77376	43133.11041	-256.3366548
CSNK1G1	35434.60411	35434.60411	0
PTH2R	41836.38363	48499.5523	-6663.168673
GTF2IRD1	34967.55987	35385.59774	-418.0378727
PTPN9	31562.55787	31932.84676	-370.2888877
KIF13B	40203.52839	40740.45702	-536.9286305
MIR4300HG	25192.37227	26636.02225	-1443.649979
ADAM10	37510.54988	37940.89094	-430.3410597
PDXDC1	37605.73836	38096.38285	-490.6444966
LRCH3	33987.63649	32975.63479	1012.001702
RFX7	42451.15741	42595.13994	-143.9825269
DNM3	17660.27975	22370.73898	-4710.459226
RERGL	29934.0519	29789.90783	144.1440731
TSHZ1	26000.02451	27444.57179	-1444.547284
PNISR	40469.94897	40381.30151	88.64745583
RAB3GAP2	34991.23836	35110.25599	-119.0176299
ARHGAP29	44263.37635	47184.85767	-2921.481318
PIP4K2A	37184.85822	38164.82102	-979.962797
SLC6A6	33489.9548	34191.70823	-701.7534238
SH3BGRL2	19902.86757	20551.97715	-649.1095837
WWC2	40067.35455	40255.30067	-187.946124
NLGN1	47174.8114	51565.38591	-4390.57451
TBC1D4	37683.3135	44255.3931	-6572.079605
SYN2	32213.78527	33331.8867	-1118.101434
TMEM245	41539.58194	41933.15221	-393.5702731
LINC01266	41218.83185	41599.31154	-380.4796962
CNKSR3	45034.73876	45939.64622	-904.9074672
TNFRSF11B	17097.65661	17062.11663	35.53998361
CEP112	42748.37736	43010.02986	-261.6525008
PPP1R13B	40241.34287	40529.92099	-288.578119
VDR	25937.9329	26070.51911	-132.5862124
CSNK1A1	35862.51786	36235.72484	-373.206972
CFAP221	29016.93337	29170.15332	-153.2199474
CADM1	31200.12775	31992.8774	-792.7496472
DNM2	38709.60873	38889.70004	-180.0913085
FGF14	14460.30233	15611.3951	-1151.092771
NEDD9	45465.60625	45559.73229	-94.12603359
ENOSF1	39118.53431	39403.76804	-285.2337241
LNPEP	25730.24229	25706.66074	23.58155011
MAPKAP1	40030.52217	40718.32906	-687.8068935
LPIN2	42106.20331	41953.63264	152.5706796
OSBPL3	15458.1234	18658.35797	-3200.234565
SLIT3	33285.42902	33751.10008	-465.6710626
CMTM7	18090.2274	18598.79253	-508.5651313
GALNT1	28810.8035	28810.8035	0
PPP1R9A	43981.28747	43952.62084	28.66662844
ACACA	34923.59635	34942.88287	-19.28652022
NDRG1	42985.38033	45005.76583	-2020.385502
MRPS6	22706.74378	26361.17549	-3654.43171
CNDP2	32824.26481	33929.47105	-1105.206236
IFT88	40502.13518	40677.61538	-175.4802007
ARHGEF10L	37237.78526	36978.07592	259.709336
RFX3	38420.49836	38669.55834	-249.0599733
SLC5A3	25864.40774	28681.49866	-2817.090926
GTDC1	37103.05154	37402.92495	-299.8734089
GLS	40677.88881	42576.92568	-1899.036865
ZEB1	34120.41911	34894.38075	-773.9616439
MOB1B	38283.92737	38283.92737	0
MSN	34703.22447	35014.78909	-311.5646152
CDR2	42718.56517	43170.47785	-451.9126841
ATG10	34519.20154	34496.36461	22.83693832
ABI1	32591.99307	32857.14718	-265.1541172
LDAH	35815.29579	36418.22832	-602.9325294
DNAJC1	41819.25434	41728.68792	90.56641938
SUCLG2-AS1	42973.73902	43376.00218	-402.2631656
XRCC5	34803.30371	35912.93675	-1109.633045
TANC1	34432.76942	34578.34113	-145.5717128
PHACTR2	35949.59715	37127.82286	-1178.225715
TPST1	31516.04843	32162.97767	-646.92924
PLCXD3	36881.62878	37128.7773	-247.1485145
RAB3GAP1	34410.46809	34295.36347	115.1046165
HMBOX1	31905.49118	31666.91234	238.5788442
FAM189A1	41389.1736	42643.97491	-1254.801311
BTD	29419.26708	30821.03766	-1401.770577
SSX2IP	31481.86467	32609.57681	-1127.712145
ASRGL1	34271.61647	35521.4555	-1249.839027
USP3	31385.61894	31666.88391	-281.26497
PTMA	28532.30503	30038.0056	-1505.700566
OLA1	34798.73744	35000.49746	-201.7600286
MAP3K14	34019.18476	34444.84088	-425.6561111
CPPED1	30394.55827	30809.55969	-415.0014203
TTC28	45254.58898	46645.29423	-1390.705246
RCOR1	31473.53316	32051.59741	-578.0642486
DTWD2	32732.53826	33020.6913	-288.1530424
DLG1	39482.60635	39436.33074	46.27560822
ANKHD1	39079.95512	39467.32957	-387.3744445
EVL	27774.91033	28197.33454	-422.4242091
ADD1	39163.58973	40228.68488	-1065.09515
JADE1	41858.0369	43074.89173	-1216.854831
ZFAND5	40270.38296	40270.38296	0
BCR	34722.34503	34666.36376	55.98126845
SMARCA2	32213.40277	32249.2508	-35.84803217
ACTB	25223.08749	26343.65098	-1120.563487
RASSF6	37179.43454	37938.65275	-759.2182066
GRB10	41170.07383	42738.2836	-1568.209776
HMGB1	41580.82211	41406.46402	174.3580882
MT1G	39548.55705	43151.25594	-3602.698883
RAB7A	36894.56943	37243.06659	-348.4971585
NTN4	50773.77873	51392.15298	-618.3742488
NR1H4	42820.85038	44201.21455	-1380.36417
RNF217	28974.77873	28974.77873	0
AFF3	29526.23258	30565.61842	-1039.385843
NRCAM	39054.47849	40308.14093	-1253.662434
DIAPH2	43454.53479	43745.47274	-290.9379524
PELI1	25079.50696	25183.9774	-104.4704404
MAP2K4	35115.71115	35164.47659	-48.765446
REPS2	38653.81231	40813.38844	-2159.576129
MPP6	38812.53427	39187.5927	-375.0584218
NUP214	35191.63486	35801.73266	-610.0978021
MCTP1	7551.118725	8814.119917	-1263.001191
ABAT	34400.6876	33956.78451	443.9030917
MCTP2	31187.90879	31587.78771	-399.8789161
GALK2	34486.7986	36241.36921	-1754.570603
LARP1	39583.85398	39894.59035	-310.73637
MYO5B	39911.87204	40990.27577	-1078.403734
ZKSCAN1	36914.20428	37097.53111	-183.3268352
TACC2	38104.32028	39897.7804	-1793.460116
BMP2K	40457.65889	40604.06896	-146.4100679
WDR60	40734.49367	41314.69184	-580.1981703
LINC01515	51496.27889	51884.64158	-388.3626928
AGMO	43707.42871	45279.67792	-1572.249206
MPHOSPH8	37693.77691	37844.48695	-150.7100342
BEND7	39596.09434	39600.00216	-3.907822191
THOC2	41583.83151	40497.13981	1086.691697
ASCC3	35689.15642	36141.99459	-452.8381678
CELSR1	39254.85093	40158.4829	-903.6319737
JAK2	36423.87541	36423.87541	0
PPP1R14C	30623.54199	31728.47993	-1104.937945
FNDC3A	39442.62982	39734.29146	-291.6616385
SLC20A2	41581.1681	41865.21338	-284.045285
LAMB1	41671.06716	41751.54057	-80.47340877
DIP2B	40057.67161	40369.01321	-311.3415914
UTRN	33905.56173	36002.85537	-2097.293636
NRG1	51690.11445	51794.46459	-104.3501462
OTUD7A	36349.22663	36927.34092	-578.1142833
RAI14	47164.09789	48910.93609	-1746.838198
RAPGEF2	40490.9127	40191.66159	299.2511162
CPVL	24198.3749	25265.88525	-1067.510343
IVNS1ABP	30545.89675	30553.83388	-7.937135799
SLC22A24	32429.11316	33001.85111	-572.7379465
FNBP1L	41461.40424	42085.97954	-624.5752998
SULF2	35074.61284	35959.84787	-885.235031
NCEH1	43852.65759	44050.17427	-197.5166854
KANTR	36917.63511	36986.46531	-68.83019452
SHROOM3	48993.85693	50571.93467	-1578.077747
KHDRBS2	49512.99877	50600.71724	-1087.718469
PHF14	36677.00884	37058.62583	-381.6169874
TGFBR2	35441.72557	34681.95726	759.7683098
RNF19A	42571.63265	43222.78367	-651.1510175
EPS8	43623.02533	45970.86935	-2347.844027
MIR222HG	8617.395141	8384.560934	232.8342068
SGMS2	32747.53811	32478.30346	269.2346493
DPH6	48836.19639	49000.24536	-164.0489697
CRLS1	32358.23847	32621.07314	-262.8346703
CDK6	27051.98997	27336.57737	-284.587404
WIPF1	38910.90423	39440.11964	-529.2154164
PCGF5	36738.21743	36906.30054	-168.0831092
LRIG2	30131.18557	30145.636	-14.45043091
ZNF69	42946.52174	43522.75073	-576.2289916
PLPP1	39085.51772	38691.39753	394.1201917
ARHGAP42	45109.44079	47296.34057	-2186.89978
TBC1D8	36003.86222	35667.40243	336.4597928
ZC3H12C	41492.68401	42167.13625	-674.4522394
PBX3	13419.33349	15418.86224	-1999.528753
PRPF4B	40446.53061	40995.52859	-548.9979789
C1orf21	19994.04217	20327.28302	-333.2408498
DPP6	31879.09157	31879.09157	0
TMTC2	45645.32782	45961.03111	-315.7032945
LINC00472	44899.22465	49238.2853	-4339.060646
SYNE2	44911.74295	51588.75292	-6677.009976
RIC1	33396.90489	34214.93225	-818.0273668
CDH6	56859.11045	58568.54184	-1709.431397
MTMR10	34777.56158	35095.03783	-317.4762435
SLC39A8	15411.14056	17864.78373	-2453.64317
HKDC1	46086.40382	48588.29409	-2501.89027
PCAT1	52739.12052	52929.58128	-190.46076
SKAP1	13591.37961	19264.3714	-5672.991789
BOD1L1	41728.3662	41728.3662	0
SYTL2	35389.32452	35835.93569	-446.6111641
ENPP1	45405.96498	46921.94286	-1515.977878
MACROD2	50102.953	50151.51775	-48.56474136
ELOVL5	33633.3452	34190.52082	-557.1756188
USP53	38571.86655	39270.77892	-698.9123747
AKAP9	43691.05202	43863.73205	-172.6800269
PPP3CA	40839.30663	40885.80737	-46.50073945
MYO9A	40651.60381	43769.21184	-3117.608032
INPP4B	26107.08017	27395.65473	-1288.574556
ACSL4	19327.34933	21721.00205	-2393.652715
TRIM55	18045.60537	19577.07445	-1531.469073
RUNX1	42664.85994	43394.97038	-730.1104475
RDX	44940.95389	44846.2173	94.73658665
SH3RF1	43130.62643	43584.04315	-453.4167185
EPHA7	43731.57542	45626.47056	-1894.895137
TIMP3	33712.28931	35080.01984	-1367.730533
AC003984.1	30491.68282	31128.28724	-636.6044157
NXNL2	41135.78178	43421.52133	-2285.739555
TXNIP	31335.25758	32088.51076	-753.2531727
FIGN	38377.69468	39480.61015	-1102.915475
RPS29	31732.77957	33248.19628	-1515.416707
ZBTB38	41982.55151	42101.64025	-119.0887408
COBLL1	41290.53352	45956.88032	-4666.346798
SOX5	39780.34788	39672.89976	107.4481178
EEF1A1	49146.77176	49272.93541	-126.1636418
ERBB4	24747.05814	40053.58274	-15306.52459
