# Supplementary material for: Predicting proximal tubule failed repair drivers through regularized regression analysis of single cell multiomic sequencing
Source: Nat Commun. 2024 Feb 12;15:1291. doi: 10.1038/s41467-024-45706-0 (PMC10861555; doi:10.1038/s41467-024-45706-0)
Supplement: Supplementary file 11 — Supplementary dataset 8 [file 41467_2024_45706_MOESM11_ESM.xlsx]

## Sheet: n=7 multiome
TF_name	Score	SE
ESRRG	30.9086	0.359206
PPARA	25.9159	0.216554
RREB1	20.6302	0.206312
HNF4A	13.2103	0.120618
PBX1	10.3094	0.200242
RORA	10.17	0.359158
NFIB	8.41306	0.321005
ESR1	7.88597	0.104717
TFCP2L1	7.36871	0.143802
NFATC3	6.96171	0.128872
ZNF75D	6.67659	0.117011
MAF	6.67384	0.0947603
GLI3	5.34333	0.0644686
HNF4G	5.3336	0.131215
THRB	5.30569	0.127439
KLF15	5.04437	0.07568
GLIS1	4.67255	0.102463
TFDP2	4.50212	0.120239
NFIA	4.25314	0.23792
FOXO1	3.61219	0.143944
TFEC	3.50734	0.0801094
NR3C1	3.30399	0.106836
HNF1A	3.28497	0.0679051
RUNX1	2.85577	0.0849615
RFX7	2.62697	0.101013
TCF7L2	2.49494	0.117797
MEIS1	2.45073	0.0588025
FOXO3	2.37397	0.121652
RXRA	2.30348	0.0597841
NRL	2.2706	0.0372754
SMARCC1	2.2105	0.160721
NFYC	2.09514	0.0723994
VDR	1.91126	0.0561106
SOX5	1.82214	0.042825
BBX	1.68117	0.0824588
LIN54	1.4632	0.0488647
STAT3	1.43901	0.11798
KLF13	1.43588	0.0555368
RORC	1.42771	0.040275
CPEB1	1.38394	0.0314166
MLXIPL	1.3725	0.0527651
EPAS1	1.30639	0.0830653
ZKSCAN1	1.20807	0.0596437
ID2	1.20454	0.0440872
POU5F1	1.16446	0.0504701
PAX2	1.14319	0.0633633
ETV6	1.10812	0.114157
TOPORS	1.04586	0.0410186
STAT5B	1.02253	0.0659268
JDP2	0.983098	0.0346839
NR2F1	0.939391	0.0301993
NFE2L1	0.894254	0.0450294
NR1I3	0.848373	0.0237466
ZNF281	0.803943	0.035131
HOXD3	0.787925	0.0352977
CEBPD	0.742702	0.0369426
SMAD1	0.728745	0.0599124
RORB	0.708332	0.0309198
HNF1B	0.632045	0.0903145
CEBPZ	0.618863	0.0391189
E2F3	0.59387	0.0517742
LMO2	0.584647	0.0206652
MAX	0.529471	0.0333951
IRF2	0.491831	0.0303748
MYCN	0.490001	0.0174253
ETS2	0.487293	0.051836
SOX13	0.486408	0.0319523
IRF9	0.481684	0.0246349
FOXP4	0.467129	0.0248829
ETV5	0.463628	0.0306792
PURA	0.441655	0.0682612
LHX4	0.433483	0.0171416
HLTF	0.350915	0.0326504
NR4A3	0.302775	0.0188005
ARID3B	0.287534	0.0296044
SMAD9	0.277343	0.0239138
NR1H2	0.271602	0.0224398
ELF2	0.27113	0.0890104
TBX2	0.258258	0.0328505
KLF9	0.258065	0.0244838
TEF	0.249232	0.0198524
IKZF4	0.237408	0.0176228
REST	0.22976	0.0249054
ESRRA	0.209543	0.0287901
EMX2	0.197579	0.0247033
ESR2	0.191491	0.0404557
MEF2D	0.176747	0.0213696
SP1	0.168402	0.025689
HOXD4	0.15977	0.0115527
NR2C1	0.150372	0.0347329
ERF	0.142779	0.0207159
NR2F6	0.138403	0.0133433
NFIL3	0.116207	0.0146889
TGIF2	0.115405	0.0214516
SP2	0.113819	0.0126788
STAT5A	0.113499	0.0136786
HSF4	0.109771	0.0135623
XBP1	0.101871	0.0107915
MAFG	0.0938901	0.0243386
E2F6	0.0930216	0.0232154
HBP1	0.0852904	0.0305233
YY1	0.0852407	0.0244905
BRCA1	0.0846032	0.0122744
ZNF691	0.0808859	0.00919922
ZNF384	0.0796485	0.0136313
NR1H3	0.0768548	0.0090595
AIRE	0.075791	0.00675106
ZNF740	0.0748201	0.00879924
ARID3A	0.0695904	0.0151484
HIC2	0.0686733	0.00837291
LHX1	0.0657975	0.0229355
ARID5B	0.0644617	0.0959421
CREB3L2	0.0638111	0.018173
JUNB	0.0586852	0.0167569
GLIS2	0.0556633	0.0194946
WT1	0.0536376	0.0102037
HOMEZ	0.0475862	0.00918969
FOXK1	0.0436353	0.0263134
HOXC9	0.0434192	0.0116969
HOXD8	0.0430365	0.00582335
RFX1	0.0421484	0.0130192
ETV3	0.0410193	0.00625243
DDIT3	0.038122	0.0139748
MYPOP	0.0375241	0.0074198
ELK1	0.0356694	0.00604226
ID4	0.0353691	0.0196609
ZNF35	0.0345311	0.00595328
ZKSCAN3	0.0343697	0.00523796
SREBF1	0.0329069	0.0232853
MLX	0.0328637	0.00824635
GRHL1	0.0302713	0.0143845
FOXN3	0.0302224	0.0778919
HMG20B	0.0292845	0.00728493
HOXC6	0.0288168	0.0147304
ZHX1	0.0266638	0.00729368
MYF6	0.0256397	0.00229567
USF1	0.0241323	0.00461107
HOXC10	0.0236014	0.00705675
ZNF350	0.0228745	0.00552018
RFX5	0.0225443	0.00440749
TBP	0.0223631	0.00846789
OVOL1	0.0219416	0.00394962
ZBTB7B	0.0216398	0.00511612
CIC	0.0207751	0.00786705
EMX1	0.0203459	0.00544355
HESX1	0.0196198	0.00399996
ZNF75A	0.0181437	0.0152811
HINFP	0.0179504	0.00511808
MZF1	0.0178911	0.0129432
YBX2	0.0173726	0.00228954
ATF6B	0.0164807	0.00428865
ZNF784	0.0148204	0.00296466
FOXM1	0.0147013	0.00361076
VTN	0.0141783	0.00183217
ZNF524	0.0136571	0.00325969
THAP1	0.0127356	0.00234514
ZFHX2	0.0126117	0.00891975
TBX10	0.0124176	0.00152855
SPI1	0.012287	0.00348479
CXXC1	0.0114489	0.00309174
ZBTB33	0.010936	0.00290363
ZBTB6	0.0108511	0.00402182
ZNF32	0.0107392	0.00385893
MNT	0.010015	0.0116897
PITX2	0.00959736	0.00184358
FOXJ2	0.00950794	0.00264267
E4F1	0.00948821	0.00279442
ZKSCAN4	0.00916169	0.00256355
HOXC5	0.00884108	0.00149832
MLXIP	0.00875195	0.0411746
HOXA7	0.00732892	0.00246608
IRX2	0.00667067	0.00316027
FOXO4	0.00617189	0.00184936
ZBTB3	0.00575272	0.00155837
SIX3	0.00568068	0.00155764
MTF1	0.00548144	0.00375569
ATOH7	0.00545378	0.00117061
CREB3L4	0.00529369	0.00152727
NR1D1	0.00519684	0.00166191
CEBPB	0.00487806	0.00476325
POU2F2	0.00479636	0.00184682
ZSCAN16	0.00466272	0.00261657
HOXB2	0.0045698	0.00241572
DBX2	0.00447732	0.00234614
EBF1	0.00446146	0.00203869
CTCFL	0.00424773	0.00109236
SOX7	0.00397913	0.00142205
CENPB	0.00373896	0.00169828
FOXD1	0.00365498	0.0017364
CREB3L3	0.00350964	0.000976013
SNAI1	0.00341379	0.00056517
CEBPA	0.00339558	0.000983026
ZBTB42	0.00329366	0.00080803
ZNF589	0.00326103	0.00150322
NFYB	0.00303817	0.00561619
SPIB	0.00300805	0.000719373
HEY2	0.00287323	0.00215481
SNAI3	0.0027927	0.000777804
NFATC4	0.00253907	0.00184824
MESP1	0.00246782	0.000879245
TAL1	0.00221108	0.000521049
LBX2	0.0021493	0.000615235
GATA3	0.00212507	0.00147574
FOXH1	0.00182892	0.00054595
PAX6	0.00181559	0.000654661
FOXD4L4	0.00178155	0.000413252
TP63	0.00167213	0.000625803
SNAI2	0.00167012	0.000762472
RXRG	0.00163018	0.000411966
HLX	0.00157305	0.000562015
GFI1B	0.0014714	0.000301736
HOXA4	0.00137111	0.000505674
GLI2	0.00136513	0.000936475
LYL1	0.00135091	0.000376948
TBX15	0.00123153	0.000544223
ALX3	0.00122262	0.000399379
NR2E1	0.00114553	0.000562546
PITX3	0.0011336	0.000286939
MEOX1	0.00104655	0.000210514
ZBTB12	0.00104568	0.00036229
SOX15	0.00103114	0.000389125
E2F8	0.000984013	0.00061706
EOMES	0.000939795	0.000197544
NPAS1	0.000889401	0.000434383
SIX5	0.000860945	0.0010991
RFX6	0.0007538	0.000325352
MSX1	0.000702878	0.000315023
HOXD11	0.000657454	0.000836498
PRDM1	0.000605987	0.000732349
RUNX3	0.000593722	0.0002388
ARX	0.000563915	0.000703594
PGR	0.000552913	0.000265231
DMRT1	0.000537985	0.000192827
ZIC1	0.000520191	0.000191808
HMX2	0.000507371	0.000257849
BCL6B	0.000480792	0.000179456
SP7	0.000465306	0.00013594
NOBOX	0.000452886	0.000290127
BATF3	0.000383018	0.000185964
FLI1	0.000359853	0.000534122
RFX4	0.00035548	0.00104021
ZNF683	0.00033403	0.000101192
HOXA13	0.000328716	0.000104742
NR5A1	0.000324061	0.000266948
DMRT2	0.000323866	0.000109257
FOXC2	0.000279422	0.000119497
TWIST1	0.000273807	0.000124084
FOXP3	0.000227923	6.13653e-05
TBPL2	0.000218158	0.000274571
TBX20	0.000206568	9.59275e-05
TWIST2	0.000188439	0.000402598
TBX18	0.000104412	6.4573e-05
GATA5	0.000100004	0.000147999
OTX2	9.21663e-05	4.4383e-05
LMX1A	9.17466e-05	4.57366e-05
TBX4	8.38339e-05	0.000155844
GATA2	6.90086e-05	0.000489456
POU4F3	6.10891e-05	7.4283e-05
NAIF1	4.97645e-05	0.00102367
FOXA2	4.44327e-05	0.000131689
BSX	2.79027e-05	6.17848e-05
SOX2	2.15527e-05	0.000200769
FIGLA	6.66146e-06	5.07612e-05
TCF15	0	0
NPAS4	0	0
HES7	0	0
NFE2	0	0
EGR4	0	0
CUX2	0	0
DMRTA2	0	0
E2F1	0	0
SPDEF	0	0
FOXL1	0	0
FOXI2	0	0
GATA4	0	0
GCM2	0	0
PITX1	0	0
HOXA1	0	0
LHX2	0	0
VAX2	0	0
VSX2	0	0
MSX2	0	0
HOXC11	0	0
SIX1	0	0
LHX9	0	0
VENTX	0	0
IRX6	0	0
GBX1	0	0
ISX	0	0
MIXL1	0	0
HMX3	0	0
DUXA	0	0
PAX7	0	0
PAX3	0	0
POU3F1	0	0
HSFY1	0	0
MYBL2	0	0
MYB	0	0
GMEB2	0	0
SOX10	0	0
SOX17	0	0
TBX21	0	0
NR0B1	0	0
ZBED1	0	0
FOXD4	0	0
DMRTC2	0	0
ZIC4	-1.56256e-05	0.000103368
DRGX	-2.71962e-05	0.000136282
FOXD4L5	-4.33131e-05	0.000407469
BATF	-4.49197e-05	0.000116713
IRF5	-5.03933e-05	0.00263294
ZFP42	-5.63546e-05	2.83224e-05
DUX4	-5.68786e-05	6.18267e-05
HHEX	-6.94471e-05	3.2989e-05
RXRB	-7.16544e-05	0.00605206
PRRX2	-7.74035e-05	0.00018974
TP73	-8.09372e-05	0.000135373
HEY1	-8.9887e-05	0.000434424
RFX8	-9.60165e-05	0.000355936
ASCL2	-0.000102696	4.6191e-05
FOXD4L6	-0.000106871	0.000196572
TBX1	-0.000122098	9.67482e-05
PROX1	-0.000148763	0.000609163
MAFA	-0.000164584	5.98101e-05
OLIG1	-0.000173132	6.94979e-05
SHOX	-0.000186015	5.70257e-05
TCF23	-0.000190159	8.77106e-05
MEOX2	-0.000207995	0.000103927
TFAP2D	-0.000212586	0.000203055
DLX3	-0.000217019	0.000106636
ONECUT3	-0.000218206	8.87702e-05
POU3F4	-0.000218954	6.93322e-05
FOXA1	-0.000228733	7.57725e-05
PAX5	-0.000249466	0.000316484
TBX5	-0.000257401	0.000106052
BHLHE22	-0.000262477	9.17859e-05
E2F2	-0.000307639	0.000153708
HEYL	-0.000322887	0.00031731
SP5	-0.000338441	0.000129477
FOXD4L1	-0.000338706	0.000303355
FOXF1	-0.000347863	0.000141984
TBX22	-0.0003543	0.000111185
ONECUT1	-0.000356096	0.000172864
OSR2	-0.000358441	0.000178547
FOXS1	-0.000375262	0.000349781
SOX18	-0.000387599	0.000166552
LMX1B	-0.000415616	0.000394136
LHX6	-0.000417968	0.00016878
IRF4	-0.00044402	0.000199026
HIC1	-0.000464044	8.78259e-05
PAX9	-0.000471298	0.000167777
IKZF1	-0.00047149	0.000430111
FOXB1	-0.000500652	0.000321279
GATA1	-0.000514256	0.000348626
DLX4	-0.000573444	0.000170431
PRRX1	-0.000600306	0.000164987
FOXD2	-0.000657449	0.000350771
CRX	-0.000669268	0.000378443
GFI1	-0.000734441	0.000487736
SP6	-0.000809715	0.000301554
ETV4	-0.00088088	0.000501061
ETV2	-0.000918071	0.000654715
CREB3L1	-0.000924651	0.00185983
TCF21	-0.00108218	0.000343075
HOXD1	-0.00113488	0.00083721
SOHLH2	-0.00121702	0.00364229
RHOXF1	-0.00122334	0.000508634
NR5A2	-0.0012963	0.000394922
HOXA2	-0.00146384	0.000664343
NANOG	-0.00160567	0.00115412
FOXO6	-0.00162617	0.000794762
TBX3	-0.00162963	0.000667248
SIX4	-0.00167297	0.000735
USF2	-0.0016779	0.00565389
LEF1	-0.00180295	0.000801867
TFAP2A	-0.00185242	0.00177915
OSR1	-0.00186872	0.0013821
HOXA11	-0.00221745	0.000562896
TP53	-0.00241237	0.00437518
TCFL5	-0.00243991	0.00310928
YY2	-0.00246538	0.00136524
STAT2	-0.00251097	0.0213586
SOX30	-0.00255068	0.00059573
FOXI1	-0.00257885	0.000505796
E2F7	-0.00267519	0.000618022
DBP	-0.00296495	0.00146401
GLI1	-0.0030233	0.00067834
CREB3	-0.00359766	0.00513097
HOXA6	-0.00376579	0.00321948
NR1I2	-0.00405903	0.00113701
MYBL1	-0.00412945	0.000960902
TFAP2E	-0.00423348	0.00111408
HES2	-0.00499536	0.00277873
MEIS3	-0.00525544	0.000859194
ERG	-0.0056523	0.00122465
MAFB	-0.00570964	0.00123135
SOX8	-0.00574549	0.000707748
FOXE1	-0.00593259	0.000959776
ALX1	-0.00596527	0.00135629
IRF7	-0.00602304	0.00247105
MSC	-0.00614621	0.0012389
TFAP4	-0.00627829	0.00190665
ZNF333	-0.0063709	0.00256553
EGR2	-0.00712974	0.0010073
ZNF282	-0.00713562	0.00325008
TBX19	-0.00732678	0.00525114
GMEB1	-0.00754395	0.0036171
ID3	-0.00774398	0.00471885
NHLH1	-0.00826006	0.00124457
NR2E3	-0.00856122	0.00155397
E2F4	-0.00993569	0.00549636
MNX1	-0.00994044	0.00154364
PLAG1	-0.00996416	0.00947851
HOXA3	-0.010652	0.00880482
MESP2	-0.0106713	0.00135858
FOXJ1	-0.0113171	0.0018922
POU5F1B	-0.0114378	0.00321234
PATZ1	-0.0119425	0.00659211
KLF2	-0.011979	0.00180423
IRX1	-0.0121683	0.00140281
POU2F3	-0.0122119	0.00214877
TFEB	-0.0122709	0.00569794
CEBPG	-0.0124545	0.00533342
ATF5	-0.0130465	0.0053491
HOXA9	-0.0137032	0.0114528
HOXB8	-0.0142057	0.00451911
ZNF76	-0.0145296	0.0111169
TAL2	-0.0147977	0.00288587
TCF7	-0.0151324	0.00402022
FOXA3	-0.0158182	0.00210714
ETV1	-0.0158743	0.00452198
KDM2B	-0.0159027	0.0043972
HOXD9	-0.0168345	0.0022809
UNCX	-0.0171743	0.00232085
TET1	-0.0179955	0.00376094
ZBTB47	-0.019017	0.00315922
TFDP1	-0.019105	0.00449675
HOXA5	-0.0193316	0.00495681
MEF2C	-0.0193456	0.00635121
AHRR	-0.022564	0.00525627
ARNTL	-0.022578	0.0143199
IRF3	-0.0245231	0.0138686
BCL11B	-0.0247366	0.00313526
TERF2	-0.0252959	0.0095304
HOXB4	-0.0268695	0.00441398
ZBTB49	-0.0274229	0.0062992
IRF6	-0.0274385	0.00500697
ZNF274	-0.0287374	0.0203918
TEAD3	-0.0290381	0.00603171
RELA	-0.0290456	0.0106973
HOXB9	-0.0298053	0.00260262
ZNF232	-0.0311242	0.00458895
ZNF202	-0.0311357	0.00729232
GCM1	-0.0314371	0.0103071
E2F5	-0.0320717	0.00615957
HOXB7	-0.0328882	0.00510689
ONECUT2	-0.0340534	0.00305776
SOX12	-0.0362113	0.0054589
MEF2B	-0.037871	0.0143413
HOXC8	-0.0382769	0.00821725
TFAP2B	-0.0392546	0.00368305
STAT4	-0.0396414	0.00393643
THRA	-0.03993	0.00830775
ZNF354C	-0.0406977	0.00775904
NR4A2	-0.0408153	0.00644872
SRF	-0.040964	0.00829598
EGR3	-0.0430766	0.00374995
HSF2	-0.0445735	0.00910443
MAFF	-0.0449941	0.0224394
PRDM16	-0.0450989	0.00423411
GATA6	-0.0464296	0.00390822
MAFK	-0.0480539	0.00705064
ZNF143	-0.0507407	0.0111844
HSF1	-0.0513371	0.0175983
ATF4	-0.0517846	0.0139354
DNMT1	-0.0524454	0.0078749
PBX2	-0.055207	0.0075159
HOXB5	-0.0552129	0.00485174
ESRRB	-0.0561556	0.00871192
ZNF410	-0.0563336	0.016773
MAZ	-0.0591547	0.0111286
RARG	-0.0624815	0.00466671
HOXD10	-0.0635162	0.0061177
RARA	-0.0637562	0.0138239
ETV7	-0.0676315	0.00453666
KLF16	-0.0704629	0.00746933
HES4	-0.0729702	0.0048747
TFAP2C	-0.0739873	0.00515777
GABPA	-0.0745224	0.0104016
SIM2	-0.0772632	0.00571057
CDC5L	-0.0775206	0.0136327
ZBTB4	-0.0837976	0.0128537
ALX4	-0.0908644	0.00417407
ATF2	-0.0950434	0.0189427
FOXQ1	-0.0975364	0.0128572
ID1	-0.0996011	0.00634427
KLF11	-0.106344	0.0146893
ELK3	-0.113073	0.0087127
ZNF263	-0.113598	0.0136732
TFE3	-0.113626	0.0112656
PRDM4	-0.113752	0.0410286
HMGA2	-0.114271	0.00783213
HOXB6	-0.116501	0.00779359
ZNF423	-0.116722	0.00750317
SP4	-0.122458	0.0144159
STAT6	-0.132522	0.026752
POU6F2	-0.132624	0.0082803
CLOCK	-0.133267	0.0261014
NFYA	-0.133925	0.0146642
ARNT	-0.140713	0.0174595
NFIC	-0.143043	0.0770677
MXI1	-0.144456	0.0203467
NR1D2	-0.144622	0.022957
FOXN2	-0.145839	0.0175707
ATOH8	-0.153091	0.00775307
IRF8	-0.154355	0.0152327
IRF1	-0.15607	0.01399
KLF4	-0.169199	0.0093508
ATF3	-0.174155	0.0153684
ZNF713	-0.174317	0.0144194
HIVEP3	-0.189354	0.0370114
ATF1	-0.189616	0.0285702
ATF7	-0.194154	0.0286377
HLF	-0.198705	0.0303996
NFE2L3	-0.199387	0.0137976
JUND	-0.203424	0.0183227
EP300	-0.203507	0.0290006
PLAGL1	-0.204443	0.0462409
CREB1	-0.212919	0.0244919
RUNX2	-0.213312	0.0276193
ZBTB7A	-0.222371	0.0280897
FOSB	-0.225296	0.0155682
NR3C2	-0.227524	0.0783594
ZBTB1	-0.232314	0.0226953
SMARCC2	-0.234216	0.0182304
MGA	-0.255941	0.0470326
ZBTB7C	-0.258318	0.0115869
EHF	-0.260402	0.0119114
ZNF219	-0.261247	0.0138363
IRX5	-0.27223	0.0114431
ELF4	-0.285204	0.0125699
RBPJ	-0.2887	0.031606
KLF3	-0.290392	0.027164
PKNOX1	-0.296519	0.0242857
REL	-0.299517	0.021822
CREM	-0.307941	0.025505
NRF1	-0.315124	0.0474073
MEIS2	-0.3157	0.014228
NR4A1	-0.317228	0.0302866
ZFX	-0.317863	0.0476189
BARX2	-0.322677	0.0164361
MECP2	-0.323169	0.0385409
KLF8	-0.331946	0.0444345
HMGA1	-0.334116	0.0135623
HES1	-0.338906	0.0269732
FOS	-0.344689	0.0238198
POU6F1	-0.346858	0.0208551
ELF5	-0.347573	0.00960816
PBX4	-0.348336	0.0157969
RARB	-0.366354	0.0449774
ARNTL2	-0.370714	0.0139076
BHLHE41	-0.395535	0.0160754
ATF6	-0.401361	0.0654937
TEAD4	-0.410021	0.0302625
TCF4	-0.437948	0.0266494
FOXK2	-0.448453	0.0356444
SIM1	-0.455337	0.0167468
KLF10	-0.458751	0.0274705
NFATC2	-0.46674	0.0162785
KLF7	-0.486919	0.0949137
TGIF1	-0.501886	0.0278181
ARID5A	-0.528427	0.0182968
ZNF652	-0.528842	0.0389198
AR	-0.535905	0.0472403
BHLHE40	-0.539532	0.0275948
NFKB2	-0.540364	0.021718
CTCF	-0.584425	0.0358316
HOXB3	-0.584716	0.01876
NFATC1	-0.607897	0.0202377
ZFY	-0.61732	0.026625
JUN	-0.647144	0.0394736
ELK4	-0.678727	0.0372166
BCL11A	-0.694537	0.0180573
CUX1	-0.717354	0.149519
PKNOX2	-0.72583	0.0179776
HDX	-0.731078	0.0354527
YBX1	-0.73891	0.0347069
IRX3	-0.754155	0.0148633
FOXC1	-0.754424	0.0280266
NR2F2	-0.764063	0.0450082
NR2C2	-0.782873	0.043945
TCF3	-0.797052	0.0287433
PBX3	-0.826311	0.0283257
UBP1	-0.848152	0.0439174
MYC	-0.892331	0.0228581
TCF7L1	-0.929198	0.0213367
POU2F1	-0.954125	0.0710315
PPARD	-0.993841	0.0386013
TFCP2	-1.00463	0.0596831
SP3	-1.04404	0.0549517
ZFHX3	-1.06326	0.0446948
BACH1	-1.07333	0.0812845
PPARG	-1.08485	0.109842
STAT1	-1.09785	0.0600185
EGR1	-1.10301	0.0340011
BCL6	-1.17187	0.0365995
SOX9	-1.17649	0.034977
HMBOX1	-1.2178	0.0623134
POU3F3	-1.23427	0.0416852
SMAD5	-1.26414	0.0572208
ARID2	-1.29726	0.0804442
AHR	-1.31229	0.037949
NFIX	-1.32431	0.037741
NR1H4	-1.32456	0.0960255
NPAS2	-1.34165	0.0479031
NPAS3	-1.40645	0.0288225
SMAD4	-1.57548	0.060319
SMAD3	-1.57809	0.0641105
ETS1	-1.70072	0.0307472
FOSL1	-1.70631	0.0247313
MECOM	-1.74578	0.0509421
RELB	-1.814	0.04349
FOXJ3	-1.90561	0.115183
ELF3	-1.93405	0.045342
KLF5	-2.15479	0.0410839
ZEB1	-2.21259	0.0662228
FUBP1	-2.32296	0.0728328
RFX3	-2.36694	0.0798496
RFX2	-2.62795	0.0505109
ENO1	-2.65959	0.0706029
SREBF2	-2.71012	0.0746853
KLF12	-2.76071	0.11771
CBFB	-2.95421	0.0703548
LCOR	-3.11864	0.1148
SOX4	-3.51874	0.0564184
FOSL2	-3.80914	0.0669036
HIF1A	-4.00238	0.105008
HIVEP1	-4.15666	0.101734
MBD2	-4.17995	0.0842807
NFE2L2	-4.21822	0.113293
ARNT2	-4.58896	0.0603531
PAX8	-4.60317	0.203589
SOX6	-4.86992	0.275745
ZNF148	-5.13346	0.197883
NR6A1	-5.13458	0.160586
ELF1	-5.15077	0.145334
BPTF	-5.26388	0.19154
BACH2	-5.41313	0.0533765
TEAD1	-5.43405	0.279612
FOXP2	-5.9204	0.0809175
MITF	-6.101	0.137618
FOXP1	-6.26791	0.198206
CREB5	-7.23814	0.0906964
NFKB1	-8.087	0.109047
SMAD2	-8.20655	0.148743
HIVEP2	-10.0203	0.128998
KLF6	-12.1813	0.140869
GLIS3	-17.3989	0.19969
MEF2A	-19.0006	0.234859
TCF12	-24.5675	0.392534
NFAT5	-24.6868	0.231066

## Sheet: n=15 snRNA
TF_name	Score	SE
ESRRG	25.7444	0.251889
PPARA	24.1813	0.16974
RORA	13.5026	0.252607
RREB1	11.01	0.120944
HNF4A	10.594	0.0874463
TFCP2L1	8.20098	0.11449
MAF	7.36203	0.0744729
PBX1	7.20759	0.133461
NFATC3	6.73525	0.0824172
ESR1	5.02697	0.061171
TFDP2	4.70083	0.0827614
NFIB	4.48309	0.20695
ZNF75D	4.42825	0.0729609
THRB	4.17799	0.0886572
GLIS1	3.83766	0.0701619
GLI3	3.80734	0.0416526
NFIA	3.64842	0.164427
FOXO1	3.45632	0.102246
RFX7	2.86939	0.0679778
KLF15	2.75757	0.0413419
TFEC	2.75264	0.053675
HNF1A	2.62248	0.0437253
FOXO3	2.42523	0.0901155
MLXIPL	2.21181	0.0436826
VDR	2.19306	0.0415716
RXRA	2.07044	0.0389442
ZKSCAN1	2.0561	0.0529617
RUNX1	2.04796	0.0422279
NR3C1	1.81495	0.0618839
KLF13	1.7171	0.0393467
SMARCC1	1.7163	0.095294
LIN54	1.47908	0.03363
MEIS1	1.4275	0.0382234
SOX5	1.41142	0.0299099
NFYC	1.27858	0.0439039
HNF4G	1.26228	0.0755481
PAX2	1.20974	0.0536456
RORC	1.20149	0.0261702
NRL	1.1114	0.0200024
POU5F1	1.08709	0.0359816
NFE2L1	0.930587	0.0321619
JDP2	0.924068	0.0235583
HOXD3	0.90337	0.0239385
IRF2	0.841681	0.0283776
TBX2	0.833429	0.0262012
TOPORS	0.827036	0.0275077
TCF7L2	0.753165	0.0756302
ID2	0.746183	0.025811
CPEB1	0.740883	0.0183314
STAT5B	0.730093	0.0404359
NR2F1	0.665728	0.0211962
NR1I3	0.650084	0.0155896
NR3C2	0.621816	0.0740824
E2F3	0.598604	0.0374739
CEBPD	0.573032	0.0254432
SOX13	0.563756	0.0229275
NR1H2	0.553324	0.0215457
ESRRA	0.544967	0.0252247
EPAS1	0.532525	0.0477784
ARID3B	0.53113	0.0237563
LHX4	0.496503	0.0130231
LMO2	0.40499	0.012241
NR1H3	0.404694	0.0156347
ETV5	0.385547	0.0197384
FOXP4	0.373981	0.0162027
EMX2	0.361778	0.0201871
MYCN	0.350512	0.0114856
BBX	0.342968	0.0644118
ZNF281	0.334004	0.0160757
IKZF4	0.331341	0.0138281
RORB	0.289184	0.0195935
KLF9	0.272032	0.0156482
CEBPZ	0.258393	0.0209199
PURA	0.243293	0.0322881
HSF4	0.204874	0.0120948
REST	0.19425	0.0166031
MAFG	0.1893	0.0155668
MAX	0.189007	0.0210231
FOXK1	0.17229	0.0237693
MEF2D	0.160259	0.0139025
FOXN3	0.154453	0.0476946
NFIL3	0.145681	0.0127768
TEF	0.143937	0.0122196
HIC2	0.141208	0.00955636
HLTF	0.136829	0.0191408
ARNTL	0.126667	0.0125264
HBP1	0.115955	0.0195158
SP2	0.115908	0.00754426
NR4A3	0.114216	0.0102917
NR2F6	0.113772	0.0082021
ARID3A	0.100793	0.011886
HOMEZ	0.0930478	0.00740632
ERF	0.0929235	0.0193242
HOXD4	0.0921362	0.00674218
CUX1	0.0860541	0.112831
IRF9	0.0840332	0.0134288
TGIF2	0.0811779	0.0191376
BRCA1	0.0808823	0.00669177
ZHX1	0.078482	0.0106044
SMAD1	0.0774074	0.0381776
ZNF75A	0.0728763	0.0098929
MZF1	0.0698091	0.0144963
ZBTB7B	0.0678362	0.00623633
HMG20B	0.0670073	0.00841931
SMAD9	0.0661511	0.0162833
LHX1	0.0645125	0.0157055
EMX1	0.0579028	0.0065808
ZNF384	0.0540704	0.00734683
CREB3L2	0.0515662	0.0179413
ATF6	0.0514387	0.0338089
CIC	0.0461161	0.00588929
SP1	0.0452195	0.0225595
MGA	0.0452034	0.0304628
HESX1	0.0425387	0.00415324
XBP1	0.0414747	0.00708012
OVOL1	0.0386952	0.00375646
SREBF1	0.0385207	0.0152653
ZNF35	0.0338602	0.00420793
ZKSCAN3	0.033542	0.00353155
DDIT3	0.032102	0.0102653
HOXD8	0.0315956	0.00429673
FOXM1	0.0285579	0.00272192
RXRB	0.026013	0.0054312
ZNF740	0.0234195	0.00357497
HEY2	0.0225827	0.00418036
ETV3	0.0208271	0.00418223
E2F6	0.0206019	0.0113535
MYPOP	0.0198007	0.00397584
NFYB	0.018676	0.00450758
AIRE	0.0180283	0.00353032
RFX5	0.0178241	0.0037393
ATF6B	0.0175409	0.00344873
DBX2	0.0163354	0.00162086
ZNF274	0.0150163	0.0135755
THAP1	0.0140267	0.00307549
GATA3	0.0131501	0.00207289
HOXC10	0.0129957	0.00525878
HLX	0.0129446	0.00152341
MTF1	0.0124448	0.00437288
ZBED1	0.0116336	0.00370091
ZNF691	0.0111748	0.00249168
MLX	0.0111607	0.00432883
VTN	0.0102003	0.00104243
NR1D1	0.0100796	0.0036899
TFAP2A	0.00867011	0.0012507
ELK1	0.00853405	0.00254321
ZKSCAN4	0.00838421	0.00232335
ZNF333	0.00834773	0.00253507
MLXIP	0.00709617	0.0253937
ATOH7	0.00696849	0.00133271
TBP	0.00669324	0.00634152
HOXC5	0.00666467	0.00108281
E4F1	0.00621381	0.00302367
ZBTB3	0.00592332	0.00165546
CREB3	0.00584998	0.00337596
MYF6	0.00584166	0.000895277
FOXJ2	0.00582056	0.00311282
ZNF524	0.0055468	0.00286353
SNAI3	0.00505558	0.000848961
SIX3	0.00465628	0.000877372
TBX10	0.00461377	0.000950924
CREB3L3	0.00449709	0.000991468
HOXB8	0.00375517	0.0022077
ZBTB42	0.00347373	0.00159497
ZBTB33	0.00306572	0.00170405
POU5F1B	0.00278119	0.00166744
LBX2	0.00261035	0.00120068
PAX5	0.00240996	0.000496215
OSR1	0.00206811	0.00104624
ZBTB6	0.00201047	0.00314407
HOXA6	0.00192191	0.00233829
FOXO4	0.00181396	0.000926361
MAFB	0.00172812	0.000333649
MESP1	0.00167281	0.000866076
YY2	0.0015757	0.00169927
GFI1	0.0015495	0.000541973
TP73	0.00150468	0.00048253
USF1	0.00146557	0.00267001
NR5A2	0.00137106	0.000319335
FOXI1	0.00136332	0.000658201
ZNF784	0.00131028	0.000453611
HOXC9	0.00124412	0.0108194
HES2	0.00112012	0.00310924
CTCFL	0.0011116	0.000447388
BCL6B	0.00109693	0.000209343
SPDEF	0.00106807	0.000235348
FLI1	0.0010515	0.000811528
RUNX3	0.000966029	0.000206447
SIX1	0.000959576	0.000184551
FOXJ1	0.000897272	0.000726314
ETV2	0.00088947	0.000726325
TBX18	0.000876078	0.000185021
SOX10	0.000833503	0.000240356
CXXC1	0.000833078	0.00388149
CRX	0.000832532	0.000303646
RFX8	0.000829199	0.00027548
PITX3	0.000749764	0.000195886
CEBPA	0.000739634	0.000725055
FOXD1	0.000675454	0.000626151
SNAI1	0.000669792	0.000603325
SOX17	0.000650919	0.000119378
TBX22	0.000631998	0.000158295
HOXD11	0.000614665	0.000534849
NANOG	0.000593027	0.000586405
SP6	0.000590793	0.000113448
GFI1B	0.000586849	0.000302261
NR2E1	0.000573746	0.000697517
BATF	0.000558941	0.000192841
DMRT2	0.00052699	0.00050784
PRRX1	0.000520288	0.000259288
LYL1	0.00050812	0.000310075
TWIST2	0.000494369	0.000134785
CUX2	0.000479196	0.000391063
GATA2	0.000439979	0.000479113
TBX4	0.000419473	0.000180027
FOXD4L5	0.000417309	0.000142495
SOX15	0.000383508	0.00026612
TCF23	0.000375612	9.15348e-05
FOXD4L6	0.000360926	8.03745e-05
PRRX2	0.000359773	7.21273e-05
IRF4	0.000350551	0.000191216
RXRG	0.000304129	0.000166134
SP7	0.000272914	0.000135165
BHLHE22	0.000251252	0.000103533
HEY1	0.000247231	0.000287707
ATF5	0.000243714	0.00300819
ZIC1	0.000235156	7.1227e-05
MSX1	0.000229287	0.000581716
LHX6	0.000200623	9.17288e-05
CENPB	0.00019689	0.0018147
LHX2	0.000192872	8.95805e-05
LHX9	0.000191632	7.05337e-05
ONECUT1	0.000182374	4.92312e-05
LMX1B	0.000180974	0.00032153
MYB	0.000169621	8.38609e-05
PROX1	0.000148649	0.000336941
FOXE1	0.000131826	8.25013e-05
PITX1	0.000118102	3.14321e-05
FOXD2	0.00011395	0.000174468
FOXD4L4	0.000105292	0.000193512
DLX3	9.64058e-05	3.92181e-05
FOXB1	8.6974e-05	0.000162527
PAX6	7.43409e-05	0.000357575
OTX2	6.98797e-05	2.52146e-05
TBX21	6.15999e-05	2.73221e-05
HSFY2	3.88852e-05	6.74961e-05
ONECUT3	3.2463e-05	4.10096e-05
TCF15	0	0
NPAS1	0	0
NEUROD1	0	0
NPAS4	0	0
HES7	0	0
ASCL2	0	0
NFE2	0	0
EGR4	0	0
ZSCAN4	0	0
E2F8	0	0
FOXA2	0	0
FOXL1	0	0
HOXA13	0	0
HMX3	0	0
HMX2	0	0
POU3F1	0	0
NR0B1	0	0
ZFP42	0	0
OLIG1	0	0
OLIG2	0	0
HIC1	0	0
DMRTA2	0	0
HHEX	0	0
POU4F3	0	0
POU3F4	0	0
GATA4	0	0
VENTX	0	0
IRX4	0	0
MSX2	0	0
GBX1	0	0
ISX	0	0
MIXL1	0	0
SHOX	0	0
BSX	0	0
DUXA	0	0
DUX4	0	0
DMRTC2	0	0
HSFY1	0	0
E2F2	0	0
PAX3	0	0
MYBL2	0	0
FOXI2	-1.19572e-05	5.89391e-05
SP5	-2.98253e-05	7.5483e-05
SNAI2	-7.34002e-05	0.000253181
FOXF1	-9.85956e-05	4.27601e-05
NR5A1	-0.000107617	8.14914e-05
FIGLA	-0.00011216	5.16868e-05
DBP	-0.000131058	0.00104675
GCM2	-0.000138495	5.74058e-05
BATF3	-0.000139824	0.000289291
ZNF683	-0.000152373	5.74574e-05
PAX7	-0.000155933	0.00019845
LMX1A	-0.000165496	6.3777e-05
VSX2	-0.000182546	4.76232e-05
ZIC4	-0.000200269	8.68963e-05
TBX1	-0.00023084	0.000119931
NHLH1	-0.000235444	0.000427977
TFAP2D	-0.000269821	6.52429e-05
GATA5	-0.000274114	0.000138525
E2F1	-0.000286658	0.000144789
DRGX	-0.0002969	7.42058e-05
SPIB	-0.000355193	0.000280031
RFX6	-0.000379946	0.000283394
TBX20	-0.000388722	0.000204532
MEOX1	-0.000399695	0.000160784
DLX4	-0.000410079	0.000110331
SIX5	-0.000414278	0.00197198
FOXA1	-0.000419125	9.07969e-05
GATA1	-0.000448342	0.000367069
RHOXF1	-0.000452379	0.00068706
EOMES	-0.000467256	0.000200229
VAX2	-0.000487825	0.000181496
RFX4	-0.000497939	0.000417063
TCF21	-0.000550168	0.000184442
TWIST1	-0.000562765	0.000204085
OSR2	-0.000565348	0.00012703
FOXP3	-0.000582864	0.000132073
FOXC2	-0.000587519	0.000290215
MAFA	-0.000604948	0.000158432
PGR	-0.00065024	0.000327884
TBX5	-0.000673508	0.000140098
FOXH1	-0.000729795	0.000245394
SPI1	-0.000782969	0.00105728
NOBOX	-0.000783795	0.000190343
HOXA1	-0.000795713	0.000678581
CREB3L4	-0.000798153	0.000812284
TBPL2	-0.000845943	0.000475816
FOXD4L1	-0.000852118	0.00017525
NAIF1	-0.000853041	0.000416051
E2F7	-0.000959044	0.000224494
SOX18	-0.000998555	0.00016287
ALX3	-0.00102216	0.000268922
SOX2	-0.00108079	0.000230351
HEYL	-0.00114223	0.000386559
PAX9	-0.00115675	0.000293
TAL1	-0.00131394	0.000275545
IRX6	-0.00140597	0.000532797
TBX15	-0.0016824	0.000461492
DMRT1	-0.00169911	0.00044684
HOXA4	-0.00173057	0.000831856
TFAP4	-0.0017393	0.0015145
MEOX2	-0.00178857	0.000236972
ETV4	-0.00182333	0.000712358
HOXA5	-0.00191421	0.0043085
IKZF1	-0.00215724	0.000657979
STAT5A	-0.00220394	0.00635961
GMEB1	-0.00240492	0.00323243
ZBTB12	-0.00246117	0.000574352
PRDM1	-0.00269937	0.000889393
HOXA11	-0.00280253	0.00047648
USF2	-0.00281451	0.00521835
PITX2	-0.00296379	0.00111275
ARX	-0.00298608	0.000630785
YBX2	-0.00302642	0.00150714
SOX30	-0.00308934	0.000526785
FOXD4	-0.00310895	0.00049772
ZSCAN16	-0.00313629	0.000903786
HOXA2	-0.00322338	0.000532522
IRF5	-0.00333167	0.00376214
CREB3L1	-0.00338504	0.00116496
FOXA3	-0.00361121	0.000546804
FOXS1	-0.00365893	0.000438524
NFATC4	-0.00389385	0.00152452
TFEB	-0.00416547	0.00605536
CEBPG	-0.00426723	0.00135114
HOXD1	-0.0043729	0.0011706
TBX3	-0.00437537	0.000657459
GLI2	-0.0044708	0.00073694
HOXC11	-0.00457991	0.0010355
ZNF589	-0.004864	0.00204947
TP63	-0.00494095	0.00165865
MEIS3	-0.00497283	0.000616858
SOX8	-0.00508714	0.000786776
HINFP	-0.00520985	0.00251663
FOXO6	-0.00523431	0.000971281
IRF7	-0.00530524	0.00258069
SOX7	-0.00551117	0.00129451
ZNF282	-0.00558618	0.00669942
EGR2	-0.00559653	0.000697207
LEF1	-0.00565516	0.00189634
ZFHX2	-0.00609485	0.00419631
NR2E3	-0.0061191	0.00119644
SOHLH2	-0.00634618	0.0017184
TEAD3	-0.00661821	0.00478848
GLI1	-0.00758179	0.000627345
UNCX	-0.00786503	0.000955731
TFAP2E	-0.00819606	0.00106152
GRHL1	-0.00847576	0.00684474
MSC	-0.00867643	0.00109661
POU2F3	-0.00878239	0.00147001
HOXB2	-0.00918264	0.00232397
ERG	-0.00946928	0.0014073
ZNF350	-0.0094932	0.00334074
GCM1	-0.0100766	0.00605508
HOXD9	-0.0107008	0.00145363
HOXA7	-0.0112412	0.00207376
MNX1	-0.0117886	0.000934866
MESP2	-0.0119236	0.0011489
GMEB2	-0.0125911	0.00370777
POU2F2	-0.0126735	0.00232073
NR1I2	-0.0128151	0.00152472
SIX4	-0.0130384	0.0012055
MEF2B	-0.0133634	0.00986822
IRX1	-0.0136936	0.00120765
KLF2	-0.0138154	0.00136977
TCFL5	-0.0145574	0.00234027
EBF1	-0.0151761	0.00238709
ETV1	-0.0153893	0.00359908
TCF7	-0.0156707	0.00259356
EGR3	-0.0160469	0.00165374
MYBL1	-0.0162001	0.0018339
TAL2	-0.0164191	0.00168986
ZBTB49	-0.0181059	0.00402073
AHRR	-0.0200422	0.00230786
CEBPB	-0.0200768	0.00456995
KLF16	-0.0203862	0.00364871
ALX1	-0.0206553	0.00156977
HOXB4	-0.0221159	0.00231362
MAFK	-0.0224302	0.00379026
ZNF76	-0.0226751	0.00821917
ONECUT2	-0.0227846	0.00164376
ZNF32	-0.0233856	0.00410204
IRX2	-0.0254755	0.00202509
MNT	-0.0263522	0.00797919
PATZ1	-0.027589	0.00425924
ATF4	-0.0279189	0.0139324
ZNF263	-0.0279581	0.00371484
ZNF354C	-0.0280378	0.00549333
ZNF143	-0.0282328	0.00831824
RELA	-0.02881	0.0042809
BCL11B	-0.0297269	0.00229661
ZNF202	-0.0300863	0.00446522
PBX2	-0.0304916	0.00472302
TFAP2B	-0.0318438	0.0027725
E2F4	-0.0321174	0.00544197
HOXB9	-0.0327932	0.00208101
WT1	-0.0336777	0.00524049
CDC5L	-0.0339654	0.00719829
GLIS2	-0.036298	0.0106584
HSF1	-0.0386509	0.0122523
RARG	-0.0387967	0.00261824
RARA	-0.04032	0.00844786
TERF2	-0.0404687	0.00757395
RFX1	-0.0414763	0.0126772
ZBTB47	-0.0415445	0.00312926
KLF11	-0.0416553	0.00511695
STAT4	-0.0417342	0.00269338
TBX19	-0.0420606	0.00547107
JUNB	-0.0429352	0.013004
NR2C1	-0.0436643	0.0213344
ZNF232	-0.0443642	0.00437764
TFAP2C	-0.0446728	0.00257846
TP53	-0.0473396	0.0057016
HOXC6	-0.0475933	0.0116308
ALX4	-0.0482587	0.00237024
HOXD10	-0.0499375	0.00500741
KDM2B	-0.0507637	0.00591488
FOXQ1	-0.0511402	0.00603664
HOXB5	-0.0526546	0.00366881
HES4	-0.053696	0.00272977
NRF1	-0.054834	0.0323347
E2F5	-0.0553133	0.00527958
ID3	-0.0553969	0.00474845
HOXB7	-0.0560066	0.00330097
KLF4	-0.059511	0.00398815
ETS2	-0.0623519	0.0307583
NR4A2	-0.0624088	0.00421154
IRF6	-0.0625282	0.00451556
ID4	-0.0633843	0.012796
PLAG1	-0.0641165	0.00576998
TET1	-0.0658087	0.00548775
ID1	-0.066004	0.00397197
MEF2C	-0.0690945	0.00433717
SOX12	-0.0704183	0.00527331
SRF	-0.0760686	0.00586664
ETV7	-0.0770345	0.00313712
FOXN2	-0.0821097	0.0103204
HOXB6	-0.084089	0.00421541
GABPA	-0.0847993	0.00815263
STAT2	-0.0895946	0.0132365
DNMT1	-0.0900873	0.00680316
IRF3	-0.0901675	0.0186881
TFDP1	-0.0938384	0.00793159
GATA6	-0.0946339	0.00388636
MAZ	-0.0961663	0.00669152
HOXA9	-0.0978455	0.00967525
YY1	-0.0985802	0.0161763
ZNF423	-0.0988405	0.00375799
TFE3	-0.105212	0.00791942
NFYA	-0.110037	0.00797409
SIM2	-0.110261	0.00538851
ATF1	-0.112932	0.0178858
PRDM16	-0.114428	0.0056893
HSF2	-0.114793	0.00852164
PRDM4	-0.119733	0.0253718
ZBTB4	-0.122993	0.0106551
HOXA3	-0.130477	0.0114273
HLF	-0.134054	0.0226698
THRA	-0.143321	0.00918348
CTCF	-0.144081	0.0158367
ZNF410	-0.154391	0.0191058
HOXC8	-0.157197	0.0124168
ARNT	-0.168876	0.0143093
HIVEP3	-0.176199	0.016132
ZNF219	-0.179105	0.0079797
HMGA2	-0.181972	0.0065026
POU6F2	-0.182266	0.0061163
MAFF	-0.186847	0.0142761
ATOH8	-0.191967	0.00596751
ZBTB7C	-0.192502	0.00637948
ZNF713	-0.192824	0.0110416
ELF5	-0.193607	0.0054268
REL	-0.202706	0.0160141
POU6F1	-0.204271	0.0105768
SP4	-0.206752	0.0118798
NFE2L3	-0.213248	0.00804811
SMARCC2	-0.215018	0.0127485
ELK3	-0.21556	0.00794642
IRF1	-0.215697	0.0102832
FOSB	-0.223511	0.0103239
STAT6	-0.224129	0.0149004
RARB	-0.25063	0.0253212
NR4A1	-0.252698	0.0214665
NR1D2	-0.253196	0.019579
FOS	-0.257359	0.0158539
MXI1	-0.263338	0.0191865
NFIC	-0.286903	0.0432373
CREB1	-0.28697	0.0161921
IRF8	-0.293455	0.0108828
ATF2	-0.302756	0.0163058
IRX5	-0.306194	0.00814282
ZBTB1	-0.321639	0.01714
ATF3	-0.325539	0.0121747
CLOCK	-0.348258	0.0214132
RUNX2	-0.35433	0.0183441
NFATC2	-0.358353	0.0091793
FOXK2	-0.366445	0.0216398
NFATC1	-0.367775	0.00988709
PKNOX1	-0.377063	0.0176384
MECP2	-0.379742	0.0289549
TCF4	-0.379855	0.0163638
EHF	-0.389392	0.00912084
HMGA1	-0.391558	0.0097026
CREM	-0.395777	0.0191635
BHLHE41	-0.398326	0.0103637
JUND	-0.403837	0.0149865
RBPJ	-0.417676	0.0369617
BARX2	-0.417703	0.0108437
EP300	-0.421404	0.0329169
PLAGL1	-0.422273	0.0293724
ZBTB7A	-0.42286	0.0207053
SIM1	-0.42448	0.0127588
ARID5A	-0.424527	0.0112733
ATF7	-0.442579	0.0328972
KLF3	-0.442996	0.0195302
ARID5B	-0.447104	0.0744853
ARNTL2	-0.478465	0.00988437
ELF4	-0.47909	0.010218
ESR2	-0.479873	0.0269017
ESRRB	-0.486418	0.0238165
MEIS2	-0.490546	0.0122808
PBX4	-0.491405	0.0117127
YBX1	-0.492284	0.0205977
BHLHE40	-0.499174	0.0187619
KLF10	-0.525309	0.0186302
TCF3	-0.532884	0.0162281
ZFX	-0.540991	0.0315527
KLF7	-0.542471	0.0508234
KLF8	-0.548158	0.0264226
ZFY	-0.5695	0.0164399
UBP1	-0.5764	0.022887
TEAD4	-0.584288	0.0215872
HES1	-0.584365	0.0187722
HOXB3	-0.609641	0.0138061
FOXC1	-0.631105	0.0174841
EGR1	-0.631737	0.0168508
IRX3	-0.664005	0.0116831
NFKB2	-0.675603	0.0170424
NR2C2	-0.682979	0.0262888
PKNOX2	-0.693348	0.012651
HDX	-0.701591	0.0224629
BCL11A	-0.705562	0.012178
ZNF652	-0.718771	0.0249145
TGIF1	-0.720404	0.0215749
SMAD5	-0.727026	0.0322099
TCF7L1	-0.743371	0.0138529
ELK4	-0.770151	0.0242016
MYC	-0.780997	0.0148664
FOXJ3	-0.828186	0.0704484
PBX3	-0.834083	0.0207898
BACH1	-0.864802	0.0484916
NFIX	-0.871742	0.0205413
AR	-0.908528	0.035103
ETV6	-0.931811	0.0835445
PPARD	-0.955035	0.0262027
NR1H4	-0.979542	0.0658593
STAT1	-1.0485	0.0347547
SP3	-1.05336	0.0382461
FOSL1	-1.08457	0.0142171
NR2F2	-1.12972	0.0291705
HNF1B	-1.15396	0.0582532
JUN	-1.15398	0.0298222
ZFHX3	-1.16851	0.0305041
POU3F3	-1.19317	0.0277571
AHR	-1.20422	0.0246305
KLF5	-1.20524	0.0212437
BCL6	-1.22384	0.0263318
POU2F1	-1.32311	0.0477295
NPAS3	-1.34406	0.0222804
ARID2	-1.36927	0.0551177
PPARG	-1.39688	0.0632607
HMBOX1	-1.42479	0.0381726
SOX9	-1.45215	0.0270566
ETS1	-1.50405	0.0223344
ELF2	-1.67197	0.062591
TFCP2	-1.69923	0.0415969
BPTF	-1.71054	0.121911
STAT3	-1.85335	0.0800437
FUBP1	-1.85434	0.0408289
RELB	-1.88558	0.0302779
SMAD4	-1.91584	0.0427005
ZEB1	-1.9786	0.0449685
TEAD1	-2.00167	0.170676
NPAS2	-2.03701	0.0400549
SMAD3	-2.0735	0.0516943
MECOM	-2.16077	0.0578722
RFX2	-2.22612	0.0329901
CBFB	-2.33733	0.0422425
SREBF2	-2.37325	0.0489588
HIVEP1	-2.40232	0.0521056
ELF3	-2.42865	0.0360005
ENO1	-2.47859	0.0436024
KLF12	-2.51483	0.0856418
RFX3	-2.62974	0.0525594
MBD2	-3.09346	0.0481009
FOSL2	-3.36736	0.041747
ELF1	-3.46121	0.0884602
SOX4	-3.59878	0.0408194
ARNT2	-3.64103	0.0352509
LCOR	-4.26242	0.0940333
ZNF148	-4.40712	0.116884
NFKB1	-4.65863	0.0544905
NFE2L2	-4.66671	0.0865551
HIF1A	-4.97794	0.075232
NR6A1	-5.08752	0.104282
SMAD2	-5.23985	0.0750117
PAX8	-5.4592	0.157357
BACH2	-5.55733	0.0393648
CREB5	-6.01192	0.0539307
FOXP2	-6.27083	0.0642299
SOX6	-6.52444	0.186253
FOXP1	-6.81691	0.131317
HIVEP2	-7.89112	0.0812608
MITF	-8.52219	0.106813
KLF6	-8.85149	0.0721676
TCF12	-14.4959	0.211289
GLIS3	-16.6523	0.159686
NFAT5	-17.2563	0.157045
MEF2A	-17.5372	0.160554

## Sheet: KPMP
TF_name	Score	SE
ESRRG	12.2681	0.157615
PPARA	8.84399	0.0612227
HNF4A	6.06037	0.0520606
RORA	5.90025	0.139765
MAF	2.91672	0.0408395
NFATC3	2.6008	0.0504678
RREB1	2.43871	0.0504988
MLXIPL	2.15339	0.0289197
VDR	2.01139	0.0336545
TFCP2L1	1.75175	0.0462372
KLF15	1.7439	0.0258016
HNF1A	1.7064	0.0327801
TFDP2	1.62327	0.0442699
ZKSCAN1	1.41994	0.0365622
RXRA	1.41934	0.0305622
ESR1	1.19584	0.030608
NFE2L1	1.04187	0.0303743
FOXO1	1.0407	0.0456383
ZNF75D	0.994291	0.0312587
FOXJ3	0.994223	0.0426269
MECOM	0.958182	0.0515072
SOX5	0.926373	0.0307337
TFEC	0.833519	0.0295025
KLF13	0.782143	0.0230961
NR1I3	0.779191	0.0113405
RORC	0.73096	0.0199389
TOPORS	0.629687	0.0186411
SMARCC1	0.593167	0.0572269
NR1H3	0.588627	0.019709
ESRRA	0.566293	0.0251069
THRB	0.562659	0.0342571
CUX1	0.539418	0.0819543
NFIC	0.494251	0.0304526
RUNX1	0.493954	0.0265311
FOXO3	0.477451	0.0447486
LIN54	0.403848	0.0161043
GLIS1	0.390716	0.0383692
SOX13	0.36925	0.0178454
FOS	0.328744	0.0124977
RFX7	0.311321	0.0387986
ARID5B	0.310024	0.0364514
LMO2	0.298491	0.0106911
FOXP4	0.294304	0.0135102
MYCN	0.293632	0.00764894
TBX2	0.281545	0.0221896
POU3F3	0.277721	0.01943
PAX2	0.274478	0.0424311
ID2	0.257899	0.0124229
ZNF75A	0.249644	0.0146685
NR2F6	0.236405	0.0131813
HIVEP1	0.232134	0.0301537
EMX2	0.225337	0.0167239
BPTF	0.222098	0.0541533
ZBTB7B	0.214687	0.0110422
IRF2	0.200007	0.0173949
ETV5	0.199723	0.0101363
NRL	0.19038	0.0086486
GLI3	0.176276	0.0135902
TEF	0.175627	0.00929047
RFX1	0.158711	0.0140722
E2F3	0.157116	0.0214909
NR3C2	0.151251	0.0556238
YBX1	0.14618	0.0175883
NFYC	0.140759	0.0190691
ARNTL	0.133574	0.0096229
ATF4	0.127836	0.0112038
EPAS1	0.12397	0.0115856
HSF4	0.122727	0.00798446
CREB3L3	0.120238	0.00558192
NR1H2	0.119073	0.0118716
HMG20B	0.116137	0.00954282
NR4A1	0.113334	0.0070575
ARID3B	0.113161	0.00934348
RORB	0.110781	0.00851488
CPEB1	0.105049	0.00858161
ZNF281	0.104115	0.00850321
PRDM4	0.0917295	0.00982193
ESRRB	0.0904633	0.00803727
TEAD3	0.0895582	0.00845529
GRHL1	0.0826044	0.00627774
EGR1	0.0809485	0.00866446
ELF1	0.0791046	0.0278589
EMX1	0.0758728	0.00889837
NR2F1	0.0756578	0.0135601
MAFG	0.0722088	0.00922394
CEBPD	0.0702988	0.0126159
FOXC1	0.0697376	0.0116075
HIC2	0.0679742	0.00779374
GATA3	0.066575	0.00671103
ZBTB7A	0.0661605	0.0167781
KLF9	0.0633824	0.00567647
MYPOP	0.0619214	0.00617373
JDP2	0.0588084	0.0132948
RXRB	0.0580015	0.00599509
GCM1	0.0563226	0.00429126
ARID3A	0.0521207	0.018639
BARX2	0.0500895	0.00748017
ZNF691	0.0451394	0.00406985
REST	0.0444997	0.0110618
LHX1	0.0433396	0.00816544
ATF5	0.0422826	0.00712957
JUNB	0.0410134	0.00601823
IRF7	0.0395275	0.00334374
SREBF1	0.0382869	0.0125108
SMAD5	0.038277	0.0127832
USF2	0.0363904	0.00597066
STAT2	0.0337269	0.0122501
YBX2	0.0333965	0.00242053
ATF6	0.032293	0.015215
CXXC1	0.0313875	0.00487188
TFEB	0.0308446	0.00493484
HOMEZ	0.0299857	0.00563031
CREB3	0.0299259	0.00582347
WT1	0.0277108	0.00386048
HOXD9	0.0271289	0.00385622
ZNF384	0.0271259	0.00548237
DDIT3	0.0269824	0.00405365
THRA	0.0268938	0.00554755
POU2F2	0.025337	0.00280841
BHLHE40	0.0252263	0.00752583
SOX12	0.0235094	0.00533419
ATF6B	0.0225934	0.00420987
CDC5L	0.0220147	0.00504389
STAT5A	0.0209524	0.00667125
HOXD3	0.0208925	0.00773752
HOXD8	0.0208524	0.00491385
IRF3	0.0206797	0.0150367
HES2	0.0198075	0.00217707
IRX2	0.016846	0.00383873
FOXI1	0.0150455	0.00340671
HESX1	0.0149874	0.00209188
ZNF202	0.0147969	0.00291489
PRDM16	0.0144885	0.00757492
ZNF274	0.0142503	0.007956
CEBPZ	0.0139891	0.00566294
E4F1	0.0135553	0.00379429
ZNF524	0.0135503	0.00660703
NFYB	0.0132531	0.00476183
FOXO4	0.0132468	0.00344559
OVOL1	0.0131441	0.00180547
YY1	0.0129809	0.0113022
DBP	0.0114532	0.00177124
ZBTB42	0.0114174	0.00212132
ETS2	0.0114028	0.00458002
IKZF4	0.0111179	0.00414845
ELF5	0.0104129	0.00273919
USF1	0.0102165	0.00198974
HES1	0.00888969	0.00452989
ZNF740	0.00876645	0.00513602
CIC	0.00850686	0.00246665
MTF1	0.00849079	0.00309997
CEBPG	0.00792583	0.00316687
HSF1	0.00777075	0.00252467
SIM2	0.00693325	0.00426534
E2F6	0.00682244	0.00569842
MLX	0.00655747	0.00222534
ID3	0.00650516	0.0023335
ZNF143	0.00625457	0.00385346
RELA	0.0061097	0.00356013
ATOH7	0.00591526	0.0009099
HOXB2	0.00590898	0.00226641
ETV4	0.00562354	0.00146978
HOXA7	0.00555639	0.00221432
TBP	0.00515707	0.00150389
TBX3	0.00491996	0.0024719
DMRT2	0.00479525	0.00168658
VENTX	0.0047644	0.00076289
POU2F3	0.00447928	0.0012011
ZNF282	0.00429119	0.00504473
PATZ1	0.00427699	0.00362286
PROX1	0.00401989	0.00073262
GATA2	0.00394742	0.00255433
ARID5A	0.00387622	0.00278318
SPIC	0.0037512	0.00092594
ZKSCAN3	0.00367889	0.0009193
PITX2	0.0036336	0.0008853
MYBL2	0.00356218	0.00125734
GFI1B	0.00353186	0.00064626
IRX1	0.00338764	0.00180756
TFAP2B	0.0033679	0.00247964
ETV3	0.00324232	0.00193978
CRX	0.00319622	0.0005607
E2F8	0.00316761	0.00063415
KLF2	0.00315855	0.00408841
HOXD10	0.00304399	0.00353812
POU3F4	0.0029707	0.00053717
FOXH1	0.00266971	0.0005739
PAX5	0.00258216	0.00163881
POU5F1B	0.00257932	0.00056503
CTCFL	0.00235144	0.00047418
LEF1	0.00218008	0.00211086
PURA	0.00205412	0.0152605
HOXA2	0.00202867	0.00056171
ETV2	0.00198003	0.00066646
AIRE	0.00191603	0.00037922
MNT	0.00179049	0.00153227
TFAP2A	0.00175606	0.00110505
IKZF1	0.0016125	0.0018273
CREB3L4	0.0015274	0.00065211
ZKSCAN4	0.00142792	0.00065143
BATF	0.00138985	0.00035665
ZBTB33	0.00138382	0.00122329
NR2E1	0.00135916	0.00032338
GATA1	0.00133765	0.00026817
SIX3	0.00129916	0.00044583
ZBTB3	0.00125245	0.00058865
IRF4	0.0012214	0.00032672
OLIG1	0.00121775	0.00022379
HOXB7	0.00118543	0.00422703
RUNX3	0.00116807	0.00084883
NAIF1	0.00115674	0.00052423
SIX5	0.00115123	0.00184392
OSR2	0.00106557	0.00022609
ASCL2	0.00103748	0.0003147
CREB3L1	0.00094911	0.00028088
NANOG	0.00093317	0.0011503
GATA6	0.00088414	0.00112103
PAX3	0.00088371	0.00024082
E2F7	0.00082821	0.00076704
SP6	0.00076429	0.00034954
HSFY2	0.00061351	0.00019645
GBX1	0.00059005	0.00016232
ONECUT3	0.00053943	0.00012336
MESP1	0.00045537	0.00088547
PAX7	0.00041628	0.00108602
SPIB	0.00038729	0.00017354
RFX6	0.00038559	0.00040568
LHX6	0.00038237	0.00015571
HOXA11	0.00037237	0.00017598
PITX1	0.00034885	0.00016271
TBX22	0.00034828	0.00011193
FOXA1	0.00031325	0.0001538
RXRG	0.00029761	0.00014388
TBX4	0.00029717	6.59e-05
VTN	0.00029373	0.00014356
THAP1	0.00028462	0.00076594
TAL2	0.00028278	0.00048132
UNCX	0.00027339	0.00024145
NOTO	0.00025658	0.00012352
HMX1	0.0002363	0.00011406
XBP1	0.00022988	0.00486668
ETV1	0.0002103	0.0018147
DLX5	0.00020725	8.52e-05
LHX8	0.00019532	9.89e-05
NR5A1	0.00018207	0.00016336
FOXD4L4	0.00014048	6.9e-05
HES5	0.00012575	3.95e-05
GFI1	0.0001163	4.72e-05
PRDM1	8.56e-05	0.00064715
ARID3C	8.17e-05	2.8e-05
GATA5	6.88e-05	0.00021383
EOMES	5.99e-05	0.00024625
TAL1	5.04e-06	0.0003014
MYF6	0	0
MYOG	0	0
MYOD1	0	0
HAND2	0	0
OLIG3	0	0
NHLH2	0	0
BHLHA15	0	0
BHLHE22	0	0
OLIG2	0	0
BATF3	0	0
MAFA	0	0
MAFK	0	0
ZIC2	0	0
ZSCAN10	0	0
EGR4	0	0
ZIC5	0	0
ZIC3	0	0
BCL6B	0	0
INSM1	0	0
KLF14	0	0
DMRT3	0	0
DMRTA2	0	0
SPDEF	0	0
FOXF1	0	0
FOXF2	0	0
FOXG1	0	0
FOXL1	0	0
FOXE1	0	0
FOXD2	0	0
FOXI2	0	0
FOXE3	0	0
LHX5	0	0
HOXA1	0	0
IRX4	0	0
CDX1	0	0
TLX2	0	0
TGIF2	0	0
HOXB1	0	0
MSX2	0	0
HOXC13	0	0
BARHL1	0	0
GSC	0	0
RAX	0	0
DLX1	0	0
HOXB13	0	0
ISL2	0	0
LMX1A	0	0
EN1	0	0
ZHX1	0	0
PHOX2A	0	0
DRGX	0	0
SHOX2	0	0
SIX2	0	0
ISX	0	0
DMBX1	0	0
DUXA	0	0
DPRX	0	0
POU1F1	0	0
POU4F3	0	0
POU3F2	0	0
POU3F1	0	0
PAX1	0	0
PAX9	0	0
SOX11	0	0
SOX2	0	0
SRY	0	0
TBX5	0	0
TBR1	0	0
TBX20	0	0
NR0B1	0	0
NEUROD4	0	0
FOXD4	0	0
FOXD4L1	0	0
FOXD4L6	0	0
MYF5	0	0
ASCL1	0	0
CEBPE	0	0
GCM2	0	0
DLX3	0	0
DLX4	0	0
DLX6	0	0
HMX2	0	0
E2F2	0	0
TBX21	0	0
GMEB1	0	0
NPAS4	0	0
OTX1	0	0
SNAI1	-9.85e-06	0.00025688
SOX15	-2.2e-05	0.00015141
TFAP2D	-3.86e-05	0.00014637
ZNF683	-4e-05	0.00018649
PROP1	-0.0001031	4.49e-05
GATA4	-0.000117	0.00090381
BSX	-0.0001227	5.58e-05
ISL1	-0.0001384	5.64e-05
EVX2	-0.0001406	5.31e-05
EN2	-0.0001595	5.16e-05
RHOXF1	-0.0001598	0.000604
TCF15	-0.0001669	0.00014475
POU4F1	-0.0001837	8.07e-05
VAX1	-0.0001992	7.85e-05
MIXL1	-0.0001993	8.44e-05
TBPL2	-0.0002039	0.00105743
RAX2	-0.0002172	7.3e-05
NEUROD2	-0.0002203	7.62e-05
LHX9	-0.000226	9.4e-05
TP73	-0.0002273	0.00078021
NFE2	-0.0002336	8.25e-05
SCRT1	-0.0002344	7.1e-05
ZSCAN4	-0.0002362	4.12e-05
ERF	-0.0002508	0.00010172
VSX1	-0.0002529	8.87e-05
HOXA13	-0.0002557	0.00010101
SP7	-0.0002607	0.0001042
DBX2	-0.0002689	0.00052931
KLF1	-0.0002705	7.25e-05
FIGLA	-0.0002837	0.00030041
FOXD4L5	-0.0002905	0.00021509
ZFP42	-0.0003022	8.89e-05
HES7	-0.0003192	0.00014253
LHX2	-0.0004128	0.0001137
SP5	-0.0004185	8.49e-05
SHOX	-0.0004205	0.00071851
FOXS1	-0.0004376	0.00019132
HIC1	-0.0004598	0.00087595
ZNF410	-0.0005044	0.00014195
NOBOX	-0.0005053	0.00023346
TBX1	-0.0005118	0.00033932
HLX	-0.0005485	0.00047063
DMRT1	-0.0005619	0.00149673
ARX	-0.0005743	0.00025281
MSX1	-0.0005768	0.00021081
SNAI2	-0.0005853	0.00029383
NR4A3	-0.0005983	0.00084644
HOXC10	-0.0005999	0.00021967
NHLH1	-0.0006101	0.00053508
OTP	-0.0006255	0.0001653
ZIC4	-0.0006267	0.00014449
RFX8	-0.0006479	0.00031676
FOXP3	-0.0006541	0.00038079
SIX1	-0.0006549	0.00021743
SOX8	-0.0006584	0.00052385
FOXC2	-0.0006633	0.00042506
NR1D1	-0.0007824	0.0007353
SOHLH2	-0.0007926	0.00032844
TCF23	-0.0008459	0.00026216
SOX17	-0.000858	0.00054756
HOXD11	-0.0009022	0.00055066
VAX2	-0.000992	0.00039321
PRRX1	-0.0010337	0.0012038
SOX7	-0.0010383	0.00051212
HOXB6	-0.0010637	0.00025262
SNAI3	-0.0010711	0.0010914
ATF7	-0.0010819	0.0003819
LMX1B	-0.0011162	0.00046981
TBX10	-0.0011525	0.00042927
HHEX	-0.0011575	0.00031487
SIX4	-0.0011596	0.0008843
DMRTC2	-0.0011939	0.00019407
MYB	-0.0012361	0.00026851
HINFP	-0.0012578	0.00147218
OSR1	-0.0012625	0.00034681
MEOX1	-0.0012664	0.0004448
FOXB1	-0.0012788	0.00048728
ZIC1	-0.001347	0.00028627
ONECUT1	-0.0013566	0.00039394
ALX1	-0.0013778	0.00035194
PGR	-0.0013984	0.00163532
VSX2	-0.001401	0.00026699
IRX6	-0.0014232	0.00037532
ZBTB12	-0.0014577	0.00040471
LBX2	-0.0015469	0.00052815
PITX3	-0.001643	0.00050018
HEY2	-0.0017077	0.00078525
DUX4	-0.0017629	0.00087539
TBX18	-0.0018117	0.00110911
TFAP2C	-0.0018853	0.00053129
CREM	-0.001903	0.0066
MEOX2	-0.0019765	0.0008003
TWIST2	-0.0020581	0.00052687
MAFB	-0.0020863	0.00155495
HOXD1	-0.0021054	0.00074491
NR5A2	-0.0021386	0.0011746
ZNF35	-0.0023903	0.00226717
HEY1	-0.0023932	0.00044947
ZNF784	-0.0024693	0.00123296
TP63	-0.0024877	0.00187388
E2F1	-0.0025089	0.00057677
EGR3	-0.0025585	0.00073705
HOXC11	-0.002603	0.00065765
GLI2	-0.0027456	0.00210328
SOX30	-0.0027498	0.00064549
STAT4	-0.0027668	0.0013166
ZBTB6	-0.0028255	0.00189926
ZNF232	-0.0028539	0.00080784
E2F4	-0.0029335	0.00136034
GLI1	-0.002961	0.00066046
PAX6	-0.0030981	0.00057837
IRF6	-0.0031534	0.00169129
NR1I2	-0.0032473	0.00099721
ID1	-0.0032767	0.0035059
ALX3	-0.0033447	0.00073794
PRRX2	-0.0034193	0.00048287
GMEB2	-0.0035554	0.00166039
TCFL5	-0.0036258	0.00234024
FOXD1	-0.0039468	0.00089111
CEBPA	-0.0039826	0.00075789
NR2E3	-0.0040082	0.00081031
KLF11	-0.0043739	0.00434626
NR4A2	-0.0049715	0.0013718
TFAP4	-0.0050674	0.00172665
AHRR	-0.0051061	0.0008966
MZF1	-0.0051209	0.0136541
FLI1	-0.005208	0.0020055
IRF5	-0.0053165	0.00186994
FOXA3	-0.0054406	0.00100487
SRF	-0.0055995	0.00117356
TWIST1	-0.0057043	0.0008411
ZSCAN16	-0.0057294	0.00168058
FOXO6	-0.0057791	0.00117742
BCL11B	-0.0059278	0.00240618
EGR2	-0.0060423	0.00090849
TCF21	-0.0060697	0.00222369
ELK1	-0.0061198	0.00176617
EHF	-0.0061916	0.00377987
HES4	-0.0063825	0.0016639
FOXJ2	-0.0066883	0.00186742
KLF16	-0.0067959	0.00445381
REL	-0.0068176	0.00199592
LYL1	-0.0068875	0.00100811
FOXJ1	-0.006917	0.00100709
SIM1	-0.0071445	0.00935893
ATOH8	-0.0073129	0.00121881
GABPA	-0.00751	0.00242342
HOXA9	-0.0075278	0.00661973
MSC	-0.007764	0.00105251
SOX18	-0.0079393	0.00141579
NPAS1	-0.0083089	0.00171586
FOXN2	-0.0083969	0.00210104
TBX15	-0.0085151	0.00138517
MEIS3	-0.0087167	0.00114812
ONECUT2	-0.0087358	0.0011922
ZNF589	-0.0087723	0.00342058
ALX4	-0.0089376	0.00099173
LHX4	-0.0090053	0.00480653
RFX5	-0.0090224	0.00196059
RARA	-0.0094225	0.0055407
AHR	-0.0094444	0.0018074
RARG	-0.0094726	0.00189271
MNX1	-0.0094881	0.00182777
PBX2	-0.0094911	0.00364615
ZNF333	-0.0096072	0.00209033
NFATC4	-0.009864	0.00227232
HEYL	-0.010009	0.00104575
MEF2D	-0.0112026	0.00294489
ZBTB47	-0.0118463	0.00179106
ZBTB49	-0.012174	0.0024633
TFAP2E	-0.0122044	0.00177708
ZNF32	-0.0125264	0.0028984
FOXQ1	-0.0129445	0.00454756
CEBPB	-0.0133861	0.00551396
NFIL3	-0.0133952	0.00768572
SPI1	-0.0137125	0.00228626
MAZ	-0.0139512	0.00748711
TERF2	-0.0147746	0.00371184
TBX19	-0.0149684	0.0025778
FOSB	-0.0157235	0.00418364
KLF4	-0.0160785	0.00196936
MESP2	-0.0162461	0.00145384
ZNF354C	-0.0165192	0.00424134
KLF10	-0.0167754	0.00688718
SP2	-0.0171667	0.00490566
SMAD9	-0.0172613	0.00413963
ID4	-0.0173682	0.0043018
HSF2	-0.0175504	0.00259027
SOX10	-0.0183421	0.00173461
TCF7	-0.0185829	0.00308667
SP4	-0.0190917	0.00419015
ERG	-0.019288	0.00407951
HBP1	-0.0194893	0.00724137
NR1D2	-0.0197055	0.0102207
CENPB	-0.019723	0.00373421
CUX2	-0.0215237	0.00301516
ZNF350	-0.0218237	0.00283774
BHLHE41	-0.0219248	0.00294936
RFX4	-0.02357	0.0021584
ZNF263	-0.0238985	0.00378992
POU6F1	-0.0241134	0.00326167
NFATC2	-0.0244055	0.00867791
UBP1	-0.0250743	0.00579119
FOXM1	-0.0254366	0.00209239
FOSL1	-0.0259751	0.00222271
IRX5	-0.0267656	0.00484348
HMGA1	-0.0274844	0.00353748
PLAG1	-0.0298761	0.00426532
MAFF	-0.0298799	0.00325349
MYBL1	-0.0300172	0.00240822
MAX	-0.0301292	0.00610576
TFE3	-0.0352255	0.00683734
TFDP1	-0.0354699	0.00512676
E2F5	-0.0403336	0.00534741
RBPJ	-0.0406852	0.00941146
IRF8	-0.0409312	0.00337838
ETV7	-0.0442708	0.00306423
TET1	-0.0448975	0.00544448
ELK4	-0.048026	0.00856171
ZNF76	-0.0503023	0.00765925
DNMT1	-0.0506099	0.00706749
FOXN3	-0.0513754	0.0169209
ATF3	-0.0518425	0.00478514
MXI1	-0.0521634	0.00830126
ATF1	-0.0525245	0.0117022
NFYA	-0.0543892	0.00537713
JUND	-0.0560176	0.0248822
ELK3	-0.056809	0.0048602
ZNF652	-0.0587327	0.00755156
ELF4	-0.06035	0.00402627
ZBTB4	-0.0606647	0.00850169
KLF5	-0.0622862	0.00511897
ARNT	-0.0628308	0.0074128
ZNF423	-0.0630385	0.00455497
ATF2	-0.0645935	0.00752153
RARB	-0.0660191	0.00767025
IRX3	-0.0666378	0.00653098
CTCF	-0.0682326	0.0122036
CREB3L2	-0.0695925	0.0088355
GLIS2	-0.0699601	0.0147752
NR2C1	-0.0738206	0.0101091
TP53	-0.0743506	0.00691933
MEF2C	-0.076424	0.00846715
CREB1	-0.0770843	0.00907026
TCF4	-0.0803501	0.00817932
KDM2B	-0.0821031	0.00781147
ZFHX2	-0.0837333	0.00907076
NRF1	-0.0847926	0.012011
SMARCC2	-0.0870861	0.00913903
KLF3	-0.0918373	0.00912294
NFATC1	-0.0957189	0.00570245
HOXA3	-0.0961168	0.00900487
SMAD4	-0.0969151	0.00987014
IRF1	-0.0993422	0.0065882
BRCA1	-0.102432	0.00834883
HMGA2	-0.103001	0.00525554
EBF1	-0.1055	0.0107661
SP1	-0.106564	0.0143182
MECP2	-0.113808	0.0172028
JUN	-0.123906	0.0123972
ZNF219	-0.126391	0.00693978
PLAGL1	-0.127139	0.0149228
HLTF	-0.129684	0.00942194
HIVEP3	-0.130762	0.0122847
MYC	-0.140779	0.00637467
NFE2L3	-0.143943	0.00667485
CLOCK	-0.14527	0.0124011
HOXB3	-0.150115	0.0117892
POU6F2	-0.150981	0.0061732
TGIF1	-0.157257	0.0101312
PBX4	-0.162518	0.00748527
MEIS1	-0.169846	0.0179177
FOXK2	-0.170283	0.0210823
SOX9	-0.170617	0.0104681
NFKB2	-0.175434	0.0079922
SREBF2	-0.176581	0.0143633
ZFX	-0.183855	0.0174062
ELF2	-0.187319	0.0205955
HDX	-0.188168	0.0122787
ZBTB7C	-0.19446	0.00821628
POU5F1	-0.196473	0.0297351
PBX1	-0.199286	0.0766218
PKNOX1	-0.203306	0.0157034
EP300	-0.221872	0.0205172
ZBTB1	-0.232948	0.0136078
PPARD	-0.239922	0.0146631
SP3	-0.242891	0.0156189
ARNTL2	-0.24796	0.00828514
MLXIP	-0.248601	0.0187676
TEAD4	-0.25421	0.0123255
BCL6	-0.256875	0.0153975
TCF3	-0.258128	0.0128485
SMAD1	-0.265132	0.0143318
MEIS2	-0.26892	0.0146499
STAT5B	-0.272444	0.03415
RUNX2	-0.2888	0.0126215
ETS1	-0.291339	0.0128527
FUBP1	-0.297874	0.0173092
ZFY	-0.311605	0.0139508
STAT6	-0.326118	0.0183565
NR2C2	-0.32621	0.0161888
TCF7L2	-0.345678	0.0483415
TCF7L1	-0.351248	0.0131127
PBX3	-0.372424	0.0139703
ENO1	-0.384849	0.0321483
HLF	-0.41686	0.0205324
NR2F2	-0.418457	0.0240839
BBX	-0.449341	0.0261348
CBFB	-0.462815	0.0221463
POU2F1	-0.475401	0.024988
MGA	-0.508855	0.032995
NR1H4	-0.515805	0.0351361
SMAD3	-0.523471	0.030683
RFX2	-0.532985	0.0189302
ARID2	-0.53597	0.0277978
HMBOX1	-0.538411	0.0257186
NR3C1	-0.544276	0.0328078
FOXK1	-0.565595	0.0294842
HIF1A	-0.687888	0.0244144
PKNOX2	-0.6917	0.0137841
KLF8	-0.711462	0.0199866
KLF12	-0.725598	0.034908
BACH1	-0.747254	0.0364282
RFX3	-0.761051	0.0294752
SMAD2	-0.770609	0.028691
BCL11A	-0.778922	0.0160193
LCOR	-0.785465	0.036885
TFCP2	-0.786669	0.0305987
ESR2	-0.86565	0.0202749
STAT3	-0.873322	0.0336817
STAT1	-0.956394	0.0245908
PPARG	-0.969036	0.04643
ZFHX3	-0.971743	0.0284986
NPAS2	-1.00464	0.0314632
NPAS3	-1.01153	0.0239571
NFE2L2	-1.03709	0.0439375
RELB	-1.09105	0.0229714
MBD2	-1.09741	0.0316166
ELF3	-1.12055	0.0255132
AR	-1.13711	0.0295932
HIVEP2	-1.19629	0.0353711
NFIX	-1.29945	0.0287996
FOSL2	-1.32324	0.026206
NR6A1	-1.38711	0.0609264
NFKB1	-1.41729	0.0336812
NFIB	-1.47599	0.094647
ZEB1	-1.88161	0.0362819
ETV6	-1.92656	0.0445704
HNF4G	-2.0097	0.0487306
KLF7	-2.01416	0.0403536
SOX4	-2.11112	0.0329641
PAX8	-2.1797	0.117886
BACH2	-2.23384	0.0294439
NFIA	-2.28461	0.0972397
FOXP2	-2.28848	0.0451968
TEAD1	-2.40809	0.0717382
ARNT2	-2.81812	0.0310932
ZNF148	-2.94094	0.0640859
KLF6	-3.09188	0.0435182
MEF2A	-3.11131	0.0641945
CREB5	-3.79731	0.0361224
HNF1B	-3.83412	0.0542893
MITF	-4.38364	0.0582078
NFAT5	-6.6019	0.0982118
SOX6	-6.73115	0.102091
FOXP1	-6.81252	0.104519
TCF12	-7.22457	0.127326
GLIS3	-9.65541	0.100928

## Sheet: Gerhardt 2023 multiome
TF_name	Score	SE
Nr1h4	40.1122	0.285387
Nfia	29.2825	0.479816
Hnf4g	24.6403	0.218561
Thrb	18.244	0.207589
Maf	16.3294	0.179632
Mlxipl	16.3042	0.25991
Glis1	15.1408	0.201987
Ppara	13.6852	0.172505
Hnf4a	12.6037	0.186729
Tef	10.1734	0.14399
Ar	8.43698	0.187975
Klf12	7.8851	0.193147
Hnf1b	7.09473	0.155222
Foxo1	7.05647	0.130034
Bcl6	5.85659	0.0893172
Zfp148	5.54261	0.15172
Etv6	5.36423	0.140969
Cux1	4.77973	0.172337
Zkscan3	4.65697	0.105678
Stat5b	3.97338	0.111334
Hlf	3.72152	0.0776584
Ybx1	3.67403	0.0690598
Esr1	3.59106	0.0723299
Bcl11b	3.3843	0.0945682
Vdr	3.18517	0.0814698
Bach2	3.10374	0.0922875
Nr3c1	3.04023	0.113778
Pbx1	2.76609	0.165086
Klf15	2.72753	0.0568236
Foxo3	2.4241	0.105252
Etv1	2.22769	0.060358
Creb3l2	2.17502	0.073075
Rorc	2.09611	0.0638378
Zkscan1	2.08878	0.0544063
Esrra	1.7852	0.0748344
Mafg	1.61117	0.064316
Rreb1	1.60756	0.134909
Nr1d2	1.51034	0.0710017
Dbp	1.31988	0.0399726
Foxn3	1.29749	0.154002
Id2	1.09805	0.0792143
Klf9	0.870266	0.0509862
Irx3	0.835099	0.0311443
Irf3	0.800897	0.0453721
Rfx7	0.765226	0.0903071
Nfib	0.703499	0.174816
Emx2	0.676998	0.0364673
Nr1h3	0.642986	0.0232752
Pbx3	0.592949	0.0469294
Arid2	0.563853	0.078449
Etv5	0.535616	0.0239175
Tcf7l2	0.533823	0.109629
Rxra	0.533532	0.0314913
Nfya	0.495385	0.0381734
Cdc5l	0.491533	0.030527
Ovol1	0.477465	0.0177631
Hbp1	0.453635	0.0384594
Pknox1	0.431373	0.0260782
Pou6f1	0.39942	0.0280314
Nr1d1	0.394462	0.0249115
Nfatc3	0.379371	0.0404537
Bach1	0.367941	0.0290866
Zfp110	0.350765	0.0241786
Npas3	0.345237	0.0421052
Stat5a	0.34332	0.0209994
Zfx	0.331964	0.0406731
Nfic	0.283384	0.0255736
Ubp1	0.273439	0.0310294
Xbp1	0.264695	0.0255308
Mbd1	0.264536	0.0233432
Mlx	0.249138	0.0138855
Mafb	0.244393	0.012548
Gli2	0.229728	0.019279
Nfe2l2	0.22683	0.0333961
Arnt	0.184775	0.031774
Hnf1a	0.164286	0.0123054
Hsf2	0.162495	0.0180296
Neurog2	0.15759	0.00951713
Sox13	0.155074	0.0170078
Srebf2	0.139816	0.0203415
Foxn2	0.132357	0.0175407
Lhx1	0.123297	0.011474
Zfp740	0.122131	0.0167059
Irx1	0.114508	0.0193414
Nr1h2	0.109362	0.0122043
Hoxa7	0.104593	0.0128954
Max	0.0946925	0.0182531
Bhlhe40	0.0894723	0.0291414
Zbtb7b	0.0848492	0.0110889
Zfp384	0.083609	0.0119194
Zfp282	0.0824345	0.0116775
Mafk	0.0794025	0.00791712
Cebpb	0.079117	0.0144634
Foxk2	0.0746162	0.0197033
Lin54	0.0713179	0.00847153
Nr2f2	0.0656951	0.0397489
Tbp	0.0651611	0.011588
Hoxa3	0.059545	0.0261389
Tead3	0.0582593	0.00720912
Creb1	0.0573791	0.0450362
Rxrb	0.0573138	0.00962905
Hmg20b	0.0570538	0.0160623
Zbtb7a	0.054328	0.00904131
Plag1	0.0529451	0.00818527
Terf2	0.0520224	0.0144956
Emx1	0.0489494	0.00647285
Pou3f3	0.0475911	0.0366124
Rfx1	0.0460179	0.00816631
Gmeb2	0.0447663	0.0083624
Nfatc1	0.0440429	0.0085884
Irf5	0.0431284	0.0101848
Rara	0.041454	0.0199044
Foxj2	0.0413209	0.00636561
Hif3a	0.0389808	0.00354526
Atf1	0.0388036	0.0174905
Stat6	0.036851	0.00905795
Zfp263	0.0332105	0.00710212
Irf2	0.0293056	0.0443427
E2f4	0.0277121	0.00734984
Gcm1	0.0273781	0.00563079
Mtf1	0.0268649	0.0153367
Klf1	0.024543	0.00295528
Maz	0.0238408	0.0138139
Crebzf	0.0233424	0.015953
Zfp524	0.0231482	0.00360956
Tbx10	0.0224542	0.00224945
Gabpa	0.0213404	0.00994443
Irx2	0.0207187	0.0131228
Runx2	0.020375	0.00997746
Usf2	0.0190982	0.00518122
Pparg	0.0177888	0.00653674
Hsf1	0.0168752	0.00757265
Cxxc1	0.0168549	0.00507467
Zbtb1	0.0161822	0.00527964
Zfp105	0.0155612	0.00267033
Atf4	0.0155306	0.00331978
Sox2	0.013894	0.00168391
Atf6	0.0138505	0.0243633
Mef2b	0.0135917	0.00262994
Zkscan5	0.0134095	0.00537971
Nfil3	0.0132839	0.00464353
Patz1	0.0122123	0.00838163
Foxq1	0.0121463	0.00266228
Arntl	0.0120486	0.0140508
Cenpb	0.0119912	0.00355341
Sp5	0.0117531	0.00331959
Rest	0.0111754	0.0120186
Pgr	0.0111672	0.00234378
Hoxd8	0.0110349	0.0028726
Srf	0.0107927	0.00178495
Arid3a	0.0088734	0.00540749
Zfp691	0.0083963	0.00215253
Tlx2	0.00808073	0.00146653
Creb3l3	0.00784136	0.00105067
Hoxc10	0.0074479	0.00814675
Usf1	0.00741716	0.00262251
Hoxa4	0.00734086	0.00146804
Six5	0.00695336	0.00159883
Foxo4	0.00691408	0.0024016
Pbx2	0.00645909	0.00568135
Mypop	0.00541927	0.00166858
Srebf1	0.00541488	0.00332827
Elk1	0.00515963	0.0031433
Zbtb6	0.00515603	0.00479805
Hoxc11	0.00504372	0.00143791
Mycn	0.00477192	0.000858372
Atf6b	0.00429352	0.00386526
Creb3	0.00356466	0.00236682
Mnt	0.00340122	0.00172254
Prrx2	0.00329596	0.000591405
Hmga1	0.00325378	0.000764111
Dnajc21	0.00280234	0.00757337
Atoh7	0.00276975	0.000820608
Mybl2	0.00242411	0.000914404
Osr1	0.00221316	0.000975394
Rxrg	0.00218719	0.00135506
Homez	0.00216007	0.000966956
Eomes	0.00192849	0.000353242
Ctcfl	0.00182304	0.000410145
Bcl6b	0.00174334	0.000349853
Hoxb7	0.00172484	0.00561162
Nr1i3	0.00155893	0.00179519
Lhx6	0.00152825	0.000313395
Zfp143	0.00152545	0.0047005
Mef2c	0.00140243	0.00107286
Mzf1	0.00140064	0.00159228
Hmx2	0.00135678	0.000215135
En2	0.0013299	0.000398039
Rhox6	0.00132279	0.000693133
Gata4	0.00131488	0.000358884
Sim2	0.00131319	0.00196378
Meox2	0.00123551	0.000262882
Obox1	0.00122909	0.000509782
Tcf21	0.00116106	0.000502335
Tal1	0.00111812	0.000288973
Dlx1	0.000982781	0.000224077
Dmrta2	0.000981509	0.00039431
Lbx2	0.000936229	0.000212197
Cebpa	0.000918253	0.00123108
Onecut1	0.000844973	0.000239589
Runx3	0.000783563	0.000268848
Trp73	0.000767219	0.000195561
Sox17	0.000748387	0.00013238
Foxp3	0.000726375	0.000491406
Foxa1	0.000716582	0.000142507
Batf	0.000670314	0.000361943
Tbx21	0.000655314	0.000297222
Tbr1	0.000640447	0.00010987
Esr2	0.000640063	0.000171166
Lyl1	0.000627969	0.0002551
Hoxa6	0.000618723	0.00128942
Onecut3	0.000614129	0.000181196
Dmrt1	0.000604787	0.000136416
Lhx2	0.000595027	0.00139648
Rfx6	0.000590489	0.000162386
Elf5	0.000580015	0.00045712
Vsx2	0.00056602	0.000116721
Ahrr	0.00056038	0.000360413
Spic	0.000554604	0.000139685
Pax7	0.000540835	0.000128578
Myt1l	0.000530574	0.000265685
Erg	0.000489043	0.000238485
Lmx1a	0.000482601	0.000798716
Snai3	0.000467571	0.000412553
Cux2	0.000385303	0.0010198
Dmbx1	0.000384402	0.000100346
Sp6	0.000381813	0.000179273
Tbx5	0.000365578	9.1128e-05
Foxo6	0.000350506	6.68849e-05
Onecut2	0.000348756	0.000160429
Pitx3	0.000341807	9.66381e-05
Gbx1	0.000334899	0.000126067
Zkscan4	0.000310718	0.000155539
Ascl1	0.000285041	7.83363e-05
Hoxd10	0.000280554	0.000357648
Fosb	0.000279328	0.000129335
Pax5	0.000263682	0.000102632
Bhlha15	0.000254536	0.000101161
Zbtb12	0.000249979	0.00175241
Dmrta1	0.000232803	0.000240384
Sox18	0.000202482	6.79307e-05
Uncx	0.000192858	0.000208945
Pou4f3	0.000184552	7.72459e-05
Cebpe	0.000164323	5.49514e-05
Nanog	0.000143028	5.85322e-05
Nr2f1	0.000138827	0.000133286
Meox1	0.000131894	0.000157317
Dlx2	0.000107117	4.37017e-05
Nr2e1	0.000106835	0.000147316
Neurog1	0.000103982	4.42043e-05
Rax	9.6224e-05	3.90212e-05
Isl2	8.26864e-05	2.78989e-05
Zic4	8.21109e-05	3.37286e-05
Pou1f1	8.15383e-05	0.000167658
Myb	7.81218e-05	3.22982e-05
Esx1	6.94911e-05	2.22032e-05
Six1	6.29009e-05	2.76671e-05
Zfp957	5.75347e-05	0.000135503
Tbx18	5.42651e-05	2.3795e-05
Zic3	8.94515e-06	3.89195e-06
Ascl2	0	0
Myod1	0	0
Myog	0	0
Myf6	0	0
Hand1	0	0
Hand2	0	0
Ferd3l	0	0
Nhlh1	0	0
Klf14	0	0
Myf5	0	0
Nr1h5	0	0
Zfp42	0	0
Arid3c	0	0
Bhlhe22	0	0
Ptf1a	0	0
Sohlh2	0	0
Figla	0	0
Mesp1	0	0
Neurod2	0	0
Olig2	0	0
Neurog3	0	0
Mycs	0	0
Bhlhe23	0	0
Olig3	0	0
Olig1	0	0
Nhlh2	0	0
Tcf15	0	0
Atoh1	0	0
Gfi1b	0	0
Fezf1	0	0
Zic1	0	0
Scrt1	0	0
Zscan4c	0	0
Insm1	0	0
Zscan4f	0	0
Egr4	0	0
Zbtb3	0	0
Dmrtc2	0	0
Dmrt3	0	0
Etv2	0	0
Fev	0	0
Foxg1	0	0
Foxh1	0	0
Foxf2	0	0
Foxe3	0	0
Foxi2	0	0
Foxi3	0	0
Foxb2	0	0
Foxd3	0	0
Foxe1	0	0
Gata5	0	0
Sebox	0	0
Dlx3	0	0
Hoxc13	0	0
Evx2	0	0
Hoxd13	0	0
Hoxd12	0	0
Evx1	0	0
Otx1	0	0
Vax1	0	0
Alx3	0	0
Six6	0	0
Otp	0	0
Six2	0	0
Cdx1	0	0
Lbx1	0	0
Msx3	0	0
Lhx4	0	0
Cdx2	0	0
Pax4	0	0
Dlx6	0	0
Dlx5	0	0
Dbx1	0	0
Cdx4	0	0
Isx	0	0
Irx6	0	0
Vsx1	0	0
Vax2	0	0
Gsx2	0	0
Hoxa13	0	0
Hlx	0	0
Hmx3	0	0
Hesx1	0	0
Isl1	0	0
Hoxd1	0	0
Hoxd11	0	0
Prop1	0	0
Dbx2	0	0
Hoxb13	0	0
Hoxc12	0	0
Rhox11	0	0
Pou3f2	0	0
Gsx1	0	0
Pou3f4	0	0
En1	0	0
Rhox8	0	0
Hmx1	0	0
Rhox9	0	0
Noto	0	0
Obox5	0	0
Nr2e3	0	0
Rfx8	0	0
Sp100	0	0
Sp140	0	0
Sox10	0	0
Sox3	0	0
Sox14	0	0
Sox21	0	0
Sox7	0	0
Sry	0	0
Tbx1	0	0
Tbx19	0	0
Tbx20	0	0
T	0	0
Spz1	0	0
Neurod1	0	0
Twist1	0	0
Neurod6	0	0
Neurod4	0	0
Mafa	0	0
Foxl2	0	0
Foxd4	0	0
Gcm2	0	0
Prrxl1	0	0
Pou4f2	0	0
Nr5a1	0	0
Tbx22	0	0
E4f1	0	0
Mixl1	0	0
Hey2	0	0
Hey1	0	0
Mnx1	0	0
Tlx1	0	0
Pdx1	0	0
Barhl2	0	0
Gbx2	0	0
Tlx3	0	0
Crx	0	0
Bsx	0	0
Hes2	0	0
Hes5	0	0
Gsc	0	0
Msx2	0	0
Gsc2	0	0
Six3	0	0
Hsfy2	0	0
Zfp128	0	0
Naif1	0	0
Npas4	0	0
Alx4	-2.03206e-06	0.000148732
Zic2	-2.03101e-05	0.000103673
Obox6	-3.60704e-05	4.91257e-05
Hoxb1	-4.31031e-05	1.95455e-05
Phox2b	-5.48008e-05	9.19604e-05
Hhex	-5.71896e-05	2.61214e-05
Foxs1	-5.80156e-05	2.38578e-05
Zscan10	-6.58735e-05	3.19047e-05
Zbtb49	-9.38245e-05	0.0030586
Alx1	-0.000100171	0.000109171
Foxb1	-0.000100861	4.02134e-05
Shox2	-0.000102778	4.56457e-05
Nfatc4	-0.000103228	0.000257979
Sp8	-0.000114659	5.51239e-05
Pitx1	-0.000118599	0.000215024
Pou3f1	-0.000121946	4.23469e-05
Sp7	-0.000124967	5.22953e-05
Twist2	-0.000126887	3.76351e-05
Dlx4	-0.000131378	5.13533e-05
Barx1	-0.000139559	4.43889e-05
Pou6f2	-0.000143973	5.66028e-05
Nrl	-0.000146887	6.04088e-05
Zfy1	-0.000148307	0.000337609
Otx2	-0.000152011	5.48362e-05
Mesp2	-0.000152013	5.22162e-05
Lhx8	-0.000156912	7.84505e-05
Snai1	-0.000157617	6.52109e-05
Fezf2	-0.000164336	7.02122e-05
Nr4a3	-0.000164502	0.000133292
Egr3	-0.000179457	5.67083e-05
Snai2	-0.000193494	0.000115363
Tbx4	-0.000213769	7.56117e-05
Pou4f1	-0.00022097	9.8372e-05
Tcfl5	-0.00022573	0.000141032
Hsf4	-0.000256361	0.000359195
Arx	-0.000292062	7.03912e-05
Nfe2	-0.000312133	8.60048e-05
Hes7	-0.000324847	0.00010566
Obox3	-0.00032652	0.000365289
Scrt2	-0.000328378	0.000213545
Tal2	-0.000330967	0.000301363
Gli1	-0.000340921	8.93488e-05
Pax3	-0.000342998	0.000107523
Tbx3	-0.00034758	0.000262608
Hoxa11	-0.00035096	0.000139934
Pax6	-0.000364944	0.000165537
Msx1	-0.000425182	0.000149023
Batf3	-0.000430192	0.000182479
Npas1	-0.000434887	0.00024077
Sox30	-0.000444246	0.000194832
Foxa2	-0.000445793	0.000236663
Lhx3	-0.000482643	0.000101701
Prrx1	-0.000484726	0.000147994
Foxi1	-0.000516014	0.00031399
Nobox	-0.000533037	0.000392042
Nr5a2	-0.000555698	0.000227105
Gata1	-0.000563985	0.000162691
Six4	-0.000569513	0.00019111
Barhl1	-0.000594144	0.000228452
E2f8	-0.000622938	0.000199785
Phox2a	-0.000630759	0.000131315
Nr2f6	-0.000661332	0.010721
Pax1	-0.000674407	0.00013967
Dmrt2	-0.000765552	0.000366768
Gata3	-0.000793379	0.00068976
Lhx9	-0.000970154	0.00017437
Sp110	-0.000984815	0.00025702
Zic5	-0.000984886	0.000416573
Foxa3	-0.00103553	0.000261589
Bcl11a	-0.00104205	0.000219512
Hic1	-0.00109004	0.000206813
Klf16	-0.00109138	0.000585983
Pou5f1	-0.00113767	0.000823979
E2f2	-0.00117991	0.000369294
Fosl1	-0.00118375	0.000306394
Lef1	-0.00119412	0.00155795
Arid5a	-0.00123638	0.000382463
Ybx2	-0.00126912	0.00040096
Foxd2	-0.00128915	0.00018869
E2f7	-0.00129773	0.000200473
Fos	-0.00130821	0.000324933
Rfx4	-0.00135852	0.000509568
Hoxa1	-0.00143913	0.00047865
E2f6	-0.00144532	0.00584025
Egr2	-0.00145697	0.000264306
Scx	-0.00146955	0.000292173
Foxc2	-0.0014825	0.000236333
Grhl1	-0.00152737	0.00026015
Sox15	-0.00161915	0.000326329
Tgif2	-0.0016756	0.000697109
Zfp300	-0.00174313	0.000420243
Sp9	-0.00192946	0.000450024
Tcf7	-0.00199574	0.00053416
Smad5	-0.0021715	0.0229233
Irx4	-0.00222648	0.000324576
Barx2	-0.00238107	0.00040381
Spdef	-0.00239074	0.000382414
Hmga2	-0.00252652	0.00197329
E2f1	-0.00258935	0.00171408
Zfp711	-0.00258947	0.00048813
Rorb	-0.00262352	0.000664156
Foxd1	-0.00270693	0.000442545
Mybl1	-0.00327508	0.000906244
Gata6	-0.00335588	0.000403929
Klf2	-0.00344169	0.00065394
Ikzf4	-0.00353658	0.00364774
Pou2f3	-0.0035771	0.000646481
Zfp281	-0.00363491	0.00569199
Irf7	-0.00381995	0.000937307
Hic2	-0.00399732	0.00253154
Lmx1b	-0.00409548	0.000478846
Nfe2l3	-0.00423023	0.00113148
Hoxa2	-0.00425089	0.00126698
Heyl	-0.0045	0.000605857
Rfx5	-0.0046165	0.00318877
Zfp784	-0.00473359	0.00164132
Atoh8	-0.00483676	0.000512408
Prdm1	-0.00488098	0.000618322
Nr4a1	-0.00506548	0.00165241
Foxm1	-0.00510527	0.00170742
Lhx5	-0.00537455	0.000596617
Irf6	-0.00545595	0.00189193
Pou2f2	-0.0060223	0.00136629
Zfp369	-0.00620408	0.0132343
Stat4	-0.00684357	0.001182
Etv3	-0.00719896	0.00467815
Zfp3	-0.00734519	0.00853757
Zscan20	-0.00736232	0.00206701
Etv4	-0.00774644	0.000779597
Tfdp1	-0.00800876	0.0046534
Zfp523	-0.00820871	0.0107699
Tbx15	-0.00826854	0.00133861
Ahr	-0.00903781	0.00300952
Foxk1	-0.00919877	0.0159331
Zfp637	-0.00925263	0.00393624
Hoxa5	-0.0104983	0.0064481
Gmeb1	-0.0109416	0.00770552
Tbpl2	-0.010963	0.00125614
Klf11	-0.0112377	0.00169786
Hoxd9	-0.011421	0.00256846
Pax9	-0.0118812	0.00300531
Zfp410	-0.0119872	0.0161359
Plagl1	-0.0129455	0.00123485
Trp53	-0.0131118	0.0104127
Zfp219	-0.0138155	0.00767926
Prdm4	-0.0138617	0.00391875
Ddit3	-0.0139739	0.0215985
Spib	-0.0141933	0.00102333
Rfx2	-0.014454	0.0054939
Cebpd	-0.0150428	0.00339387
Arid3b	-0.0150981	0.00650049
Ovol2	-0.0151793	0.00132141
Yy1	-0.0158775	0.0204086
Ebf1	-0.0166582	0.00173684
Sox12	-0.0169711	0.00978929
Sp2	-0.0170792	0.00395656
Smarcc2	-0.0183535	0.0152775
Elk4	-0.0185515	0.0084945
Nr4a2	-0.0189603	0.00129525
Esrrb	-0.0195509	0.00845893
Atf3	-0.0218009	0.00174859
Foxp2	-0.0219582	0.00601982
Atf5	-0.0231462	0.00203043
Gata2	-0.0231988	0.00191848
Erf	-0.0239868	0.00404353
Nr2c1	-0.0242548	0.00666004
Trp63	-0.0246056	0.00497976
Fli1	-0.025436	0.00215331
Msc	-0.0277652	0.00136176
Rarg	-0.0278965	0.00226755
Smad9	-0.0281724	0.00751876
Hmbox1	-0.0304009	0.030405
Id1	-0.0305518	0.00461786
Cic	-0.0310616	0.00450343
Hoxa10	-0.0357037	0.00586599
Bhlhe41	-0.0370384	0.00444463
Kdm2b	-0.0386694	0.0116499
Ikzf1	-0.0405694	0.0100143
Pbx4	-0.0411622	0.0048963
Hoxd3	-0.041632	0.00668605
Irf9	-0.043224	0.00579798
Tcf3	-0.0436271	0.00763106
Zfp354c	-0.0448552	0.00376028
Tead4	-0.0467446	0.00712563
Irf4	-0.048306	0.00212163
Crem	-0.0485452	0.0137054
Hoxb2	-0.0491228	0.00913797
Prdm11	-0.0520097	0.00441359
Klf3	-0.0572652	0.0238075
Hoxd4	-0.0581528	0.0101008
Cebpg	-0.058766	0.00622846
E2f3	-0.0652445	0.0138568
Mbtps2	-0.0680328	0.0123682
Klf8	-0.0690171	0.00437683
Jdp2	-0.069666	0.00374369
Sox8	-0.0712744	0.00252127
Elf3	-0.0782661	0.00482249
Hdx	-0.0791598	0.00323902
Irx5	-0.0792026	0.00578547
Rel	-0.0832396	0.00531824
Hoxb8	-0.0845593	0.00833327
Gli3	-0.0892969	0.00314464
Osr2	-0.0936398	0.0132697
Sim1	-0.0943803	0.0109686
Ppard	-0.0970215	0.0138497
Zfp202	-0.102861	0.00657755
Sp1	-0.10496	0.0132801
E2f5	-0.105776	0.0124153
Nfe2l1	-0.108075	0.00710531
Hoxa9	-0.108816	0.0253416
Meis2	-0.111973	0.00951163
Klf4	-0.115825	0.00416595
Thra	-0.117704	0.012915
Elk3	-0.118504	0.00410129
Foxj3	-0.120499	0.0307369
Klf5	-0.121427	0.0048561
Myc	-0.126262	0.00982024
Elf4	-0.127324	0.00421159
Meis3	-0.130273	0.00414247
Sox11	-0.135287	0.00361509
Mecp2	-0.135748	0.0393158
Stat2	-0.137659	0.0265562
Foxj1	-0.137911	0.00343436
Egr1	-0.142639	0.0043401
Tfdp2	-0.144368	0.0319213
Smad1	-0.14868	0.00992186
Pitx2	-0.151752	0.00759845
Mlxip	-0.155091	0.0143758
Sp4	-0.15704	0.0144796
Sp3	-0.159419	0.030102
Mecom	-0.161205	0.00622156
Hoxc4	-0.170437	0.0164654
Ctcf	-0.17659	0.023324
Zbtb4	-0.18521	0.0102492
Jun	-0.189359	0.00873897
Klf10	-0.191371	0.0131415
Fosl2	-0.192677	0.00848458
Elf1	-0.195137	0.0600624
Hoxc5	-0.212966	0.0212796
Stat1	-0.213677	0.0137369
Ahctf1	-0.224853	0.0631673
Zfp652	-0.228396	0.0368425
Hoxc8	-0.239474	0.0160629
Junb	-0.243427	0.0103619
Nfix	-0.251978	0.0192547
Ehf	-0.261201	0.00555329
Clock	-0.261632	0.0492928
Hoxc9	-0.271056	0.0179889
Hoxc6	-0.274203	0.0261296
Ets1	-0.280615	0.00680269
Tgif1	-0.282655	0.0169712
Atf2	-0.290472	0.0533739
Ets2	-0.294113	0.0140945
Jund	-0.294192	0.0161938
Foxc1	-0.294371	0.0103925
Hes1	-0.303094	0.019126
Hivep3	-0.306411	0.0157741
Irf1	-0.308111	0.00906222
Npas2	-0.310438	0.016797
Foxp4	-0.316562	0.0194664
Nfatc2	-0.328543	0.0127172
Meis1	-0.360834	0.031742
Hoxb4	-0.362619	0.01919
Rfx3	-0.389207	0.059878
Hoxb5	-0.407828	0.0149013
Rela	-0.412602	0.018784
Mef2d	-0.415492	0.0353317
Pax2	-0.462497	0.0395388
Atf7	-0.472167	0.0423381
Glis2	-0.479794	0.0354286
Id4	-0.492636	0.0228326
Smarcc1	-0.509805	0.0456073
Hoxb3	-0.516068	0.0181255
Mitf	-0.517138	0.065911
Setbp1	-0.517635	0.0586641
Rarb	-0.518851	0.0392779
Nr3c2	-0.531212	0.0641346
Mbd2	-0.557364	0.0475863
Nr1i2	-0.57592	0.0228497
Pou2f1	-0.578164	0.0434443
Nr2c2	-0.584189	0.043051
Phf21a	-0.627779	0.11683
Smad4	-0.635148	0.0364344
Hoxb9	-0.642916	0.0141227
Wt1	-0.648836	0.00915887
Tcf7l1	-0.678211	0.0114937
Hivep1	-0.6906	0.0473713
Mga	-0.716956	0.0514905
Klf13	-0.724447	0.0301938
Rbpj	-0.780064	0.0310215
Nfkb2	-0.798575	0.0157457
Bbx	-0.801196	0.0947548
Pknox2	-0.858926	0.0122574
Sox5	-0.866159	0.0122111
Sox9	-0.908798	0.00971241
Hivep2	-0.922243	0.0412219
Hoxb6	-0.925152	0.0302352
Elf2	-0.955358	0.034085
Id3	-1.02343	0.0252177
Arnt2	-1.12488	0.0360039
Lcor	-1.12586	0.0948223
Smad3	-1.13648	0.0779729
Arid5b	-1.13699	0.106248
Stat3	-1.20353	0.0410516
Relb	-1.25191	0.0159444
Sox6	-1.28195	0.150181
Tbx2	-1.34692	0.0507841
Sox4	-1.36103	0.0150314
Smad2	-1.39819	0.0594923
Runx1	-1.52361	0.0136307
Zbtb7c	-1.53859	0.0172194
Klf7	-1.67485	0.0268998
Nr6a1	-1.71818	0.134041
Tcf4	-2.09056	0.085819
Mef2a	-3.15737	0.0776466
Zeb1	-4.02571	0.0630673
Rora	-4.84455	0.173379
Klf6	-5.08744	0.0350093
Tcf12	-5.28089	0.171458
Pax8	-5.41141	0.145875
Nfkb1	-5.62816	0.0641981
Foxp1	-7.18123	0.178872
Esrrg	-7.31153	0.628291
Nfat5	-15.2756	0.168465
Glis3	-20.0933	0.41422

## Sheet: Kirita 2020 snRNA
TF_name	Score	SE
Nfia	17.7924	0.154764
Esrrg	17.1374	0.229028
Thrb	9.4712	0.100422
Hnf4g	8.3159	0.105935
Hnf4a	7.01649	0.0778155
Maf	6.45251	0.0670964
Ppara	5.68085	0.0794294
Bcl11b	5.00296	0.0674121
Nr1h4	4.99216	0.0735723
Bcl6	3.46359	0.0530573
Klf12	3.44863	0.0653899
Foxo3	3.42595	0.0826602
Rreb1	2.98397	0.0972908
Foxo1	2.87759	0.0642511
Vdr	2.69898	0.0527197
Sox6	2.52997	0.0630497
Etv1	2.50193	0.0397015
Foxn3	2.31405	0.0746031
Mlxipl	2.28165	0.0492708
Esr1	2.23094	0.0465605
Ar	2.19977	0.0569657
Klf15	1.74511	0.0368927
Glis1	1.68793	0.0462934
Hlf	1.67192	0.0363899
Rfx7	1.65872	0.0566516
Zkscan3	1.36785	0.0415699
Tcf7l2	1.22949	0.0663177
Pbx1	1.19134	0.0466635
Foxp1	0.855796	0.0701282
Hnf1b	0.801773	0.0344173
Stat5b	0.597617	0.0259506
Npas3	0.580548	0.0255873
Rora	0.565698	0.0727556
Id2	0.519286	0.0208268
Nr2f2	0.502682	0.0229822
Creb3l2	0.492025	0.0228947
Etv5	0.458273	0.0226613
Pax9	0.456282	0.0180664
Phf21a	0.442892	0.0324731
Rorc	0.425868	0.0231925
Tef	0.367152	0.0155103
Esrra	0.349026	0.0174147
Lhx1	0.340161	0.0153841
Setbp1	0.327518	0.0332078
Bach2	0.280251	0.0256289
Zfp148	0.262344	0.0250656
Tbp	0.23019	0.0152152
Tbx2	0.198739	0.012619
Rxra	0.188671	0.0140449
Hnf1a	0.181425	0.0141923
Rarb	0.174773	0.0132562
Nr1i2	0.172904	0.0217983
Hoxa7	0.162671	0.0107621
Zkscan1	0.150703	0.0135026
Ebf1	0.149191	0.011077
Pou6f1	0.144896	0.0134168
Rara	0.127958	0.0112838
Zfp740	0.116891	0.0120655
Smad5	0.113208	0.0112828
Nfya	0.106092	0.00891107
Zfp523	0.10326	0.00887202
Thra	0.102417	0.0110059
Ovol1	0.0990121	0.00865255
Mtf1	0.0954884	0.0116833
Cdc5l	0.0953246	0.0101508
Arnt	0.0885419	0.0105501
Stat5a	0.0863639	0.00941976
Mef2b	0.0795303	0.0095238
Klf1	0.0720157	0.00617139
Emx1	0.0702682	0.00624086
Foxp2	0.0694926	0.00741375
Mecp2	0.0688357	0.0143836
Nr1h3	0.067637	0.00701308
Srebf2	0.0667834	0.0116405
Pou2f1	0.0608163	0.00881092
Gabpa	0.0603525	0.00824979
Sox13	0.0576231	0.00685582
Id4	0.0566448	0.0117338
Esrrb	0.0552658	0.0062038
Foxk2	0.0536371	0.0129202
Hoxc10	0.0513543	0.005806
Osr2	0.0479012	0.00515795
Tbx10	0.0471165	0.0029695
Gli2	0.0440524	0.00503789
Klf9	0.0437485	0.00578823
Meis1	0.0429211	0.0133066
Pgr	0.0426085	0.00477141
Sp5	0.0395355	0.00422908
Hsf1	0.0386538	0.00819998
Sim1	0.0383616	0.0092883
Tgif2	0.0347752	0.00436959
Mzf1	0.0326924	0.00441017
Nr1d2	0.0316043	0.00499148
Hoxa9	0.0313505	0.0042245
Arntl	0.0312042	0.0086812
Hif3a	0.0307915	0.007532
Foxm1	0.0303469	0.00352805
Irx1	0.0302008	0.0150252
Irf3	0.0297822	0.00657341
Atoh8	0.0292778	0.00254637
Zfx	0.0283715	0.005113
Pou3f3	0.0258681	0.00764725
Mlx	0.0223734	0.00345317
Hoxb7	0.0217812	0.00268975
Foxj3	0.0202885	0.00640974
E4f1	0.0192663	0.0031003
Foxc1	0.0182531	0.00300694
Zfp410	0.0180492	0.00471702
Rfx2	0.0177354	0.00917395
Tead3	0.0174456	0.00380977
Hoxc4	0.0171171	0.00316049
Sim2	0.0147332	0.0036879
Zkscan5	0.0145989	0.00364953
Cebpb	0.0144593	0.0051599
Rfx1	0.0135999	0.00353375
Pknox1	0.0122332	0.0146069
Patz1	0.0116915	0.00459891
Zfp384	0.0110854	0.00275583
Nr1d1	0.0106125	0.00259225
Dmrta1	0.0104535	0.00119091
Nfatc3	0.0103263	0.0055492
Gcm1	0.0102641	0.00367827
Pitx2	0.0101994	0.00299087
Rbpj	0.00989911	0.00459855
Usf1	0.00954171	0.00328674
Mbtps2	0.00931559	0.004341
Tcf21	0.00857263	0.0015027
Terf2	0.00851555	0.00321513
Zfp691	0.00849843	0.00277798
Nfic	0.00825019	0.00517017
Prrx1	0.0081606	0.00363144
Zfp524	0.00776676	0.00167297
Obox1	0.00767798	0.00135019
Nfe2l3	0.00751244	0.00247974
Hmg20b	0.00741653	0.00306727
Myt1l	0.00735253	0.00187044
Sox30	0.00722017	0.00163455
Zfp219	0.00695093	0.00458499
Hoxa10	0.00661295	0.00325956
Srf	0.00647573	0.0022146
Nr3c1	0.00627218	0.00594257
Zscan20	0.0062032	0.00157826
Rfx4	0.00589032	0.00117885
Nr2c1	0.00557658	0.00605118
Ppard	0.00553634	0.00846313
Crebzf	0.00552607	0.00289298
Srebf1	0.00519342	0.0038604
Zfp369	0.0051657	0.00260603
Ctcfl	0.0051397	0.0015485
Mnt	0.00510646	0.00186443
Alx1	0.00504907	0.00089775
Rxrb	0.00497742	0.00280151
Prrx2	0.00492299	0.00125738
Foxi1	0.00480199	0.00135471
Emx2	0.00452606	0.00191322
Foxj2	0.00423639	0.00332845
Creb3l3	0.00423561	0.00086067
Usf2	0.00417904	0.00434195
Erf	0.00403452	0.00541113
Foxk1	0.00385709	0.00721867
Nr5a2	0.00380619	0.00149734
Klf16	0.0037033	0.00241203
Pbx2	0.00369647	0.00301092
Irf5	0.00354579	0.00285013
Prdm4	0.00350307	0.00261257
Rxrg	0.00340988	0.0006943
Vsx2	0.00309209	0.0009682
Irx2	0.00307262	0.00225441
Zbtb49	0.00292103	0.00142585
Hmx2	0.00287308	0.0018666
Gmeb1	0.00279373	0.00326768
Hbp1	0.00275476	0.00544926
Dbp	0.00269085	0.00129729
Klf2	0.00266391	0.00212456
Prdm1	0.00261969	0.00136651
Zfp281	0.00256443	0.00122093
Zbtb6	0.00255597	0.00322051
Gata6	0.00245932	0.00084021
Hoxb6	0.00236529	0.00089478
Scx	0.00221951	0.00057003
Pou6f2	0.00205714	0.00100544
Pou5f1	0.00201124	0.00075997
Hlx	0.00199587	0.00056346
Sp110	0.00186795	0.00096329
Mafg	0.00186271	0.00089974
Zfy1	0.00184763	0.00074999
Batf	0.00180941	0.00048877
Hhex	0.00174278	0.0005421
Neurog2	0.0017309	0.00033381
Sox2	0.0017216	0.00039434
Onecut2	0.00166551	0.00079703
Batf3	0.00163243	0.0006704
Foxq1	0.00162721	0.00264896
Arid2	0.00157579	0.00569542
Elf5	0.00157547	0.00129555
Grhl1	0.00154961	0.00068224
Creb1	0.00152048	0.0020845
Sox18	0.00128857	0.00072019
Mef2c	0.0012427	0.00095333
Nr2e1	0.00118146	0.00052829
Trp73	0.00108495	0.00033458
Vax2	0.0010728	0.00037388
Pax3	0.00106035	0.00024974
Dmrta2	0.00103148	0.00035489
Neurod4	0.00093584	0.00014801
Runx3	0.00093108	0.00041397
Barhl1	0.00091538	0.00021173
Meox2	0.0009127	0.00040228
E2f1	0.00091162	0.00251178
Cebpd	0.0009094	0.00044079
Sox15	0.00090533	0.00024626
Stat4	0.0009016	0.00166328
Scrt2	0.00089336	0.0002824
Alx3	0.0008797	0.00030823
Lbx2	0.00084071	0.00035291
Dmbx1	0.00079257	0.00031971
Uncx	0.00078592	0.00027301
Lhx8	0.0007796	0.00026096
Lhx4	0.0007239	0.00027574
Hoxa1	0.00071244	0.00035754
Hes2	0.00070498	0.00033991
Sp9	0.00070403	0.00021435
Zic5	0.00070264	0.00027548
E2f8	0.00060232	0.00111139
Fezf2	0.00058514	0.00019153
Pitx3	0.000571	0.00013679
Hoxb1	0.00051988	0.00023251
Tbx21	0.00050947	0.00021405
Cdx4	0.00044666	0.00029775
Hey2	0.00042376	0.00015849
Tlx2	0.00034371	0.00013337
Foxa2	0.00033525	9.67e-05
T	0.00032137	0.00011405
Hoxc12	0.00031176	0.00021671
Npas4	0.00030574	0.0001457
Foxa1	0.00028956	0.0007258
Six3	0.00028697	0.00011996
Sohlh2	0.00027386	0.00012133
Meox1	0.0002647	0.00038723
Cebpe	0.00025835	0.00013043
Foxo4	0.00022256	0.00110651
Ascl2	0.00021358	9.91e-05
Bsx	0.00020779	6.42e-05
Tbx4	0.0001665	0.00012847
Zbtb3	0.00014027	6.19e-05
Lhx6	0.00011116	4.21e-05
Mafb	4.68e-05	0.00139983
Pou3f1	4.31e-05	1.77e-05
Tbx1	3.91e-05	1.93e-05
Tbr1	2.73e-05	1.36e-05
Isl2	2.34e-05	1.02e-05
Mnx1	2.27e-05	6.62e-06
Obox5	1.79e-05	7.95e-06
Foxs1	1.17e-05	0.00066691
Myod1	1.42e-06	3.67e-05
Myog	0	0
Figla	0	0
Mesp2	0	0
Mesp1	0	0
Myf6	0	0
Atoh7	0	0
Hand2	0	0
Tcfl5	0	0
Hey1	0	0
Olig3	0	0
Olig1	0	0
Hes5	0	0
Nhlh2	0	0
Nhlh1	0	0
Tcf15	0	0
Atoh1	0	0
Atf1	0	0
Nrl	0	0
Zfp711	0	0
Zfp282	0	0
Gfi1b	0	0
Fezf1	0	0
Zbtb1	0	0
Egr3	0	0
Zfp784	0	0
Zfp3	0	0
Scrt1	0	0
Zscan4c	0	0
Zic2	0	0
Zic3	0	0
Insm1	0	0
Egr4	0	0
Klf14	0	0
Mbd1	0	0
Dmrt3	0	0
Etv3	0	0
Etv2	0	0
Elk1	0	0
Erg	0	0
Fev	0	0
Foxg1	0	0
Foxh1	0	0
Foxf2	0	0
Foxe3	0	0
Foxo6	0	0
Foxb1	0	0
Foxd3	0	0
Foxe1	0	0
Hoxc13	0	0
Hoxd12	0	0
Otx1	0	0
Gsc	0	0
Pitx1	0	0
Otx2	0	0
Cdx1	0	0
Tlx1	0	0
Cdx2	0	0
Dlx6	0	0
Six4	0	0
Hoxa13	0	0
Hoxa11	0	0
En2	0	0
Hmx3	0	0
Tlx3	0	0
Crx	0	0
Hoxd10	0	0
Rhox11	0	0
Obox3	0	0
Naif1	0	0
Nr2f1	0	0
Rfx6	0	0
Sox17	0	0
Sox14	0	0
Sox21	0	0
Myf5	0	0
Ascl1	0	0
Tal2	0	0
Lyl1	0	0
Twist1	0	0
Neurod6	0	0
Mafa	0	0
Ybx2	0	0
Foxd4	0	0
Gcm2	0	0
Nr5a1	0	0
Nr1h5	0	0
Pax1	0	0
Tbx22	0	0
Sebox	0	0
Dlx3	0	0
Evx2	0	0
Evx1	0	0
Vax1	0	0
Phox2a	0	0
Phox2b	0	0
Hoxa2	0	0
Lhx9	0	0
Irx4	0	0
Dlx2	0	0
Esx1	0	0
Lbx1	0	0
Msx3	0	0
Shox2	0	0
Pax7	0	0
Pdx1	0	0
Dlx5	0	0
Dbx1	0	0
Isx	0	0
Irx6	0	0
Barhl2	0	0
Gbx2	0	0
Lmx1b	0	0
Alx4	0	0
Dlx1	0	0
Isl1	0	0
Dbx2	0	0
Six1	0	0
En1	0	0
Hmx1	0	0
Pax6	0	0
Sp100	0	0
Tbx19	0	0
Mixl1	0	0
Arid3c	0	0
Bhlhe22	0	0
Neurod2	0	0
Olig2	0	0
Crem	0	0
Cxxc1	0	0
Creb3	0	0
Vsx1	0	0
Pou3f4	0	0
Rhox8	0	0
Irf6	0	0
Sp140	0	0
Nanog	0	0
Lhx3	0	0
Homez	0	0
Zfp128	0	0
Npas1	0	0
Nr1i3	-5.67e-05	2.81e-05
Arx	-6.3e-05	2.87e-05
Zkscan4	-0.0001203	0.00060546
Gata5	-0.0001389	5.39e-05
Hsf4	-0.00015	7.63e-05
Foxd1	-0.0001567	0.00014251
Six2	-0.0001649	5.15e-05
Yy1	-0.0001719	0.00346406
Sp8	-0.000172	0.00025626
Hoxd1	-0.0002086	6.36e-05
Sox10	-0.0002101	0.00010683
Zfp957	-0.0002304	0.00069013
Rax	-0.0002584	0.00011801
Barx2	-0.00028	0.002528
Hic1	-0.0002826	0.00043674
Onecut3	-0.0002843	0.00027296
Dmrtc2	-0.0002944	0.00010823
Msx1	-0.0003087	9.48e-05
Nr2e3	-0.0003431	0.00013395
Pou3f2	-0.0003492	0.00014879
Zfp42	-0.0003569	5.97e-05
Msx2	-0.0003958	0.00012329
Noto	-0.0004557	0.00015646
Tbx18	-0.0004727	0.00021122
Tbx5	-0.0004821	0.0001365
Pou2f2	-0.0005036	0.00058077
Bhlha15	-0.0005086	0.00054292
Myb	-0.0005318	0.00017398
Gbx1	-0.0005541	0.00035569
Spic	-0.0005572	0.00018743
Lhx2	-0.0005956	0.00011281
Rhox6	-0.0006021	0.00017561
Zic1	-0.0006247	0.00015311
Sox12	-0.000627	0.00030649
Dlx4	-0.0006467	0.00019296
Zfp300	-0.0006623	0.00021664
Bcl6b	-0.0006747	0.00051847
Spdef	-0.0007275	0.00030351
Pax5	-0.0007618	0.00036766
Nr4a3	-0.0007701	0.00051425
Zfp105	-0.0007718	0.00132587
Foxp3	-0.0007885	0.00036581
Foxd2	-0.0007912	0.00028693
Rfx8	-0.0008653	0.00031335
Atf4	-0.000868	0.00190005
Ahrr	-0.0009178	0.00016243
Nobox	-0.0009315	0.0002467
Elf3	-0.0009521	0.00276275
Heyl	-0.000955	0.00043608
Id1	-0.0010063	0.00170405
Nfatc4	-0.0010668	0.00033358
Sp7	-0.001123	0.00028652
Esr2	-0.0011321	0.00053486
Plag1	-0.0011732	0.00166658
Bcl11a	-0.0011756	0.00034488
Stat6	-0.0011956	0.0034843
Msc	-0.0012721	0.00025037
Nfe2	-0.0013391	0.00063253
Nr1h2	-0.0013624	0.00209868
Nr2f6	-0.0013753	0.00327779
Rfx5	-0.0013976	0.0006773
Twist2	-0.001551	0.00069454
Hes7	-0.0015581	0.00029692
Zscan10	-0.0016611	0.00035729
Egr2	-0.0016752	0.00086287
Snai3	-0.0016754	0.00075111
Hoxd9	-0.0018252	0.00090185
Pou2f3	-0.001923	0.0031026
Ikzf4	-0.0020253	0.0022775
Hoxb5	-0.0020566	0.00309499
Cux2	-0.0020784	0.00127229
Snai2	-0.0022436	0.00057241
Rarg	-0.0022673	0.00247268
Osr1	-0.002349	0.00056459
Snai1	-0.0024078	0.00045597
Gata2	-0.0024445	0.00063689
Zbtb12	-0.0025258	0.00076781
Mypop	-0.0027634	0.00118203
Irf4	-0.002831	0.00066312
Irf9	-0.002905	0.00102648
Rest	-0.0029272	0.00319034
Eomes	-0.0029347	0.00099207
Nfe2l1	-0.0029433	0.00219612
Lef1	-0.0030381	0.00137256
Six5	-0.0030538	0.00090645
Ddit3	-0.0031736	0.00667889
Arid3a	-0.0032324	0.00298006
Mycn	-0.0032906	0.00092494
Pou4f1	-0.0035793	0.00092122
Hoxc11	-0.0036102	0.00111325
Zfp637	-0.003648	0.0013293
Gmeb2	-0.0036586	0.005135
Tal1	-0.0036808	0.00071469
Tbx20	-0.0036983	0.0009023
Ovol2	-0.0037747	0.00087158
Mybl2	-0.0038142	0.00188333
Etv4	-0.003936	0.00097134
Mybl1	-0.004012	0.00097201
Sp6	-0.0042044	0.00241215
Rorb	-0.0042941	0.00142604
Atf6b	-0.0048264	0.00173733
Dmrt2	-0.0049387	0.0011515
Sox7	-0.00496	0.00088119
Foxa3	-0.0050032	0.00102848
Clock	-0.0050868	0.00586966
Zfp143	-0.0050941	0.00148493
E2f4	-0.0051562	0.00203492
Foxj1	-0.0052361	0.00107321
Cebpa	-0.0052756	0.00179432
Tbx15	-0.0053816	0.00144204
E2f5	-0.0053864	0.0078218
Hoxd11	-0.0054613	0.00113813
Cebpg	-0.0059656	0.00244461
Tcf3	-0.0060467	0.00193999
Tbx3	-0.0060803	0.00154353
Lhx5	-0.0062937	0.00169844
Plagl1	-0.0063346	0.00251427
Nfil3	-0.0064715	0.00610973
Spib	-0.0067588	0.00089235
Zbtb7b	-0.0067666	0.00410015
Tcf7	-0.0068274	0.00104834
Irx5	-0.006958	0.00109321
Hoxb8	-0.007024	0.0033678
Dnajc21	-0.0071151	0.00531139
Gata3	-0.0071251	0.00148065
Obox6	-0.0075282	0.00091387
Bhlhe40	-0.0076816	0.00274648
Nr4a2	-0.0079032	0.00132802
Elk4	-0.0084303	0.00960625
Cic	-0.0088701	0.00259455
Pax4	-0.0098366	0.00169276
Arid3b	-0.0098465	0.00177154
Dmrt1	-0.0099128	0.00314383
Trp53	-0.0102154	0.00296383
Tbpl2	-0.0102724	0.00138878
Sp4	-0.0106532	0.00223075
Tcf4	-0.0110108	0.0349287
Sp2	-0.0110179	0.00512818
Kdm2b	-0.0110621	0.00332669
Zfp263	-0.0113594	0.0047174
Pou1f1	-0.0131225	0.0019895
Fli1	-0.0133996	0.00215513
Jdp2	-0.0137305	0.00368428
Hoxd3	-0.0138228	0.00373293
Nr4a1	-0.0138676	0.00324337
Gli1	-0.0139442	0.00251124
Max	-0.0144742	0.00479855
Jund	-0.0145411	0.00815285
Smad9	-0.0150082	0.00339399
Arid5a	-0.015228	0.00229258
Prrxl1	-0.0152805	0.00540605
Hesx1	-0.0158751	0.00324926
Zfp354c	-0.0159129	0.00205509
Xbp1	-0.0161796	0.00274094
Runx2	-0.0165729	0.00936892
Irf7	-0.016631	0.00253657
Zbtb7a	-0.0171749	0.00339177
E2f2	-0.0179746	0.00284037
Gata4	-0.0181593	0.00294323
Gata1	-0.0181639	0.00286522
Prdm11	-0.0184748	0.00293383
Lmx1a	-0.0188712	0.00655084
Mef2d	-0.0189538	0.00401289
E2f6	-0.0192201	0.00352082
Tfdp1	-0.0207003	0.00451663
Maz	-0.0207006	0.00403937
Klf4	-0.0215497	0.0090479
Ahr	-0.0217147	0.00527103
Fos	-0.0220914	0.00615959
Ehf	-0.0225159	0.00387675
Hic2	-0.0227908	0.0047747
Hmbox1	-0.0229022	0.0046811
Zbtb4	-0.0234472	0.00339618
Zfp202	-0.0240608	0.00304795
Elf1	-0.0240896	0.00829765
Ctcf	-0.0246985	0.0040359
Klf11	-0.0267142	0.00411296
Fosb	-0.0271473	0.00710251
Hoxb2	-0.0276604	0.00449565
Ybx1	-0.0290375	0.0262666
Hoxb4	-0.0292617	0.00552086
Hoxd8	-0.029295	0.00361267
Mafk	-0.0304578	0.00744645
E2f7	-0.0309575	0.00285739
Zfp110	-0.0321437	0.0169271
Smarcc2	-0.0325587	0.0071985
Nfkb2	-0.032815	0.00444326
Trp63	-0.0334041	0.00915389
Fosl2	-0.0335198	0.00390671
Egr1	-0.0335674	0.00400928
Nfatc1	-0.0347348	0.00512706
Rela	-0.0375382	0.00545537
Gli3	-0.0392179	0.00542488
Ikzf1	-0.0393773	0.00659291
Bbx	-0.0404541	0.00679841
Hsf2	-0.0437949	0.00951773
Rfx3	-0.0454033	0.00920911
Mga	-0.0466737	0.00626009
Hivep3	-0.0471505	0.0129118
Sox8	-0.0473845	0.00251081
Zic4	-0.0490859	0.00445938
Lin54	-0.0535903	0.00912133
Hoxb3	-0.0539876	0.00617286
Meis2	-0.0555945	0.00725395
Pparg	-0.0605865	0.00524441
Irx3	-0.0613858	0.007317
Foxn2	-0.0647349	0.00918148
Smad2	-0.0662441	0.00874785
Smad1	-0.0706	0.00986488
Meis3	-0.0707947	0.00426626
Sp3	-0.0708677	0.0102019
Hmga1	-0.0720793	0.0075746
Bach1	-0.0725772	0.0136494
Atf3	-0.073418	0.00637804
Hoxb9	-0.0737305	0.00658855
Atf2	-0.074086	0.00881954
Arnt2	-0.0770069	0.0104688
Sox5	-0.0773238	0.00513528
Pbx4	-0.0793693	0.00636576
Stat1	-0.0816501	0.00788686
Hdx	-0.0835994	0.00510321
E2f3	-0.0836766	0.00817743
Smad4	-0.089246	0.0086945
Elk3	-0.0917568	0.00662372
Atf5	-0.0968906	0.00710465
Hes1	-0.0989295	0.00661195
Npas2	-0.108078	0.0152686
Mecom	-0.108792	0.00601152
Nr3c2	-0.110513	0.00906314
Nfatc2	-0.111024	0.00731627
Hmga2	-0.114572	0.00834362
Irf2	-0.123843	0.0125341
Klf8	-0.125017	0.0100869
Junb	-0.131556	0.00945242
Id3	-0.132598	0.00849417
Bhlhe41	-0.132991	0.00626037
Klf3	-0.140438	0.0119156
Ahctf1	-0.142061	0.0177154
Nfib	-0.144764	0.0710915
Rel	-0.150654	0.00947267
Tgif1	-0.154461	0.0101019
Zfp652	-0.162977	0.0221905
Wt1	-0.166983	0.00677087
Pbx3	-0.175221	0.0191292
Nfix	-0.177131	0.012344
Mitf	-0.177133	0.0145184
Tfdp2	-0.177248	0.0152506
Nfe2l2	-0.181462	0.020723
Sox4	-0.188902	0.00900089
Ets2	-0.191674	0.011753
Ubp1	-0.197184	0.0191764
Cux1	-0.198305	0.0867919
Pknox2	-0.213143	0.0091108
Jun	-0.222497	0.0143988
Hoxc5	-0.223164	0.0158662
Atf6	-0.244861	0.0196945
Stat2	-0.245241	0.0175994
Pax2	-0.251472	0.0200676
Sox11	-0.307725	0.00846305
Klf10	-0.315373	0.0157662
Nr2c2	-0.325975	0.0237383
Irf1	-0.328679	0.0132746
Mlxip	-0.329871	0.0198412
Mbd2	-0.331736	0.018018
Lcor	-0.331969	0.0284801
Foxp4	-0.333142	0.0181433
Sox9	-0.345272	0.011754
Glis2	-0.350806	0.0376908
Sp1	-0.384813	0.0212956
Elf2	-0.420937	0.0174771
Klf5	-0.44656	0.0152149
Tcf7l1	-0.446907	0.0133422
Mef2a	-0.453687	0.0201628
Elf4	-0.492787	0.0153596
Fosl1	-0.578439	0.0186091
Ets1	-0.637071	0.0168154
Tead4	-0.66938	0.0173751
Nr6a1	-0.757278	0.0398342
Smarcc1	-0.944199	0.0296167
Etv6	-0.948755	0.0613127
Tcf12	-1.40419	0.0436409
Zbtb7c	-1.69318	0.024395
Klf7	-1.75981	0.0270329
Arid5b	-2.04588	0.0709789
Smad3	-2.19286	0.0510128
Zeb1	-2.29207	0.0347893
Klf6	-2.46033	0.0329638
Hivep2	-2.64786	0.052636
Stat3	-2.68272	0.0553448
Nfkb1	-2.73003	0.0389988
Hivep1	-2.78605	0.048938
Runx1	-2.89485	0.0300672
Relb	-3.22393	0.0345272
Klf13	-3.97961	0.0689085
Myc	-4.42369	0.0499567
Glis3	-6.09553	0.110892
Nfat5	-7.0774	0.0758557
Pax8	-9.55928	0.104046
