# Supplementary material for: Predicting proximal tubule failed repair drivers through regularized regression analysis of single cell multiomic sequencing
Source: Nat Commun. 2024 Feb 12;15:1291. doi: 10.1038/s41467-024-45706-0 (PMC10861555; doi:10.1038/s41467-024-45706-0)
Supplement: Supplementary file 13 — Source Data [file 41467_2024_45706_MOESM13_ESM.xlsx]

## Sheet: fig3a-f
fig3ab					fig3cd					fig3ef
Regulatory scores for each CRE computed by RENIN	Overlap of CRE with RPTEC H3K27ac peaks	Overlap of CRE with RPTEC H3K4me3peaks	Healthy (PCT+PST) or FR (KIM1+ PT) predicted CRE based on CRE target differentially expressed gene		Regulatory scores for each CRE computed by LinkPeaks	Overlap of CRE with RPTEC H3K27ac peaks	Overlap of CRE with RPTEC H3K4me3peaks	Healthy (PCT+PST) or FR (KIM1+ PT) predicted CRE based on CRE target differentially expressed gene		Regulatory scores for each CRE computed by DIRECT-NET	Overlap of CRE with RPTEC H3K27ac peaks	Overlap of CRE with RPTEC H3K4me3peaks	Healthy (PCT+PST) or FR (KIM1+ PT) predicted CRE based on CRE target differentially expressed gene
RENIN_weights	H3K27ac	H3K4me3	H_FR		LinkPeaks_weights	H3K27ac	H3K4me3	H_FR		DIRECT-NET_weights	H3K27ac	H3K4me3	H_FR
0.0138218	0	0	Healthy		0.107732	1	1	H		0.517681	0	0	H
0.0118667	0	1	Healthy		0.0820841	1	1	H		0.109028	0	0	H
0.072948	1	1	Healthy		0.0573935	1	1	H		0.0583279	1	0	H
0.0057698	0	0	Healthy		0.100366	1	1	H		0.0528788	0	0	H
0.0121636	0	0	Healthy		0.0703852	1	1	H		0.038149	1	0	H
0.0131479	0	0	Healthy		0.0981693	0	1	H		0.0328402	1	0	H
0.0117592	0	0	Healthy		0.1357	0	1	H		0.028598	1	1	H
-0.0139942	0	1	Healthy		0.051094	0	1	H		0.0266026	0	0	H
0.0156472	0	0	Healthy		0.0968766	0	1	H		0.0177715	0	1	H
0.0460646	0	0	Healthy		0.0798637	0	1	H		0.0158658	0	0	H
0.0234759	0	0	Healthy		0.0772003	0	1	H		0.0141983	1	1	H
0.00658825	0	0	Healthy		0.0923415	0	1	H		0.0105368	0	0	H
0.0177182	0	0	Healthy		0.0775942	0	1	H		0.00961474	0	1	H
0.054401	1	1	Healthy		0.0700111	0	1	H		0.00834378	0	0	H
-0.00723954	0	0	Healthy		0.118959	0	1	H		0.00827669	0	0	H
0.00840414	0	0	Healthy		0.0970231	0	1	H		0.00820269	1	0	H
-0.00450355	0	0	Healthy		0.0816923	0	1	H		0.00798702	0	0	H
0.0307007	0	0	Healthy		0.0784504	0	1	H		0.00762935	0	0	H
0.00772903	0	0	Healthy		0.100386	0	1	H		0.00702414	0	0	H
0.0720044	0	0	Healthy		0.0609252	0	1	H		0.00699114	0	0	H
0.0526478	0	0	Healthy		0.0637868	1	1	H		0.00448233	0	0	H
0.0078618	0	0	Healthy		0.0757261	1	1	H		0.00383011	0	0	H
0.027009	0	0	Healthy		0.0746132	1	1	H		0.00299257	0	0	H
0.0211877	0	0	Healthy		0.0783506	1	1	H		0.00214758	0	0	H
0.0090468	0	0	Healthy		0.117937	1	1	H		0.496565	0	0	H
0.00799543	0	0	Healthy		0.0745881	1	1	H		0.073973	0	0	H
0.0215641	0	0	Healthy		0.0561786	1	1	H		0.046747	0	1	H
0.0449376	0	0	Healthy		0.0674941	1	1	H		0.0387177	0	0	H
0.010576	0	0	Healthy		0.0990265	1	1	H		0.0268878	0	1	H
0.0509313	0	0	Healthy		0.0692638	1	1	H		0.022144	0	0	H
0.0530059	0	0	Healthy		0.06555	1	1	H		0.0213232	0	1	H
0.022675	0	0	Healthy		0.0742422	1	1	H		0.0176016	0	0	H
0.00670165	0	0	Healthy		0.0556457	1	1	H		0.0172873	0	0	H
0.00821255	0	0	Healthy		0.0551079	1	1	H		0.017123	0	0	H
0.0116716	0	0	Healthy		0.0873865	1	1	H		0.0156813	0	0	H
0.0103922	0	0	Healthy		0.0570585	1	1	H		0.0145884	0	0	H
0.0378041	1	0	Healthy		0.0770525	1	1	H		0.0140725	0	0	H
0.00848824	0	0	Healthy		0.0555764	1	1	H		0.0124263	0	0	H
0.0169872	1	0	Healthy		0.062101	1	1	H		0.0123526	1	0	H
-0.0171639	0	0	Healthy		0.0979722	1	1	H		0.0112727	0	0	H
-0.00544879	0	0	Healthy		0.0940826	1	1	H		0.0104912	0	0	H
0.0235104	0	0	Healthy		0.0616663	1	1	H		0.0102502	0	0	H
0.0485218	0	0	Healthy		-0.058877	1	1	H		0.00897879	0	0	H
-0.019581	0	0	Healthy		0.0999853	0	1	H		0.00746244	0	0	H
0.0317544	1	0	Healthy		0.11387	1	1	H		0.00727366	0	0	H
0.0391819	1	0	Healthy		-0.0508217	1	1	H		0.00651278	0	0	H
0.0404365	1	0	Healthy		-0.0562003	0	1	H		0.00576835	0	0	H
0.0261995	1	0	Healthy		0.0866027	0	1	H		0.00496101	0	0	H
0.243134	1	0	Healthy		-0.0766531	0	1	H		0.00458443	0	0	H
0.0119465	0	0	Healthy		-0.0683664	1	1	H		0.00454764	0	0	H
0.0117871	0	0	Healthy		0.0717662	0	1	H		0.00442417	0	0	H
0.0458866	1	0	Healthy		0.165969	0	1	H		0.00441688	0	0	H
0.0118965	0	0	Healthy		0.186213	0	1	H		0.00439936	0	0	H
0.0203506	0	0	Healthy		0.0693657	0	1	H		0.00421746	0	0	H
-0.0438136	1	0	Healthy		0.0908985	0	1	H		0.00388068	0	0	H
0.025683	0	0	Healthy		0.0755278	0	1	H		0.00374602	0	0	H
-0.0275539	0	0	Healthy		0.0571336	0	1	H		0.00346345	0	0	H
-0.0449041	0	1	Healthy		0.0671999	0	1	H		0.00341393	0	0	H
0.0160328	0	0	Healthy		-0.0580276	0	1	H		0.00315746	0	0	H
0.018508	0	0	Healthy		0.0988768	1	1	H		0.00313387	0	0	H
0.0243147	0	0	Healthy		0.0698112	1	1	H		0.00289848	0	0	H
-0.024866	1	1	Healthy		0.0996082	1	1	H		0.00274064	0	0	H
0.00666327	0	0	Healthy		0.0956774	1	1	H		0.0027168	0	0	H
-0.0165113	1	0	Healthy		0.124614	1	1	H		0.00263617	0	0	H
-0.00711287	0	0	Healthy		0.144883	1	1	H		0.00263503	0	0	H
0.0178736	1	0	Healthy		0.0761261	1	1	H		0.00251138	0	0	H
0.0173008	0	0	Healthy		0.108352	1	1	H		0.00238977	0	0	H
0.0134622	1	0	Healthy		0.0899909	1	1	H		0.00237931	0	0	H
0.0135834	1	0	Healthy		0.183022	1	1	H		0.00216974	0	0	H
0.00883379	1	0	Healthy		0.100879	1	1	H		0.00215494	0	0	H
0.0159883	0	0	Healthy		0.062394	1	1	H		0.0015568	0	0	H
0.0127524	0	0	Healthy		0.135025	1	1	H		0.00132349	0	0	H
0.00995065	0	0	Healthy		0.161609	1	1	H		0.000948563	0	0	H
-0.00485625	0	0	Healthy		0.0625932	1	1	H		0.000939564	0	0	H
-0.00882737	0	0	Healthy		0.0586354	1	1	H		0.000872175	0	0	H
0.0313731	1	1	Healthy		0.0916235	1	1	H		0.00067691	0	0	H
0.00830675	1	0	Healthy		0.0734422	1	1	H		0.000603437	0	0	H
0.0279265	1	0	Healthy		0.0966153	1	1	H		0.392915	0	0	H
0.0120302	1	0	Healthy		0.0603373	1	1	H		0.222594	1	0	H
0.0140374	0	1	Healthy		0.13556	1	1	H		0.0442158	0	0	H
-0.00177644	0	1	Healthy		0.142546	1	1	H		0.0371389	1	1	H
0.0203239	0	0	Healthy		0.0816082	1	1	H		0.0216346	0	0	H
-0.00642	0	1	Healthy		0.110779	1	1	H		0.02142	0	0	H
0.00742812	0	0	Healthy		0.0734126	0	0	H		0.0174791	0	0	H
0.00299037	0	0	Healthy		0.0820019	0	0	H		0.0164976	0	0	H
0.0100603	0	0	Healthy		0.175842	0	0	H		0.0160334	1	0	H
0.0123837	1	0	Healthy		0.101888	0	0	H		0.0153772	0	0	H
0.0104882	0	0	Healthy		0.074056	1	1	H		0.0140751	0	0	H
0.011598	0	0	Healthy		0.0943279	1	1	H		0.013965	1	1	H
0.0142024	0	0	Healthy		0.0938507	1	1	H		0.013934	1	0	H
0.00438702	0	0	Healthy		0.0889487	1	1	H		0.0128325	0	0	H
0.003658	0	0	Healthy		0.104398	1	1	H		0.0124694	0	0	H
0.0056677	0	0	Healthy		0.0905921	1	1	H		0.0123672	0	0	H
0.0414195	0	0	Healthy		0.0764436	1	1	H		0.0113392	0	0	H
0.0280799	0	0	Healthy		0.10946	1	1	H		0.0102293	1	1	H
-0.00400098	0	0	Healthy		0.167249	1	1	H		0.00786416	0	0	H
0.00823216	1	0	Healthy		0.0512107	1	1	H		0.00729941	0	1	H
0.00802432	1	0	Healthy		0.0741816	1	1	H		0.00724952	0	0	H
0.00490207	1	0	Healthy		0.075549	1	1	H		0.00722823	1	1	H
-0.0064351	1	0	Healthy		0.121229	1	1	H		0.00702017	0	0	H
-0.0145116	0	1	Healthy		0.0718569	1	1	H		0.00591702	1	0	H
0.00218115	0	0	Healthy		0.104998	1	1	H		0.00532138	0	0	H
0.0204072	0	0	Healthy		0.105212	1	1	H		0.0051337	0	0	H
0.00850029	0	0	Healthy		0.0982721	1	1	H		0.00513002	1	0	H
0.00523499	0	0	Healthy		0.115653	1	1	H		0.00489294	0	0	H
0.0345926	0	0	Healthy		0.0767309	1	1	H		0.00468668	0	0	H
0.00933939	0	0	Healthy		0.0993464	1	1	H		0.00364077	0	0	H
0.026416	0	0	Healthy		0.144303	1	1	H		0.0033513	0	0	H
0.0144949	0	1	Healthy		0.117507	1	1	H		0.0028736	0	0	H
0.0132623	0	0	Healthy		0.113956	1	1	H		0.00218575	0	0	H
0.00577728	0	0	Healthy		0.150202	1	1	H		0.00203379	0	0	H
0.00910702	0	0	Healthy		0.123757	1	1	H		0.00195076	0	0	H
0.0236731	0	0	Healthy		0.175478	1	1	H		0.00179461	0	0	H
0.022177	0	0	Healthy		0.0722874	1	1	H		0.00171951	0	0	H
0.00604071	0	1	Healthy		0.0543286	1	1	H		0.0016768	0	0	H
-0.00777132	0	0	Healthy		0.118106	1	1	H		0.00157625	0	0	H
-0.0121818	0	1	Healthy		0.180989	1	1	H		0.00428528	0	0	H
-0.016807	1	0	Healthy		0.0848075	1	1	H		0.000855291	0	0	H
0.0135802	0	0	Healthy		0.12683	1	1	H		0.000855158	0	0	H
0.0272773	0	0	Healthy		0.071694	1	1	H		0.180005	1	0	H
0.0270665	0	0	Healthy		0.0780023	1	1	H		0.122411	1	0	H
0.0148073	0	0	Healthy		0.102508	1	1	H		0.114361	1	0	H
0.00937479	0	0	Healthy		0.0655469	1	1	H		0.0574728	1	0	H
-0.00646473	0	0	Healthy		0.0747647	1	1	H		0.0482905	1	0	H
0.00867868	0	0	Healthy		0.0579257	1	1	H		0.0436754	0	0	H
0.00862748	0	0	Healthy		0.0877877	1	1	H		0.0354738	1	0	H
0.0241417	0	0	Healthy		0.0756191	1	1	H		0.0294917	0	0	H
0.0355105	0	0	Healthy		0.0994682	1	1	H		0.0218746	1	0	H
0.0512346	0	0	Healthy		0.0637627	1	1	H		0.0191475	1	0	H
0.0629293	0	1	Healthy		0.0597395	1	1	H		0.0191053	1	0	H
0.0125282	0	0	Healthy		0.0900616	1	1	H		0.0172868	1	0	H
-0.0148749	1	0	Healthy		0.109588	1	1	H		0.0166684	1	0	H
0.0140674	0	0	Healthy		0.0772908	1	1	H		0.0165965	1	0	H
0.00655686	0	0	Healthy		0.0737383	1	1	H		0.0151901	1	0	H
-0.013375	0	0	Healthy		0.0983432	1	1	H		0.0143684	0	0	H
0.0173029	0	0	Healthy		0.0780661	1	1	H		0.0132522	1	0	H
0.0356841	0	0	Healthy		0.0836205	1	1	H		0.0123704	1	0	H
0.0209299	1	0	Healthy		0.0765073	1	1	H		0.0122473	1	0	H
0.00731715	0	0	Healthy		0.0712778	1	1	H		0.0118645	0	0	H
0.00908148	0	0	Healthy		0.0641413	1	1	H		0.0118252	1	0	H
0.006831	0	0	Healthy		0.0893848	1	1	H		0.010707	0	0	H
-0.014784	0	0	Healthy		0.109538	1	1	H		0.00941732	1	0	H
-0.016959	0	1	Healthy		0.0889743	1	1	H		0.009409	1	0	H
0.0649559	0	1	Healthy		0.0610802	1	1	H		0.00823169	0	0	H
0.0111683	0	0	Healthy		0.0557436	1	1	H		0.00752612	0	0	H
0.0457589	0	0	Healthy		0.0578626	1	1	H		0.00743516	1	0	H
-0.00812501	0	0	Healthy		0.0664155	1	1	H		0.00692151	0	0	H
-0.00807161	1	0	Healthy		0.0903719	1	1	H		0.00652963	1	0	H
0.0073852	0	0	Healthy		0.0817669	1	1	H		0.00642526	0	0	H
0.0058046	0	0	Healthy		0.0997042	1	1	H		0.00637514	0	0	H
0.0177162	0	0	Healthy		0.117812	1	1	H		0.00626853	0	0	H
0.0176027	0	0	Healthy		0.0646771	1	1	H		0.00623499	0	0	H
0.0308679	0	0	Healthy		0.0988052	1	1	H		0.00616315	0	0	H
0.0186247	0	0	Healthy		0.0767004	1	1	H		0.0060992	0	0	H
0.0145838	0	0	Healthy		0.0780736	1	1	H		0.00608726	0	0	H
0.022739	0	0	Healthy		0.0501082	0	1	H		0.00600501	1	0	H
-0.00738095	0	0	Healthy		-0.0527811	1	1	H		0.00553974	0	0	H
0.0125286	0	0	Healthy		-0.0663925	1	1	H		0.0050068	0	0	H
-0.00629005	1	0	Healthy		-0.0580075	1	1	H		0.0045752	1	0	H
0.00928293	0	0	Healthy		0.0885301	1	1	H		0.00449986	0	1	H
0.03814	0	1	Healthy		0.113188	1	1	H		0.00442178	0	0	H
0.0189013	0	0	Healthy		0.0994679	1	1	H		0.00412081	1	0	H
0.0104132	0	0	Healthy		0.124123	1	1	H		0.00409611	0	0	H
0.061981	1	1	Healthy		0.0970266	1	1	H		0.00401903	1	0	H
0.0553359	0	0	Healthy		0.0846281	0	1	H		0.00382428	0	0	H
0.00738825	0	0	Healthy		0.111966	0	1	H		0.00332644	0	0	H
0.0384881	0	1	Healthy		0.111651	0	1	H		0.00242741	0	0	H
0.0188394	0	0	Healthy		0.114423	0	1	H		0.00226791	0	0	H
-0.0108665	0	0	Healthy		0.13189	0	1	H		0.569609	0	0	H
0.0172525	0	0	Healthy		0.0874398	1	1	H		0.122496	0	0	H
0.0166181	0	0	Healthy		0.0847572	1	1	H		0.112435	0	1	H
0.0249343	1	1	Healthy		0.0793288	1	1	H		0.0318835	0	1	H
0.0371331	0	0	Healthy		0.0842333	1	1	H		0.0196542	0	0	H
-0.116985	1	1	Healthy		0.127551	1	1	H		0.0102802	0	0	H
-0.0233263	1	0	Healthy		0.136144	1	1	H		0.0100665	1	1	H
0.0471996	1	0	Healthy		0.060457	1	1	H		0.0068276	1	1	H
0.0634656	1	0	Healthy		0.0735733	1	1	H		0.00676792	0	0	H
0.0128113	1	0	Healthy		0.106666	1	1	H		0.00660295	0	0	H
0.119115	1	1	Healthy		0.121366	1	1	H		0.00650675	0	0	H
0.0413481	0	0	Healthy		0.104816	1	1	H		0.0057386	0	0	H
0.0717556	1	0	Healthy		0.0867361	1	1	H		0.00572404	0	0	H
0.0200864	0	0	Healthy		-0.0766622	1	1	H		0.00567069	0	0	H
0.0128036	0	0	Healthy		-0.0823551	1	1	H		0.00565545	1	0	H
0.0190019	0	0	Healthy		-0.056777	1	1	H		0.00508749	0	0	H
0.0205477	0	0	Healthy		-0.0796081	1	1	H		0.00500242	0	0	H
0.0257398	0	0	Healthy		0.0535371	1	1	H		0.00461428	0	0	H
0.00647217	0	0	Healthy		0.056489	0	1	H		0.00408784	0	0	H
-0.00572405	0	0	Healthy		0.0621983	0	1	H		0.00392642	0	0	H
0.0118355	0	0	Healthy		0.0530731	0	1	H		0.00382771	0	0	H
-0.00643845	0	1	Healthy		0.07403	0	1	H		0.00352885	0	0	H
0.0549066	0	1	Healthy		0.0630982	1	1	H		0.00343553	0	0	H
0.0117569	0	0	Healthy		0.0722404	1	1	H		0.00322905	0	0	H
0.0308027	0	0	Healthy		0.0849513	1	1	H		0.00312527	0	0	H
0.0206695	0	0	Healthy		0.0632788	1	1	H		0.00309187	0	0	H
0.0217633	0	0	Healthy		0.0795343	1	1	H		0.0029978	0	0	H
0.0109599	0	0	Healthy		0.0846452	1	1	H		0.00240389	0	0	H
0.0174886	0	0	Healthy		0.0890073	0	1	H		0.00234902	0	0	H
0.0185302	0	0	Healthy		0.146364	0	1	H		0.00218625	0	0	H
0.0193647	0	0	Healthy		0.146287	0	1	H		0.00214845	0	0	H
0.0359235	0	0	Healthy		0.175593	0	1	H		0.00202673	0	0	H
-0.00566183	0	0	Healthy		0.132509	0	1	H		0.00201898	0	0	H
0.00998718	0	0	Healthy		0.105091	1	1	H		0.00190126	0	0	H
0.00840532	0	0	Healthy		0.0798795	1	1	H		0.00178618	0	0	H
0.0144826	0	0	Healthy		0.134173	1	1	H		0.00171295	0	0	H
0.00928992	0	0	Healthy		0.100358	1	1	H		0.0016303	0	0	H
0.0173493	0	0	Healthy		0.0687441	1	1	H		0.0016112	0	0	H
0.0195472	0	0	Healthy		0.0677668	1	1	H		0.00159234	0	0	H
-0.0241256	1	1	Healthy		0.112484	1	1	H		0.00150805	0	0	H
-0.0053154	0	0	Healthy		0.0566332	1	1	H		0.00121286	0	0	H
0.00605987	0	0	Healthy		0.157059	1	1	H		0.00120988	0	0	H
0.0174184	0	0	Healthy		0.0892602	1	1	H		0.000828627	0	0	H
0.024286	0	0	Healthy		0.0855784	1	1	H		0.41919	0	0	H
-0.0154783	0	0	Healthy		0.128628	1	1	H		0.243216	0	0	H
0.0169267	0	0	Healthy		-0.054708	1	1	H		0.0481821	0	0	H
0.0126206	0	0	Healthy		0.077092	1	1	H		0.0418916	0	0	H
-0.00795127	0	0	Healthy		-0.0672567	1	1	H		0.0299503	0	0	H
0.0113949	1	0	Healthy		0.0755224	0	1	H		0.0287503	0	0	H
-0.0122511	0	0	Healthy		0.0590274	0	1	H		0.0208322	1	1	H
0.00754413	0	0	Healthy		0.0900368	0	1	H		0.0177394	0	0	H
0.0424752	0	0	Healthy		0.127084	0	0	H		0.0119829	0	0	H
0.0125502	0	0	Healthy		0.0926582	0	0	H		0.0118211	0	0	H
0.00907795	0	0	Healthy		0.0990313	0	0	H		0.0115939	0	0	H
0.00652429	0	0	Healthy		0.0993109	0	0	H		0.0108774	0	0	H
0.0725591	0	0	Healthy		0.0948562	0	0	H		0.00961574	0	0	H
0.0160901	0	0	Healthy		0.0842077	0	0	H		0.00828744	0	0	H
0.0120231	0	0	Healthy		0.0976962	0	0	H		0.00786168	0	0	H
0.0411385	1	1	Healthy		0.108854	0	0	H		0.0069558	0	0	H
0.0418357	0	0	Healthy		0.112744	0	0	H		0.00692715	0	0	H
-0.00942491	0	0	Healthy		0.0734011	0	0	H		0.00609984	0	0	H
0.0192164	0	0	Healthy		0.0646237	0	0	H		0.00489814	0	0	H
0.0400403	0	0	Healthy		-0.0606704	1	1	H		0.00479054	0	0	H
0.0327283	0	0	Healthy		-0.0585267	1	1	H		0.00413562	1	0	H
0.0349169	1	1	Healthy		0.110829	1	1	H		0.00400993	0	0	H
0.0110112	0	0	Healthy		0.053587	1	1	H		0.00370533	0	0	H
0.0879501	0	0	Healthy		0.0518259	1	1	H		0.00348753	0	0	H
0.044317	1	1	Healthy		0.0591082	1	1	H		0.00331741	0	0	H
-0.0400621	1	1	Healthy		-0.0522505	1	1	H		0.00325773	0	0	H
-0.043241	1	0	Healthy		0.0570092	1	1	H		0.00310033	0	0	H
0.0710286	1	0	Healthy		0.0568159	1	1	H		0.00306707	0	0	H
-0.104403	1	1	Healthy		0.0578072	1	1	H		0.00283949	0	0	H
0.00673557	0	0	Healthy		0.0827873	1	1	H		0.00276438	0	0	H
0.00936158	0	0	Healthy		0.0755549	0	1	H		0.00262479	0	0	H
0.0332132	0	0	Healthy		0.114815	0	1	H		0.00224245	0	0	H
0.023003	0	0	Healthy		0.0537128	1	1	H		0.00191236	0	0	H
0.065524	0	0	Healthy		0.0557363	1	1	H		0.00178916	0	0	H
0.0242599	0	0	Healthy		0.083887	1	1	H		0.00174856	0	0	H
0.0170624	0	0	Healthy		-0.0663613	1	1	H		0.00167692	0	0	H
0.0693562	0	0	Healthy		0.0854637	1	1	H		0.00104535	0	0	H
0.0647629	0	0	Healthy		-0.0623378	1	1	H		0.000909566	0	0	H
0.0336023	0	0	Healthy		-0.0515247	1	1	H		0.000902807	0	0	H
0.0230767	1	0	Healthy		0.0981735	1	1	H		0.318545	1	0	H
0.0647429	0	0	Healthy		0.125728	1	1	H		0.263183	0	0	H
0.0128197	0	0	Healthy		0.0716531	1	1	H		0.11157	0	0	H
0.0254348	0	0	Healthy		0.177436	1	1	H		0.0568947	0	0	H
0.0267291	1	0	Healthy		0.0804698	0	0	H		0.0343238	0	0	H
0.0140195	0	0	Healthy		0.0635382	0	0	H		0.0913802	0	0	H
-0.0110221	1	0	Healthy		0.0817547	0	0	H		0.0710657	1	0	H
0.0192599	1	0	Healthy		0.143316	0	0	H		0.0370613	0	0	H
0.0324636	1	0	Healthy		0.0800688	0	0	H		0.021133	1	1	H
-0.0184937	0	1	Healthy		0.150249	0	0	H		0.0365531	0	0	H
-0.0100818	0	0	Healthy		0.0719882	0	1	H		0.0196247	0	0	H
0.0241347	0	0	Healthy		0.0916996	0	1	H		0.017373	0	0	H
0.0127665	0	0	Healthy		0.101917	0	1	H		0.0304529	0	0	H
0.00730812	0	0	Healthy		0.0530149	1	1	H		0.0164629	0	0	H
0.0137237	0	0	Healthy		0.118667	1	1	H		0.0214459	0	0	H
0.0265294	0	0	Healthy		-0.0656727	1	1	H		0.0102421	0	0	H
0.0233775	1	0	Healthy		0.0755311	1	1	H		0.0264766	1	0	H
-0.00525066	0	0	Healthy		0.0600847	1	1	H		0.00946246	0	0	H
-0.0114718	1	0	Healthy		0.0664455	1	1	H		0.0132271	0	0	H
0.0644709	0	1	Healthy		0.060639	1	1	H		0.0171142	1	0	H
0.0084759	0	0	Healthy		0.0608369	1	1	H		0.0161934	0	0	H
0.00834018	0	0	Healthy		0.0722012	1	1	H		0.0100567	0	0	H
0.0101903	0	0	Healthy		0.10122	1	1	H		0.0123493	0	0	H
-0.00296926	0	0	Healthy		0.0702247	1	1	H		0.00758383	0	0	H
0.00141494	0	0	Healthy		0.0653895	1	1	H		0.006225	0	0	H
0.019592	0	0	Healthy		0.0601567	1	1	H		0.00582343	0	0	H
0.0125858	0	0	Healthy		0.0643423	0	1	H		0.00961429	0	0	H
0.0124011	0	0	Healthy		0.102421	1	1	H		0.00445684	0	0	H
0.011236	0	0	Healthy		0.0790946	1	1	H		0.012149	0	0	H
-0.00491768	0	0	Healthy		0.0544932	1	1	H		0.0149444	0	0	H
0.0387666	1	1	Healthy		0.0665551	1	1	H		0.00888058	0	0	H
0.00869423	0	0	Healthy		0.10286	1	1	H		0.0154136	0	0	H
0.0112194	0	0	Healthy		0.0616711	1	1	H		0.0111116	0	0	H
0.00424159	0	0	Healthy		0.0520954	1	1	H		0.0120443	0	0	H
0.00443338	0	0	Healthy		0.077934	1	1	H		0.0169312	1	0	H
0.0135917	0	0	Healthy		0.0930427	0	1	H		0.00364411	0	0	H
0.0185535	0	0	Healthy		0.117725	0	1	H		0.00505032	0	0	H
0.00590868	0	0	Healthy		0.0944275	0	1	H		0.00633561	0	0	H
0.0147854	0	0	Healthy		0.0800769	0	1	H		0.00675902	0	0	H
-0.0168981	0	0	Healthy		0.0787677	0	1	H		0.0118765	0	0	H
0.0422536	0	0	Healthy		0.089502	0	1	H		0.00934862	0	0	H
0.0808294	0	0	Healthy		0.0631747	0	1	H		0.00482297	0	0	H
-0.011731	0	0	Healthy		0.0860602	0	1	H		0.00307397	0	0	H
0.0986234	0	0	Healthy		0.086356	0	1	H		0.00248936	0	0	H
-0.00450722	0	0	Healthy		0.0622709	1	1	H		0.00670949	0	0	H
0.0215957	0	0	Healthy		0.0730109	1	1	H		0.000952844	0	0	H
0.231461	0	0	Healthy		0.138656	1	1	H		0.00213135	0	0	H
0.0142711	0	0	Healthy		0.0613083	1	1	H		0.00172725	0	0	H
0.233664	0	0	Healthy		0.113893	1	1	H		0.480749	1	1	H
0.00845409	0	0	Healthy		0.109769	1	1	H		0.0121558	1	0	H
0.0265229	0	0	Healthy		0.0745361	1	1	H		0.0116621	0	0	H
0.0337091	0	0	Healthy		0.0694801	1	1	H		0.0115099	0	0	H
0.0647412	0	0	Healthy		0.0874785	1	1	H		0.00974342	0	0	H
0.0707374	0	0	Healthy		0.0819301	1	1	H		0.00663721	0	0	H
0.00625628	0	0	Healthy		0.0613574	1	1	H		0.00566517	0	0	H
0.0439712	0	0	Healthy		0.0587497	1	1	H		0.00483414	0	0	H
0.0106912	0	0	Healthy		0.0525745	1	1	H		0.00475196	0	0	H
0.0115904	0	0	Healthy		0.0564302	1	1	H		0.32509	1	1	H
0.129417	0	0	Healthy		0.052201	1	1	H		0.218991	0	0	H
0.00975512	0	0	Healthy		0.0564878	1	1	H		0.0806344	1	1	H
0.0777924	0	0	Healthy		0.061384	1	1	H		0.0707184	1	1	H
0.00776676	0	0	Healthy		0.060903	1	1	H		0.0650933	0	0	H
0.023145	0	0	Healthy		0.0691268	1	1	H		0.0269067	0	1	H
0.0384036	0	0	Healthy		0.081565	1	1	H		0.016862	0	0	H
0.00846525	0	0	Healthy		0.0512588	1	1	H		0.0159852	0	0	H
0.0143348	0	0	Healthy		0.0562335	1	1	H		0.0144698	1	1	H
0.0340001	1	1	Healthy		0.0550863	1	1	H		0.0143609	1	1	H
0.081388	1	0	Healthy		0.0554117	1	1	H		0.0116198	0	0	H
-0.00499013	0	0	Healthy		0.0576144	1	1	H		0.0109572	0	0	H
0.0321266	1	1	Healthy		0.072678	1	1	H		0.00816642	0	0	H
-0.00853683	0	0	Healthy		0.0673701	1	1	H		0.00799363	0	0	H
-0.0107091	0	0	Healthy		0.0780808	1	1	H		0.0077811	0	0	H
0.0136887	0	0	Healthy		0.0847645	1	1	H		0.00729052	1	0	H
0.0252236	0	0	Healthy		0.106657	1	1	H		0.00700629	0	0	H
0.0313222	0	0	Healthy		0.0973592	0	1	H		0.00574952	0	0	H
0.0254496	0	0	Healthy		0.0646116	0	1	H		0.00490403	1	1	H
0.0119453	0	0	Healthy		0.0716469	1	1	H		0.00445804	0	0	H
0.0308737	0	0	Healthy		0.0903585	1	1	H		0.00445627	0	1	H
0.195625	0	0	Healthy		0.0706274	1	1	H		0.00440416	0	0	H
0.0174595	1	0	Healthy		0.0815242	1	1	H		0.00425198	0	0	H
0.170611	0	1	Healthy		0.0524157	1	1	H		0.00423654	0	0	H
0.221334	1	1	Healthy		0.0825712	1	1	H		0.00412212	0	0	H
0.0249031	0	0	Healthy		0.0523598	1	1	H		0.00411501	0	0	H
0.0720825	1	0	Healthy		0.10673	1	1	H		0.00408504	0	0	H
0.0768178	1	0	Healthy		0.0700438	1	1	H		0.00398619	1	1	H
0.172046	1	0	Healthy		-0.0775575	1	1	H		0.0038545	0	0	H
0.0173538	0	0	Healthy		0.156673	1	1	H		0.00360174	0	0	H
-0.0118665	0	0	Healthy		-0.0521734	1	1	H		0.00352064	0	0	H
0.0505851	0	0	Healthy		-0.0960913	1	1	H		0.00319687	0	0	H
0.0177604	0	0	Healthy		0.177919	0	1	H		0.00299826	0	0	H
0.0341112	0	0	Healthy		0.0929117	0	0	H		0.00296717	0	0	H
0.0529456	0	0	Healthy		0.170034	0	0	H		0.00265076	0	0	H
-0.0120424	0	1	Healthy		0.124663	0	0	H		0.00255077	0	0	H
0.0124053	0	0	Healthy		0.104217	0	0	H		0.00228368	0	0	H
0.0111021	0	0	Healthy		0.184959	0	0	H		0.00224698	0	0	H
0.0124908	0	0	Healthy		0.0940184	0	0	H		0.00224356	0	0	H
0.0167868	0	0	Healthy		0.10732	0	0	H		0.00218467	0	0	H
0.00559086	0	0	Healthy		0.154845	1	1	H		0.00213719	0	0	H
0.00835627	0	0	Healthy		0.134439	1	1	H		0.00188143	0	0	H
0.0125292	0	0	Healthy		0.0622004	1	1	H		0.00186838	0	0	H
0.0156895	0	0	Healthy		0.117039	1	1	H		0.00111784	0	0	H
0.0296105	0	0	Healthy		0.182058	1	1	H		0.648943	0	0	H
0.0747105	0	0	Healthy		0.120741	1	1	H		0.0728026	1	1	H
0.111845	1	1	Healthy		0.121657	1	1	H		0.0528004	0	0	H
0.0143313	0	0	Healthy		0.0593017	1	1	H		0.0334444	1	1	H
0.038191	0	0	Healthy		0.120767	1	1	H		0.0224016	1	1	H
0.0478463	0	1	Healthy		0.06176	1	1	H		0.0126834	1	1	H
0.0284739	0	0	Healthy		0.0744277	1	1	H		0.00941151	0	1	H
0.00570917	0	0	Healthy		0.056978	1	1	H		0.00729962	0	0	H
0.0335233	0	1	Healthy		0.129476	1	1	H		0.00726641	1	1	H
0.0173258	0	0	Healthy		0.0794265	0	1	H		0.00716508	0	1	H
0.0113797	1	0	Healthy		0.115045	0	1	H		0.00658917	0	0	H
0.0270018	0	0	Healthy		0.0908022	0	1	H		0.0063776	0	0	H
0.0106641	0	0	Healthy		0.10728	0	1	H		0.00630645	0	1	H
0.0120269	0	0	Healthy		0.0801419	1	1	H		0.00618121	0	1	H
0.0137541	0	0	Healthy		0.102254	1	1	H		0.0061803	0	1	H
0.00882926	0	0	Healthy		-0.0796999	1	1	H		0.00594386	0	1	H
0.0111815	0	0	Healthy		0.144634	1	1	H		0.00570717	0	1	H
0.0221654	0	0	Healthy		0.0847751	1	1	H		0.00568227	0	1	H
-0.0234584	0	0	Healthy		0.139386	0	0	H		0.00557601	1	1	H
-0.039464	1	1	Healthy		0.14018	1	1	H		0.00544604	0	0	H
0.00661563	0	0	Healthy		0.135771	1	1	H		0.0052361	0	1	H
0.0605936	1	0	Healthy		0.178973	0	0	H		0.0050733	1	1	H
0.04186	0	0	Healthy		0.168293	1	1	H		0.00486697	1	1	H
0.019018	0	0	Healthy		0.144524	1	1	H		0.00485384	1	1	H
-0.00651738	0	0	Healthy		0.0838128	0	0	H		0.00473047	1	1	H
0.00769273	0	0	Healthy		0.0640749	1	1	H		0.00420952	0	0	H
0.00543454	0	0	Healthy		0.0738758	1	1	H		0.00417602	0	0	H
0.0647165	1	1	Healthy		0.224563	0	0	H		0.00359308	0	0	H
0.0320924	1	0	Healthy		0.139438	1	1	H		0.00355445	1	1	H
0.157589	1	1	Healthy		0.140725	1	1	H		0.00317094	0	0	H
0.0773254	1	1	Healthy		0.163459	0	0	H		0.00313435	0	0	H
0.0360222	0	1	Healthy		0.107028	1	1	H		0.00291646	0	0	H
0.122871	0	0	Healthy		0.0793046	1	1	H		0.00278756	0	0	H
0.0658827	0	0	Healthy		0.298985	0	0	H		0.00242549	0	0	H
0.117784	0	0	Healthy		0.25135	1	1	H		0.00241609	0	0	H
0.0407042	0	0	Healthy		0.224681	1	1	H		0.0021955	0	0	H
0.0598983	1	1	Healthy		0.148365	0	0	H		0.00195738	0	0	H
-0.0320775	0	0	Healthy		0.196104	0	0	H		0.00173594	0	0	H
0.00793909	0	0	Healthy		0.0931154	0	0	H		0.00162023	0	0	H
0.00827971	0	0	Healthy		0.11302	0	0	H		0.00113859	0	0	H
0.0129002	0	0	Healthy		0.208726	0	0	H		0.148869	1	0	H
0.00791432	0	0	Healthy		0.124141	0	0	H		0.119911	0	0	H
-0.00374823	0	1	Healthy		0.13126	1	0	H		0.110187	0	0	H
-0.00596058	0	1	Healthy		0.210862	1	0	H		0.0881845	0	0	H
0.0110763	0	0	Healthy		0.10757	1	0	H		0.0534449	1	0	H
0.00418691	0	0	Healthy		0.0768909	1	0	H		0.0504634	1	0	H
0.00950068	0	0	Healthy		0.138524	1	0	H		0.0504199	0	0	H
0.00288945	0	0	Healthy		0.130787	1	0	H		0.0319094	0	0	H
0.0147756	0	0	Healthy		0.0831208	1	0	H		0.0289973	0	0	H
0.0351748	0	0	Healthy		0.118854	1	0	H		0.0283224	0	0	H
-0.0326892	1	0	Healthy		0.200934	1	1	H		0.0211194	0	0	H
-0.0204442	1	0	Healthy		0.162814	1	1	H		0.0208691	1	0	H
-0.0181019	1	0	Healthy		0.23415	1	1	H		0.0186805	0	0	H
-0.035383	1	0	Healthy		0.118725	1	1	H		0.0183854	1	0	H
-0.0739952	1	0	Healthy		0.125539	1	1	H		0.0166882	1	0	H
-0.0297084	0	0	Healthy		0.0964052	1	1	H		0.0156167	0	0	H
-0.0147667	0	0	Healthy		0.156565	1	1	H		0.015415	0	0	H
0.0239125	0	0	Healthy		0.138989	1	1	H		0.0139048	1	0	H
0.163461	0	0	Healthy		0.0990587	1	1	H		0.0133615	0	0	H
0.0566668	0	0	Healthy		0.0749498	1	1	H		0.0114312	0	0	H
0.10117	1	0	Healthy		0.108206	1	1	H		0.0112207	0	0	H
0.101193	0	0	Healthy		0.0750683	1	1	H		0.0109878	0	0	H
0.0572868	0	0	Healthy		0.171497	1	1	H		0.0105206	0	0	H
0.0669921	0	0	Healthy		0.145697	1	1	H		0.0101632	0	0	H
0.0528994	0	0	Healthy		0.0977959	1	1	H		0.00974895	0	0	H
0.094679	0	0	Healthy		0.0963807	1	1	H		0.00916991	0	0	H
0.071246	0	0	Healthy		-0.0535415	1	1	H		0.00845636	0	0	H
0.0910308	1	0	Healthy		0.0738804	1	1	H		0.00816585	0	0	H
0.0167504	0	0	Healthy		0.111515	1	1	H		0.00808269	0	0	H
0.0744922	0	0	Healthy		0.103752	1	1	H		0.00773715	0	0	H
-0.0104964	1	0	Healthy		0.16351	1	1	H		0.00687177	0	0	H
-0.021594	0	0	Healthy		0.135845	1	1	H		0.00633949	0	0	H
-0.0163566	1	0	Healthy		0.0996944	1	1	H		0.00569188	0	0	H
-0.0081332	0	0	Healthy		0.055781	1	1	H		0.0055283	1	0	H
-0.0646924	0	0	Healthy		0.0810105	1	1	H		0.00513514	0	0	H
-0.0634118	0	0	Healthy		0.11149	1	1	H		0.244273	0	0	H
-0.0172316	0	0	Healthy		0.102994	1	1	H		0.0688172	1	1	H
-0.0639542	0	0	Healthy		0.0528547	1	1	H		0.0607124	0	1	H
0.0382303	0	1	Healthy		0.0828945	1	1	H		0.0601688	0	0	H
0.203737	1	1	Healthy		0.0696511	1	1	H		0.146831	0	0	H
0.019749	0	0	Healthy		0.116705	1	1	H		0.0575796	0	0	H
0.0498349	0	1	Healthy		0.107287	1	1	H		0.0845568	0	0	H
0.0203698	0	1	Healthy		0.162634	1	1	H		0.0345543	0	0	H
0.0990056	0	1	Healthy		0.14748	1	1	H		0.0237422	0	1	H
0.226338	1	1	Healthy		0.203405	1	1	H		0.0211342	0	0	H
0.0151865	0	0	Healthy		0.101886	1	1	H		0.0202296	0	1	H
0.0711277	0	0	Healthy		0.0953713	1	1	H		0.045839	0	0	H
0.177412	1	0	Healthy		0.123358	1	1	H		0.0179073	0	0	H
0.100951	0	0	Healthy		0.162243	1	1	H		0.0311898	0	1	H
0.0222747	0	0	Healthy		0.131528	1	0	H		0.0309781	1	1	H
0.0280377	0	0	Healthy		0.174045	1	0	H		0.017096	0	0	H
0.0285402	1	0	Healthy		0.0860241	1	1	H		0.0529593	0	1	H
0.0256987	0	0	Healthy		0.0886821	1	1	H		0.0163422	1	0	H
0.0159005	0	0	Healthy		0.084588	1	1	H		0.0293209	0	1	H
0.0946291	0	0	Healthy		0.100557	1	1	H		0.0268256	0	0	H
0.0182959	0	0	Healthy		0.0843702	1	1	H		0.0153182	0	0	H
0.0432563	0	0	Healthy		0.105128	1	1	H		0.0139736	0	0	H
-0.0479415	0	0	Healthy		0.124568	1	1	H		0.225661	0	0	H
0.0821729	0	0	Healthy		0.0693553	1	1	H		0.0131047	0	0	H
0.0228931	0	0	Healthy		0.109585	1	1	H		0.0127015	0	1	H
0.0178608	0	0	Healthy		0.0653603	1	1	H		0.0119045	0	0	H
-0.0252148	0	0	Healthy		0.0687477	1	1	H		0.0156852	0	0	H
0.0129882	0	0	Healthy		0.116813	1	1	H		0.0556736	0	0	H
0.0152797	0	0	Healthy		0.0766523	1	1	H		0.0612531	1	1	H
0.00861877	0	0	Healthy		0.0882285	1	1	H		0.0094876	0	0	H
-0.0255404	0	0	Healthy		0.0570006	1	1	H		0.00909895	0	0	H
0.553484	1	1	Healthy		0.0903705	1	1	H		0.0147427	0	0	H
0.0871248	1	1	Healthy		0.156245	1	1	H		0.0159979	0	0	H
0.108504	1	1	Healthy		0.0776918	1	1	H		0.0115641	0	0	H
0.0125165	0	0	Healthy		0.0746848	1	1	H		0.00732873	0	0	H
0.0696226	0	0	Healthy		0.0601697	1	1	H		0.0113321	0	0	H
-0.0755968	0	0	Healthy		0.0853401	1	1	H		0.0146899	0	0	H
0.0163943	0	0	Healthy		0.0755931	1	1	H		0.00701477	0	0	H
0.00972403	0	0	Healthy		0.155763	1	1	H		0.00715967	0	0	H
0.0358045	0	0	Healthy		0.0975307	1	1	H		0.00576347	0	1	H
0.014436	0	0	Healthy		0.137322	1	1	H		0.00525793	0	0	H
0.014426	0	0	Healthy		0.130908	1	1	H		0.0103711	0	0	H
0.0108143	0	0	Healthy		0.120388	1	1	H		0.290186	0	1	H
0.0188847	1	0	Healthy		0.148471	1	1	H		0.0166943	0	1	H
0.0189523	0	0	Healthy		0.0742497	1	1	H		0.0109652	1	1	H
0.00474993	0	0	Healthy		0.108811	1	1	H		0.00857211	0	1	H
0.00706588	0	0	Healthy		0.161552	1	1	H		0.00792736	0	0	H
0.0207941	0	0	Healthy		0.125907	1	1	H		0.00647336	0	0	H
0.0474683	1	0	Healthy		0.108545	1	1	H		0.00481092	0	0	H
0.0134861	0	0	Healthy		0.159957	1	1	H		0.00454806	0	0	H
0.0306938	0	0	Healthy		0.0590055	1	1	H		0.00368115	0	0	H
0.136827	1	1	Healthy		0.106671	1	1	H		0.675511	0	0	H
0.0135752	0	0	Healthy		0.0785678	1	1	H		0.0779287	0	0	H
0.0232204	0	0	Healthy		0.0903918	1	1	H		0.0494068	0	0	H
0.0137598	0	0	Healthy		0.0645434	1	1	H		0.0441498	0	1	H
0.0303695	0	0	Healthy		0.0810497	1	0	H		0.0259005	0	0	H
0.0183046	1	0	Healthy		0.0661793	1	0	H		0.0209291	0	0	H
0.00958489	0	0	Healthy		0.0873833	1	0	H		0.0183937	0	0	H
0.0831033	0	0	Healthy		0.10835	1	0	H		0.0151644	0	0	H
-0.0136356	0	0	Healthy		0.0815468	1	0	H		0.0100001	0	0	H
-0.00612994	0	0	Healthy		0.116936	0	0	H		0.0098303	0	0	H
0.04823	0	0	Healthy		0.0812202	0	0	H		0.00912021	0	0	H
0.0135707	0	0	Healthy		0.0884841	0	0	H		0.00828745	0	0	H
0.036469	1	0	Healthy		0.0652786	0	0	H		0.00772024	0	0	H
0.0211885	0	1	Healthy		0.058958	0	0	H		0.00681839	0	0	H
0.0190577	0	0	Healthy		0.0639018	0	1	H		0.00681395	0	0	H
0.0602395	0	0	Healthy		-0.0510949	0	1	H		0.00625724	0	0	H
0.0344209	0	0	Healthy		0.0550941	0	1	H		0.00390132	0	0	H
0.0568587	0	0	Healthy		0.0748413	0	1	H		0.00386655	0	0	H
0.0179907	0	0	Healthy		0.146211	1	1	H		0.314323	0	0	H
0.0074324	0	0	Healthy		0.0898784	1	1	H		0.113289	0	0	H
0.00733584	0	0	Healthy		0.101973	1	1	H		0.110401	0	1	H
0.0197357	0	0	Healthy		0.082699	1	1	H		0.103901	0	1	H
-0.00617911	0	0	Healthy		0.0783744	1	1	H		0.103623	0	0	H
-0.045336	1	0	Healthy		0.127958	1	1	H		0.103323	0	0	H
0.0490272	1	0	Healthy		0.102117	1	1	H		0.0993519	0	0	H
0.0121932	1	0	Healthy		0.0912414	1	1	H		0.0445894	0	0	H
-0.0114191	0	0	Healthy		0.092999	1	1	H		0.00720025	0	0	H
-0.0292655	1	1	Healthy		0.0842801	1	1	H		0.776124	0	1	H
0.0140066	0	0	Healthy		0.0764547	1	1	H		0.0434269	1	1	H
0.0151966	0	0	Healthy		0.0614649	1	1	H		0.0975876	0	0	H
0.0246088	0	0	Healthy		0.0646098	1	1	H		0.0258753	0	0	H
0.168057	1	1	Healthy		0.0685984	1	1	H		0.0254146	0	0	H
0.0635363	0	0	Healthy		0.0688195	1	1	H		0.023972	0	0	H
0.107751	1	0	Healthy		0.0736383	1	1	H		0.0204989	0	0	H
0.0578377	0	0	Healthy		0.0755985	1	1	H		0.0148848	0	0	H
0.0457811	0	0	Healthy		0.0651374	0	1	H		0.0225833	0	0	H
0.0148261	1	0	Healthy		0.0530582	1	1	H		0.010208	0	1	H
0.0353875	0	0	Healthy		0.0544654	1	1	H		0.00956518	0	0	H
0.0306564	0	0	Healthy		0.0508618	0	1	H		0.00926378	0	0	H
0.0521662	0	0	Healthy		0.0793579	0	1	H		0.240431	0	0	H
0.0899359	0	0	Healthy		0.0665884	1	1	H		0.11814	1	1	H
0.0116854	0	0	Healthy		0.0687454	1	1	H		0.0396111	1	1	H
0.0177787	1	1	Healthy		0.0654699	0	1	H		0.0376543	0	0	H
0.0770531	0	0	Healthy		0.0593742	1	1	H		0.0371465	0	0	H
0.0123435	0	0	Healthy		0.0598838	1	1	H		0.0335556	0	0	H
0.0475937	0	0	Healthy		0.123341	0	1	H		0.0331948	1	1	H
0.0141147	0	0	Healthy		0.0750109	1	1	H		0.0293627	0	0	H
0.0169451	0	0	Healthy		0.0778946	1	1	H		0.0280133	0	0	H
0.0188077	0	0	Healthy		0.135237	0	1	H		0.0267188	0	0	H
0.0375984	0	0	Healthy		0.11311	1	1	H		0.0254737	0	0	H
0.00990063	0	0	Healthy		0.114795	1	1	H		0.0244618	0	0	H
0.0116327	0	0	Healthy		0.0789277	0	1	H		0.0239106	0	0	H
0.00769879	0	0	Healthy		0.0687446	1	1	H		0.022745	0	0	H
0.013313	0	0	Healthy		0.0557543	1	1	H		0.0201814	0	0	H
0.0306091	0	0	Healthy		0.214972	1	1	H		0.0195723	0	1	H
0.0439932	0	0	Healthy		0.158299	1	1	H		0.0182366	0	0	H
0.0250246	0	0	Healthy		0.098665	1	1	H		0.0168827	0	0	H
0.0261773	0	0	Healthy		0.116616	1	1	H		0.015782	0	0	H
0.0106958	0	0	Healthy		0.0828807	1	1	H		0.015518	0	0	H
0.0358284	0	0	Healthy		0.0863838	1	1	H		0.0151193	0	0	H
0.0494956	0	0	Healthy		0.0797457	1	1	H		0.0131289	0	0	H
0.0652308	1	0	Healthy		0.093499	1	1	H		0.0129551	0	0	H
0.0246351	1	0	Healthy		0.092322	1	1	H		0.012775	0	0	H
0.0146461	0	0	Healthy		0.0593779	1	1	H		0.0125106	0	0	H
0.00890581	0	0	Healthy		0.0692768	1	1	H		0.00941376	0	0	H
0.00393065	0	0	Healthy		-0.0576183	1	1	H		0.00932721	0	0	H
0.0218306	0	0	Healthy		0.136109	1	1	H		0.00877392	0	0	H
0.00416243	0	0	Healthy		0.139767	1	1	H		0.121859	1	1	H
0.0202997	0	0	Healthy		0.127425	0	1	H		0.0880178	0	1	H
0.0502624	0	0	Healthy		0.117164	0	1	H		0.0812515	1	1	H
0.00805022	0	0	Healthy		0.0901773	0	1	H		0.077388	0	1	H
0.0477872	0	0	Healthy		0.0900046	0	1	H		0.0743528	0	0	H
0.097188	0	1	Healthy		0.0857407	0	1	H		0.0677274	0	0	H
0.0126851	0	0	Healthy		0.0825593	0	1	H		0.0642923	1	1	H
0.0159901	0	0	Healthy		0.0785605	0	1	H		0.0633625	0	1	H
0.0089977	0	0	Healthy		0.0789999	0	1	H		0.0610948	0	0	H
0.00383088	0	0	Healthy		0.0684603	1	1	H		0.0488714	0	0	H
0.0204734	0	0	Healthy		0.084236	1	1	H		0.0449249	0	0	H
0.0371338	0	0	Healthy		0.0732401	1	1	H		0.0368978	0	0	H
0.0447241	0	0	Healthy		0.0533685	1	1	H		0.0353375	0	0	H
0.00716356	0	1	Healthy		0.0627877	1	1	H		0.0314627	1	1	H
-0.0046456	0	0	Healthy		0.0729851	1	1	H		0.0308791	0	1	H
0.0114624	0	0	Healthy		0.0816763	0	1	H		0.0240622	0	0	H
0.0735453	1	1	Healthy		0.0748036	0	1	H		0.0191075	0	0	H
0.0241627	1	1	Healthy		0.0763877	1	1	H		0.01714	0	0	H
0.0108367	0	0	Healthy		0.0659386	1	1	H		0.0119709	0	0	H
0.0278295	0	0	Healthy		0.0556363	1	1	H		0.189177	0	0	H
-0.0104799	1	0	Healthy		0.0732209	1	1	H		0.181316	0	0	H
-0.00982191	0	0	Healthy		0.0629064	1	1	H		0.0872993	0	0	H
-0.00683595	0	0	Healthy		-0.0625771	1	1	H		0.0617866	0	0	H
0.0119567	0	0	Healthy		-0.0716568	1	1	H		0.0610955	0	0	H
0.01269	0	0	Healthy		0.082474	1	1	H		0.0588867	0	0	H
0.0120014	0	0	Healthy		0.0678966	1	1	H		0.0474534	0	0	H
0.0121316	0	0	Healthy		0.0728735	1	1	H		0.0434956	0	0	H
0.00846121	0	0	Healthy		0.0662635	1	1	H		0.0329494	0	0	H
0.00796674	0	0	Healthy		0.067395	1	1	H		0.0322528	0	0	H
0.00812575	0	1	Healthy		0.152689	1	1	H		0.0307779	0	0	H
0.068591	1	1	Healthy		0.105573	1	1	H		0.0280549	0	0	H
0.0202016	1	1	Healthy		0.112689	1	1	H		0.0170678	0	0	H
0.00769841	0	0	Healthy		0.107274	1	1	H		0.0166337	0	0	H
0.016001	0	0	Healthy		0.0520166	1	1	H		0.0164906	0	0	H
0.0313837	0	0	Healthy		-0.0658673	1	1	H		0.0152752	0	0	H
-0.0261148	1	1	Healthy		-0.0507797	1	1	H		0.0125024	0	0	H
0.011272	0	0	Healthy		0.14183	1	1	H		0.0118088	0	0	H
0.00664366	0	0	Healthy		0.12815	1	1	H		0.010435	0	0	H
0.0110211	0	0	Healthy		0.149979	1	1	H		0.00918036	0	0	H
0.0211714	1	1	Healthy		0.13134	1	1	H		0.00891491	0	0	H
0.127081	1	1	Healthy		0.0864457	1	1	H		0.00807104	0	0	H
0.0804693	0	0	Healthy		0.0698734	1	1	H		0.00765833	0	0	H
0.0136283	0	0	Healthy		0.155336	1	1	H		0.00650349	0	0	H
0.0656054	0	0	Healthy		0.147934	1	1	H		0.00491354	0	0	H
-0.0028564	1	0	Healthy		0.170983	1	1	H		0.601364	0	0	H
0.0078427	0	0	Healthy		0.148575	1	1	H		0.113643	1	1	H
-0.00560342	0	0	Healthy		0.206617	1	1	H		0.0815135	1	0	H
-0.00500975	0	0	Healthy		0.12059	1	1	H		0.153334	1	0	H
0.0142553	0	0	Healthy		0.0944548	1	1	H		0.0654099	1	0	H
0.00877044	1	0	Healthy		0.135558	1	1	H		0.0571579	0	1	H
0.0362537	0	0	Healthy		0.0966172	1	1	H		0.0288616	0	0	H
0.0812516	0	0	Healthy		0.170495	0	0	H		0.0445938	1	0	H
0.0218455	1	0	Healthy		0.125287	0	0	H		0.0356694	0	0	H
0.0248961	0	0	Healthy		0.192269	0	0	H		0.0363894	0	0	H
0.0142545	0	0	Healthy		0.0973325	1	1	H		0.0263044	0	0	H
0.0158163	0	0	Healthy		0.0842971	1	1	H		0.0134147	0	0	H
0.00792472	0	0	Healthy		0.0895042	1	1	H		0.00753273	0	0	H
0.0233612	0	0	Healthy		0.0514188	1	1	H		0.0372166	1	0	H
0.031045	0	0	Healthy		0.086636	1	1	H		0.0160438	1	0	H
-0.0133539	1	0	Healthy		0.057799	1	1	H		0.0059559	0	1	H
0.0296478	0	0	Healthy		0.0694177	1	1	H		0.0470063	1	0	H
0.0140688	0	0	Healthy		0.0665878	1	1	H		0.00883054	0	0	H
-0.0290969	1	1	Healthy		0.062224	0	1	H		0.0130552	0	0	H
0.0133069	0	0	Healthy		0.0576084	0	0	H		0.0153357	0	0	H
0.0149287	1	1	Healthy		0.0771324	0	0	H		0.00422849	0	0	H
0.0179488	0	0	Healthy		0.0509714	0	0	H		0.176308	0	0	H
0.0480993	0	0	Healthy		0.0645928	0	0	H		0.0112035	1	0	H
0.0137955	0	0	Healthy		0.079311	0	0	H		0.016049	0	0	H
0.00794634	0	0	Healthy		0.0978268	0	0	H		0.0114738	0	0	H
0.0114692	0	0	Healthy		0.0523428	0	0	H		0.00841968	0	0	H
0.0073331	1	0	Healthy		0.142287	0	0	H		0.0168028	1	0	H
0.0111382	0	0	Healthy		0.110292	0	0	H		0.00876493	0	0	H
0.0467879	0	0	Healthy		0.114175	0	0	H		0.0201169	0	0	H
0.0100786	0	1	Healthy		0.0807573	0	0	H		0.0108641	0	0	H
0.0128061	0	0	Healthy		0.055521	1	1	H		0.0113174	0	0	H
0.0152226	0	0	Healthy		0.0698215	1	1	H		0.256312	0	1	H
0.00966554	0	0	Healthy		0.0699075	1	1	H		0.013594	0	0	H
0.063959	0	1	Healthy		0.0536102	1	1	H		0.00986882	0	0	H
0.00609961	0	0	Healthy		0.0503358	1	1	H		0.00812595	0	0	H
0.0370009	0	0	Healthy		0.0545954	1	1	H		0.00791839	0	0	H
0.0467654	0	0	Healthy		-0.0656513	1	1	H		0.163759	0	1	H
0.0199205	0	0	Healthy		0.137631	1	1	H		0.0666733	1	0	H
0.0290664	0	0	Healthy		0.181661	1	1	H		0.0510619	0	0	H
0.0186226	0	0	Healthy		0.147098	1	1	H		0.04965	0	1	H
0.0501993	0	0	Healthy		0.121371	1	1	H		0.0465094	0	0	H
0.0237857	0	0	Healthy		0.113274	1	1	H		0.0455087	0	1	H
0.0233815	0	0	Healthy		0.134865	1	1	H		0.0395132	0	0	H
0.0315997	0	0	Healthy		0.162729	1	1	H		0.0357294	0	1	H
-0.0219105	0	0	Healthy		0.0771738	1	1	H		0.0350513	0	0	H
0.0496617	0	0	Healthy		0.065756	1	1	H		0.0338584	0	0	H
0.00840575	0	0	Healthy		0.0751773	1	1	H		0.0329596	1	1	H
0.0269625	1	0	Healthy		0.0723316	1	1	H		0.0327837	0	0	H
0.0534057	1	1	Healthy		0.0934599	1	1	H		0.0288717	0	0	H
0.00864871	1	0	Healthy		0.0746163	1	1	H		0.0279799	0	0	H
0.0430719	1	0	Healthy		0.0788953	1	1	H		0.0248262	1	1	H
0.0135609	0	0	Healthy		0.0581119	1	1	H		0.0245024	0	1	H
0.0545418	1	1	Healthy		0.076334	0	0	H		0.0241959	0	1	H
0.0123767	0	0	Healthy		0.0551532	1	1	H		0.0239805	0	0	H
0.0172203	0	0	Healthy		0.0799745	1	1	H		0.0209625	0	0	H
0.00924421	0	0	Healthy		0.0910556	1	1	H		0.0207046	0	1	H
0.00671599	0	0	Healthy		0.087517	1	1	H		0.0199054	0	0	H
0.0103527	1	0	Healthy		0.0819588	1	1	H		0.0197822	0	0	H
0.00832026	0	0	Healthy		0.0890335	1	1	H		0.0186782	0	0	H
0.0284445	0	0	Healthy		0.0890573	1	1	H		0.0184056	0	1	H
-0.0107647	1	0	Healthy		0.113709	1	1	H		0.0161592	0	0	H
-0.0309011	0	0	Healthy		0.0806427	1	1	H		0.0160566	0	0	H
0.0398831	1	0	Healthy		0.0596266	1	1	H		0.0137776	0	0	H
0.0529677	1	0	Healthy		0.0763714	1	1	H		0.0132424	0	0	H
0.00619686	0	0	Healthy		0.0521198	1	1	H		0.0118476	0	0	H
0.0175931	0	0	Healthy		0.0544227	1	1	H		0.0117182	0	0	H
0.0231503	0	0	Healthy		0.08358	1	1	H		0.0113454	0	0	H
0.00528583	0	0	Healthy		0.0629883	1	1	H		0.262159	0	0	H
0.0206308	0	0	Healthy		0.098131	1	1	H		0.194244	0	0	H
0.0181531	0	0	Healthy		0.0926945	1	1	H		0.13193	0	0	H
0.0452606	0	0	Healthy		0.0936279	0	1	H		0.090769	0	0	H
0.0846985	1	1	Healthy		0.0863474	0	1	H		0.085468	0	0	H
0.0823897	1	1	Healthy		0.0897296	1	1	H		0.0450872	0	0	H
0.00182994	0	0	Healthy		0.0597184	1	1	H		0.0297711	0	0	H
0.0310862	0	0	Healthy		0.0674296	1	1	H		0.0291674	0	0	H
-0.0437324	0	0	Healthy		0.0548396	1	1	H		0.0247005	0	0	H
0.0503831	0	0	Healthy		0.0512449	1	1	H		0.0219167	1	0	H
0.021917	1	0	Healthy		0.0558433	1	1	H		0.0213071	0	0	H
0.0566755	0	0	Healthy		0.115906	1	1	H		0.016147	0	0	H
-0.00850544	0	0	Healthy		0.110013	1	1	H		0.0143367	0	0	H
0.017527	0	0	Healthy		0.0546658	1	1	H		0.013489	0	0	H
0.0272667	0	0	Healthy		0.0773483	0	1	H		0.0111013	0	0	H
0.0186926	0	1	Healthy		0.215942	1	1	H		0.00840591	0	0	H
0.0565229	0	0	Healthy		0.182178	1	1	H		0.201213	0	0	H
0.0428105	0	0	Healthy		0.194931	1	1	H		0.160423	0	1	H
0.0167661	0	0	Healthy		0.164559	1	1	H		0.0870078	1	1	H
0.0299339	0	0	Healthy		0.101227	1	1	H		0.0587904	0	0	H
0.0214782	0	0	Healthy		0.138402	1	1	H		0.0478082	0	0	H
0.0135369	0	0	Healthy		0.0954151	1	1	H		0.0330344	0	0	H
0.00980193	0	0	Healthy		0.091023	1	1	H		0.0298821	0	0	H
0.0154653	0	0	Healthy		0.183477	1	1	H		0.0296186	1	0	H
-0.0079823	0	0	Healthy		0.165969	1	1	H		0.0250729	0	0	H
-0.0505111	0	1	Healthy		0.206396	1	1	H		0.0158754	0	0	H
0.0125112	0	0	Healthy		0.0895776	1	1	H		0.0150871	1	0	H
0.00273148	0	0	Healthy		0.14572	1	1	H		0.0140393	1	1	H
0.0174876	1	1	Healthy		0.14346	1	1	H		0.0137083	1	0	H
0.0522302	1	1	Healthy		0.115148	1	1	H		0.0128927	1	0	H
0.082259	0	1	Healthy		0.0808899	1	1	H		0.0127697	0	0	H
0.102974	1	0	Healthy		0.0895262	1	1	H		0.0127419	1	0	H
0.143069	1	0	Healthy		0.0582144	1	1	H		0.012691	0	0	H
0.295367	1	1	Healthy		0.0562615	0	0	H		0.0125138	0	0	H
0.185139	1	0	Healthy		0.0557458	0	0	H		0.0119511	1	1	H
0.031109	0	0	Healthy		0.0724251	0	0	H		0.0118175	0	0	H
0.080795	0	0	Healthy		0.0513866	0	1	H		0.0113671	0	0	H
-0.014419	0	0	Healthy		0.0512978	1	1	H		0.0105176	0	0	H
-0.0376948	0	1	Healthy		0.0524429	1	1	H		0.0100833	0	0	H
-0.0445601	0	1	Healthy		0.069351	1	1	H		0.0100235	0	0	H
-0.0281089	1	0	Healthy		0.134803	1	1	H		0.00932573	0	0	H
0.0334512	0	1	Healthy		0.0559932	1	1	H		0.00878417	0	0	H
-0.0311722	0	1	Healthy		0.0589308	1	1	H		0.00825551	1	1	H
0.0563347	1	1	Healthy		0.12613	1	1	H		0.00819432	1	0	H
-0.10844	1	1	Healthy		0.0841991	1	1	H		0.00785215	0	0	H
0.0478256	0	0	Healthy		0.0827931	1	1	H		0.00773049	0	0	H
-0.0178503	0	0	Healthy		0.0587718	1	1	H		0.0073078	0	0	H
0.0570989	0	0	Healthy		0.107428	1	1	H		0.00722953	0	0	H
0.0631683	0	1	Healthy		0.0728399	1	1	H		0.00655617	0	0	H
0.0218108	0	0	Healthy		0.0762762	1	1	H		0.00635036	0	0	H
0.0481686	0	0	Healthy		0.0584565	1	1	H		0.00623082	0	0	H
0.043229	0	0	Healthy		0.111929	1	1	H		0.00615461	0	0	H
0.0437024	0	0	Healthy		0.0649292	1	1	H		0.00593028	0	0	H
-0.0142171	0	0	Healthy		0.0844235	1	1	H		0.00586408	0	0	H
-0.00329245	0	0	Healthy		0.088512	1	1	H		0.00546615	0	0	H
0.0626627	0	0	Healthy		0.099548	1	1	H		0.00531789	0	0	H
0.0334541	0	1	Healthy		0.071947	1	1	H		0.00517538	0	0	H
0.0218792	0	0	Healthy		0.1162	1	1	H		0.00490994	0	0	H
0.0166763	0	0	Healthy		0.0834536	1	1	H		0.00383682	1	0	H
-0.072596	1	1	Healthy		0.0526779	1	1	H		0.00344993	1	0	H
0.0191154	0	0	Healthy		0.0860387	1	1	H		0.00270628	0	0	H
0.00837379	0	0	Healthy		0.0621276	1	1	H		0.00269158	0	0	H
0.04289	0	0	Healthy		0.07624	1	1	H		0.0021851	1	0	H
-0.0131827	0	1	Healthy		0.061607	1	1	H		0.00156572	1	0	H
0.0617457	1	0	Healthy		0.071837	1	1	H		0.769292	0	0	H
0.0330676	0	0	Healthy		0.0612925	1	1	H		0.120878	0	1	H
0.151909	1	1	Healthy		0.0626169	1	1	H		0.0244061	0	0	H
0.068223	0	0	Healthy		0.054041	1	1	H		0.0175397	0	0	H
0.132362	1	0	Healthy		0.095591	1	1	H		0.0143244	0	0	H
0.0211025	0	0	Healthy		0.0873417	1	1	H		0.00842989	0	1	H
0.0624977	1	0	Healthy		0.0797381	1	1	H		0.00507507	0	0	H
0.0398545	1	0	Healthy		0.12416	1	1	H		0.00440245	0	0	H
-0.0205689	0	0	Healthy		0.065393	1	1	H		0.00402327	0	0	H
0.0123706	0	0	Healthy		0.0847364	1	1	H		0.00394438	0	0	H
-0.00566477	0	0	Healthy		0.0893216	1	1	H		0.00364464	0	0	H
-0.0150649	0	0	Healthy		0.0724138	1	1	H		0.0108997	0	1	H
-0.1128	0	0	Healthy		0.0613168	1	1	H		0.00357204	0	0	H
0.0202949	0	0	Healthy		0.0537653	1	1	H		0.00317037	0	0	H
0.0075783	0	0	Healthy		0.0817222	1	1	H		0.00316052	0	0	H
0.0111726	0	0	Healthy		0.0904466	1	1	H		0.0289294	0	1	H
0.00621078	0	0	Healthy		0.0764163	1	1	H		0.0173241	0	1	H
0.0142555	0	1	Healthy		0.0635994	1	1	H		0.00297186	0	0	H
-0.0137743	1	1	Healthy		0.0599242	1	1	H		0.00296263	1	1	H
0.0101694	1	0	Healthy		0.0594361	1	1	H		0.00295251	0	0	H
0.0106425	0	0	Healthy		0.105892	0	1	H		0.00266019	0	0	H
0.0189808	1	1	Healthy		0.124865	0	1	H		0.00261339	0	0	H
0.00619678	0	0	Healthy		0.0994666	0	1	H		0.00255912	0	0	H
0.00313277	0	0	Healthy		0.147079	0	1	H		0.00254025	0	0	H
0.00254528	0	0	Healthy		0.0657447	0	1	H		0.0025039	0	0	H
0.00355765	0	0	Healthy		0.0502941	1	1	H		0.00246907	0	0	H
0.0157419	1	0	Healthy		0.118965	0	0	H		0.00245108	0	0	H
0.00343977	0	0	Healthy		0.129267	0	0	H		0.00217137	0	0	H
0.00238526	0	0	Healthy		0.0560608	0	0	H		0.00206419	0	1	H
-0.00407995	0	0	Healthy		0.05161	0	0	H		0.00205897	0	0	H
0.147479	1	1	Healthy		0.0713405	1	1	H		0.0019906	0	1	H
0.0357442	0	1	Healthy		0.0660778	1	1	H		0.00928201	0	1	H
0.0535161	0	0	Healthy		0.0915506	1	1	H		0.00190631	0	1	H
0.0502313	0	0	Healthy		0.0622497	1	1	H		0.00742547	0	0	H
0.0441886	0	0	Healthy		0.0672739	1	1	H		0.00181279	0	1	H
0.0299543	0	0	Healthy		0.0674621	1	1	H		0.00158694	0	0	H
-0.0095816	0	0	Healthy		0.0959877	1	1	H		0.0015803	0	0	H
0.051346	0	0	Healthy		0.0926892	1	1	H		0.00147676	0	1	H
0.010108	0	0	Healthy		0.172375	1	1	H		0.0109046	0	1	H
0.00716604	0	0	Healthy		0.121345	1	1	H		0.00138391	0	0	H
0.0063075	0	0	Healthy		0.129076	1	1	H		0.00132207	0	0	H
0.00858805	0	0	Healthy		0.0768063	1	1	H		0.00130455	0	0	H
0.0103744	0	0	Healthy		0.060605	0	1	H		0.00124434	0	0	H
-0.00694332	0	0	Healthy		0.0810684	0	1	H		0.00848443	0	1	H
0.0123871	0	0	Healthy		0.105899	0	1	H		0.0010779	0	0	H
0.0107991	0	0	Healthy		0.0849015	1	1	H		0.00104527	0	0	H
0.00489463	0	0	Healthy		0.0970651	1	1	H		0.0009108	0	0	H
0.0289911	0	0	Healthy		0.0968563	1	1	H		0.000780951	0	0	H
0.0253671	0	0	Healthy		0.0734207	1	1	H		0.000718467	0	0	H
0.00897624	0	0	Healthy		0.0752084	1	1	H		0.000593777	0	0	H
0.0242136	0	0	Healthy		0.0782038	1	1	H		0.000505595	0	0	H
0.00382709	0	0	Healthy		0.0998387	1	1	H		0.000461952	0	0	H
0.0506584	0	0	Healthy		0.0879238	1	1	H		0.000420065	0	0	H
0.0395967	0	0	Healthy		0.0745995	1	1	H		0.000393442	0	0	H
0.0166174	0	0	Healthy		0.075344	1	1	H		0.000381643	0	0	H
0.0232347	0	0	Healthy		0.0873098	1	1	H		0.000246231	0	0	H
0.0346402	0	0	Healthy		0.0638775	1	1	H		0.000194495	0	0	H
0.0413931	0	0	Healthy		0.0567923	1	1	H		0.506473	0	0	H
0.0286275	0	0	Healthy		0.0941641	1	1	H		0.121512	1	1	H
0.00535891	0	0	Healthy		0.0779439	1	1	H		0.0755188	1	1	H
0.0322244	0	0	Healthy		0.0839304	1	1	H		0.0167313	0	0	H
0.0757172	0	0	Healthy		0.0950483	1	1	H		0.0149047	0	1	H
0.00655677	0	0	Healthy		0.0986155	1	1	H		0.0101391	0	0	H
0.0219287	0	0	Healthy		0.0626098	0	1	H		0.00910488	1	1	H
0.0518724	0	0	Healthy		0.0826804	0	1	H		0.00831469	0	1	H
-0.00669546	0	0	Healthy		0.0670159	0	1	H		0.00828733	0	0	H
0.00824735	0	0	Healthy		0.060084	0	1	H		0.00757851	0	1	H
0.0144727	1	0	Healthy		0.0867411	0	1	H		0.00754096	0	0	H
0.0243041	0	0	Healthy		0.114069	0	1	H		0.00707268	0	0	H
0.0377164	1	0	Healthy		0.0608143	0	1	H		0.00684949	0	1	H
0.0349695	0	0	Healthy		0.0842821	0	1	H		0.00627105	1	1	H
0.0339547	0	0	Healthy		0.0730486	0	1	H		0.00535965	0	0	H
0.0919764	1	0	Healthy		0.0798853	0	1	H		0.00507924	0	0	H
0.00733154	0	0	Healthy		0.0726053	1	1	H		0.00461584	0	0	H
0.0691126	1	1	Healthy		0.0518131	1	1	H		0.0045765	0	0	H
0.0084701	0	0	Healthy		0.0538778	1	1	H		0.00435968	0	0	H
0.0162687	0	0	Healthy		0.051405	1	1	H		0.0042114	0	0	H
0.0339761	0	0	Healthy		0.0594214	1	1	H		0.00400158	0	0	H
0.0287839	0	0	Healthy		0.0534989	1	1	H		0.0037795	0	0	H
0.0241292	0	0	Healthy		0.0523566	1	1	H		0.00366989	0	0	H
0.0708744	0	1	Healthy		0.0529446	1	1	H		0.00300575	0	0	H
0.00592059	0	0	Healthy		0.053154	1	1	H		0.00275222	0	0	H
0.00793761	0	0	Healthy		0.050438	1	1	H		0.00244434	0	0	H
0.0101263	0	0	Healthy		0.0647965	1	1	H		0.00230231	0	0	H
0.00315173	0	0	Healthy		0.0828801	1	1	H		0.00213496	0	0	H
0.00751954	0	0	Healthy		0.072099	1	1	H		0.00169024	0	0	H
0.0201383	0	0	Healthy		0.0556747	1	1	H		0.00159019	0	0	H
0.0194359	0	0	Healthy		0.112277	1	1	H		0.00148814	0	0	H
0.0341369	0	0	Healthy		0.0691376	1	1	H		0.00121028	0	0	H
0.0239723	0	0	Healthy		0.0713403	1	1	H		0.245762	0	0	H
0.0108246	0	0	Healthy		0.0851555	1	1	H		0.150859	0	0	H
0.0216432	1	0	Healthy		0.0752483	1	1	H		0.126638	0	0	H
0.022258	0	0	Healthy		0.0672961	1	1	H		0.0722163	0	0	H
0.0263036	1	0	Healthy		0.126694	1	0	H		0.0698813	0	1	H
0.0122102	0	0	Healthy		0.103852	1	0	H		0.0656848	1	1	H
0.0136142	1	0	Healthy		0.0660612	1	0	H		0.0575825	0	0	H
0.0212687	1	0	Healthy		0.0955444	1	0	H		0.0486981	0	0	H
0.00853317	0	0	Healthy		0.130716	1	0	H		0.0190737	0	1	H
0.00979993	0	0	Healthy		0.0933379	1	0	H		0.0168043	0	0	H
0.107828	0	0	Healthy		0.0550693	1	1	H		0.0149288	0	0	H
-0.0113051	0	0	Healthy		0.113938	1	1	H		0.0134317	0	1	H
0.0149683	0	0	Healthy		0.0535527	0	1	H		0.0117853	0	0	H
0.0106396	0	0	Healthy		0.0545542	1	1	H		0.0104187	0	0	H
0.0131478	0	0	Healthy		0.0690888	1	1	H		0.00992353	0	0	H
0.0122187	0	0	Healthy		0.0907604	1	1	H		0.00890484	0	0	H
0.019075	0	1	Healthy		0.0777216	1	1	H		0.00873171	0	1	H
-0.0381604	0	0	Healthy		0.0800242	1	1	H		0.00873126	0	0	H
0.0278657	0	0	Healthy		-0.0705262	1	1	H		0.00760421	0	0	H
0.0687607	0	1	Healthy		-0.0943212	1	1	H		0.00727765	0	0	H
0.0572436	0	0	Healthy		-0.0636417	1	1	H		0.00695482	0	0	H
0.0566433	0	0	Healthy		-0.068801	1	1	H		0.00628236	0	0	H
0.057399	0	0	Healthy		0.0795967	1	1	H		0.00438972	0	0	H
0.0205627	0	0	Healthy		0.113318	1	1	H		0.00390474	0	0	H
-0.0146311	1	0	Healthy		0.121327	1	1	H		0.00353013	0	0	H
-0.0361771	1	1	Healthy		0.0663241	1	1	H		0.396241	0	0	H
-0.0117885	0	0	Healthy		-0.0571357	1	1	H		0.120252	0	0	H
-0.0200749	0	0	Healthy		-0.0595539	1	1	H		0.0747215	0	0	H
-0.0092813	0	0	Healthy		0.0564673	1	1	H		0.0606703	0	0	H
0.0208629	0	0	Healthy		0.0691622	1	1	H		0.0512657	0	0	H
0.0205338	0	1	Healthy		0.0838453	1	1	H		0.0498898	0	0	H
-0.0134848	0	0	Healthy		0.075745	1	1	H		0.0427803	0	0	H
0.0249866	0	0	Healthy		0.0523894	1	1	H		0.0388165	0	0	H
0.100347	0	1	Healthy		0.0847399	1	1	H		0.0381689	0	0	H
0.0218613	0	1	Healthy		0.0852042	1	1	H		0.0375154	0	0	H
0.0123859	1	0	Healthy		0.149777	1	1	H		0.0342107	0	0	H
0.0272501	0	0	Healthy		0.127813	0	1	H		0.0302196	0	0	H
0.0119608	0	0	Healthy		0.105156	0	1	H		0.0252486	0	0	H
0.0629867	0	0	Healthy		0.107873	1	1	H		0.356811	0	0	H
0.0537096	0	0	Healthy		0.0614309	1	1	H		0.113084	1	0	H
0.00914387	1	0	Healthy		0.0608483	1	1	H		0.101932	0	0	H
0.0438063	0	0	Healthy		0.0855563	1	1	H		0.0984107	0	0	H
0.0610275	0	0	Healthy		0.110338	1	1	H		0.031729	1	0	H
0.0269371	0	0	Healthy		0.0953116	0	1	H		0.0222439	1	0	H
0.0384942	0	0	Healthy		0.158368	0	1	H		0.0191073	0	0	H
0.0131624	0	0	Healthy		0.165177	0	0	H		0.0166572	0	0	H
0.0088863	1	0	Healthy		0.0863398	0	0	H		0.0154719	1	0	H
0.0370928	1	1	Healthy		0.108874	0	0	H		0.0145809	0	0	H
-0.00513052	0	0	Healthy		0.0904287	0	0	H		0.0136277	0	0	H
0.00942111	0	0	Healthy		0.118912	0	0	H		0.0124874	0	0	H
0.00486453	0	0	Healthy		0.0829901	0	0	H		0.0110644	0	0	H
0.0184924	0	1	Healthy		0.051601	0	0	H		0.0107172	0	0	H
0.00423327	0	0	Healthy		0.103904	0	0	H		0.00947995	0	0	H
0.00410835	0	0	Healthy		0.117385	0	0	H		0.00912743	0	0	H
0.00492922	0	0	Healthy		0.106697	0	0	H		0.0090454	0	0	H
0.0115332	0	0	Healthy		0.126184	0	1	H		0.00886918	0	0	H
0.00470551	0	0	Healthy		0.0809905	1	1	H		0.00790936	0	0	H
0.00748326	0	0	Healthy		0.0912057	1	1	H		0.00779176	0	0	H
0.00836383	0	0	Healthy		0.0990053	1	1	H		0.00730993	0	0	H
0.00666409	0	0	Healthy		0.0992869	1	1	H		0.0070783	0	0	H
0.00862685	0	0	Healthy		0.0622667	1	1	H		0.00691995	0	0	H
0.0881836	0	0	Healthy		0.0565341	1	1	H		0.00656765	0	1	H
0.0218026	0	0	Healthy		0.12661	1	1	H		0.00641065	0	0	H
0.0603011	0	0	Healthy		0.130215	1	1	H		0.00608212	0	0	H
0.00714856	0	0	Healthy		0.185538	1	1	H		0.00551457	0	0	H
0.00402102	0	0	Healthy		0.157076	1	0	H		0.00546446	0	0	H
0.00947968	1	0	Healthy		0.126834	1	0	H		0.00442211	0	0	H
0.00704327	1	0	Healthy		0.117881	1	0	H		0.00408678	0	0	H
0.016429	0	0	Healthy		-0.10223	1	1	H		0.00403616	0	0	H
0.0133413	0	0	Healthy		0.0975292	1	1	H		0.0037542	0	0	H
-0.00289176	0	0	Healthy		0.0798193	1	1	H		0.00372457	0	0	H
0.0110806	1	0	Healthy		0.0872678	1	1	H		0.0036516	0	0	H
0.0213107	1	1	Healthy		0.125801	1	1	H		0.00364729	0	0	H
-0.0103477	0	0	Healthy		0.0909978	1	1	H		0.00343349	0	0	H
-0.00837788	1	0	Healthy		-0.0523018	1	1	H		0.00342437	1	0	H
0.00909829	0	0	Healthy		0.0767842	1	1	H		0.00341932	0	0	H
-0.0137422	1	0	Healthy		0.125445	1	1	H		0.00341041	0	0	H
-0.0204092	1	0	Healthy		0.0630019	1	1	H		0.003379	0	0	H
-0.01826	0	0	Healthy		0.0641239	1	1	H		0.00297702	0	0	H
-0.0275603	1	0	Healthy		0.0987641	0	1	H		0.00294022	0	0	H
0.160833	0	1	Healthy		0.0593532	0	1	H		0.00251984	0	0	H
0.0456602	1	0	Healthy		0.0726525	0	1	H		0.00219439	0	0	H
0.0570254	0	0	Healthy		0.0655168	1	1	H		0.00183978	0	0	H
-0.010977	1	0	Healthy		0.062003	1	1	H		0.00111701	0	0	H
0.203714	1	1	Healthy		0.0512151	1	1	H		0.00052727	0	0	H
0.0315328	0	1	Healthy		0.0539638	1	1	H		0.313655	0	0	H
0.012632	0	0	Healthy		0.0553275	1	1	H		0.0956677	0	0	H
0.0922298	0	0	Healthy		0.0635081	1	1	H		0.069006	1	1	H
0.00774598	0	0	Healthy		0.0574749	1	1	H		0.0646635	0	0	H
0.0573115	1	0	Healthy		0.0651755	1	1	H		0.0444937	1	0	H
0.0906773	0	0	Healthy		0.0610828	0	1	H		0.0379997	0	0	H
0.0172708	0	0	Healthy		0.0536207	1	1	H		0.0363784	1	0	H
-0.0216104	0	0	Healthy		0.0530491	1	1	H		0.0345373	0	0	H
-0.0259156	1	0	Healthy		0.0707548	1	1	H		0.0283187	0	0	H
0.114274	1	1	Healthy		0.0637179	1	1	H		0.0248717	0	0	H
0.0312619	0	1	Healthy		0.0709238	1	1	H		0.0237108	0	0	H
0.00525675	0	0	Healthy		0.0663726	1	1	H		0.0222135	0	0	H
0.0928252	0	0	Healthy		0.0594579	1	1	H		0.0206172	0	0	H
-0.00405305	0	0	Healthy		0.0671734	1	1	H		0.0179849	1	1	H
0.00591759	0	0	Healthy		0.0871423	1	1	H		0.0165813	0	0	H
0.0291976	1	1	Healthy		0.107306	1	1	H		0.0158134	1	0	H
0.026467	0	0	Healthy		0.0712479	0	1	H		0.0143604	0	0	H
0.0151316	0	0	Healthy		0.0960178	1	1	H		0.0141057	0	0	H
0.0538198	0	0	Healthy		0.134132	1	1	H		0.0133292	1	0	H
0.00868194	0	0	Healthy		0.115666	1	1	H		0.0128388	0	0	H
0.0198444	0	0	Healthy		0.161527	1	1	H		0.0111341	0	0	H
0.0388164	0	0	Healthy		0.086906	1	1	H		0.0101495	0	0	H
0.00789346	0	0	Healthy		0.0895631	1	1	H		0.00989457	0	0	H
0.0301132	0	1	Healthy		0.087347	1	1	H		0.00971065	0	0	H
0.0102634	0	0	Healthy		0.10297	1	1	H		0.00879769	0	0	H
-0.0093984	0	0	Healthy		0.0606451	1	1	H		0.00544719	0	0	H
-0.0104616	0	0	Healthy		0.0952437	1	1	H		0.00537503	0	0	H
0.00650719	0	0	Healthy		0.114309	1	1	H		0.0050764	1	0	H
0.104506	0	0	Healthy		-0.0554619	1	1	H		0.00484989	1	0	H
-0.00655991	0	0	Healthy		-0.0652501	1	1	H		0.00433607	0	0	H
0.0107913	0	0	Healthy		-0.0589078	1	1	H		0.00408181	1	0	H
0.0103126	0	0	Healthy		-0.0697267	1	1	H		0.337941	0	0	H
0.0146784	1	0	Healthy		0.0507076	1	1	H		0.153021	0	0	H
0.00874199	0	0	Healthy		0.0835101	1	1	H		0.129562	0	1	H
0.0122535	1	0	Healthy		0.0766865	1	1	H		0.094462	0	0	H
0.0208104	0	0	Healthy		0.0543947	1	1	H		0.0356005	1	0	H
0.0111999	0	0	Healthy		0.102815	1	1	H		0.0236832	0	0	H
0.0162094	0	0	Healthy		0.0761011	1	1	H		0.0174222	0	0	H
0.0426727	0	0	Healthy		0.106769	1	1	H		0.0163187	1	1	H
0.0266492	0	0	Healthy		0.0800981	1	1	H		0.0133053	0	0	H
0.0288306	0	0	Healthy		0.094905	1	1	H		0.00904841	0	0	H
0.00800918	0	0	Healthy		0.0891635	0	1	H		0.00716574	0	0	H
0.018294	0	0	Healthy		0.10242	0	1	H		0.00607886	0	0	H
0.00639295	0	0	Healthy		0.0873432	1	1	H		0.00604041	0	0	H
-0.0193478	0	0	Healthy		0.0751437	1	1	H		0.00592932	0	0	H
-0.0230259	0	1	Healthy		0.0536941	1	1	H		0.00578348	0	0	H
0.0621693	0	1	Healthy		0.0555346	1	1	H		0.00565494	0	0	H
0.0430176	0	0	Healthy		0.0717532	0	0	H		0.00557735	1	1	H
0.0213237	0	0	Healthy		0.0621551	1	0	H		0.00509501	1	0	H
0.0589102	0	0	Healthy		0.0572637	1	0	H		0.00459124	0	0	H
0.111428	0	0	Healthy		0.0632038	1	0	H		0.00442577	1	0	H
0.0920621	0	0	Healthy		0.0584709	1	0	H		0.00421447	0	0	H
0.0795562	0	0	Healthy		0.12449	0	1	H		0.0041859	0	0	H
0.0658236	0	0	Healthy		0.0871872	1	1	H		0.00409535	0	0	H
0.0648226	0	1	Healthy		0.0662769	1	1	H		0.00407113	1	0	H
-0.00775933	0	0	Healthy		0.0692899	1	1	H		0.00379445	0	0	H
0.00813185	0	0	Healthy		0.0517281	1	1	H		0.00379202	0	0	H
0.0800938	0	0	Healthy		0.0505605	0	1	H		0.00379075	0	0	H
0.0109787	0	0	Healthy		0.0502071	0	1	H		0.00376674	0	0	H
0.0492054	1	1	Healthy		0.0534588	0	1	H		0.00376399	0	0	H
0.0244682	0	0	Healthy		0.0518281	1	1	H		0.00364341	0	0	H
0.0111948	0	0	Healthy		0.0508351	1	1	H		0.00335738	0	0	H
0.0441504	0	0	Healthy		0.0921839	1	1	H		0.0033522	1	0	H
0.0403731	0	0	Healthy		0.0501136	1	1	H		0.00317518	0	0	H
-0.0111556	0	0	Healthy		0.0748262	0	1	H		0.00302338	0	0	H
-0.00909611	0	0	Healthy		0.0940524	0	0	H		0.00299409	0	0	H
-0.0201801	0	0	Healthy		0.0881317	0	1	H		0.00295802	0	0	H
-0.00893391	0	0	Healthy		0.114365	0	0	H		0.00290282	0	0	H
-0.0149892	0	0	Healthy		0.104284	0	1	H		0.00287534	0	0	H
-0.00979644	0	0	Healthy		0.173001	0	0	H		0.00286848	0	0	H
-0.0365871	0	0	Healthy		0.138445	0	1	H		0.00285826	1	1	H
-0.0461931	0	1	Healthy		0.0911567	0	1	H		0.00260275	0	0	H
0.0161823	1	0	Healthy		0.0900368	0	0	H		0.00249261	0	0	H
0.0136706	1	0	Healthy		0.0718253	0	1	H		0.00242042	0	0	H
0.0137135	1	0	Healthy		0.0775748	0	1	H		0.00241559	0	0	H
0.00799658	0	0	Healthy		0.115537	0	0	H		0.0023253	0	1	H
-0.00876376	0	0	Healthy		0.101031	0	1	H		0.00230878	0	0	H
0.00839982	0	0	Healthy		0.0619575	0	0	H		0.0022867	0	0	H
0.0140632	0	0	Healthy		0.141905	0	1	H		0.00227412	0	0	H
0.0226942	0	0	Healthy		0.074656	0	1	H		0.00208241	0	0	H
0.0191336	0	0	Healthy		0.0785943	0	1	H		0.00202654	0	0	H
-0.00687715	0	0	Healthy		0.10623	0	1	H		0.00187129	0	0	H
0.0621478	0	1	Healthy		0.0871062	0	1	H		0.00183341	0	0	H
0.0654989	1	1	Healthy		0.0618629	0	1	H		0.00182849	0	0	H
0.0102325	0	0	Healthy		0.0618822	0	1	H		0.00173627	0	0	H
0.0931157	0	0	Healthy		0.170962	0	1	H		0.00166181	0	0	H
-0.0118608	1	1	Healthy		0.102715	1	1	H		0.00154347	0	0	H
0.00718451	0	0	Healthy		0.0949429	1	1	H		0.00145477	0	0	H
-0.00242601	0	0	Healthy		0.0955358	1	1	H		0.00141541	0	0	H
0.0198586	1	1	Healthy		0.106205	1	1	H		0.00137027	0	0	H
0.0103247	0	0	Healthy		0.0570449	1	1	H		0.00129582	0	0	H
0.0460382	0	0	Healthy		0.0900343	1	1	H		0.00106755	0	0	H
0.0297682	0	1	Healthy		0.0702266	1	1	H		0.000994339	0	0	H
0.0236231	1	0	Healthy		0.0969165	1	1	H		0.000989079	0	0	H
0.0163257	0	0	Healthy		0.0592523	0	1	H		0.000811468	0	0	H
0.0344872	0	0	Healthy		0.1188	0	0	H		0.000702023	0	0	H
0.0641852	0	0	Healthy		0.0714963	0	0	H		0.660065	0	0	H
0.00691833	0	0	Healthy		0.0726906	0	0	H		0.0414424	0	0	H
0.0406134	0	0	Healthy		0.0973951	0	0	H		0.0250486	0	0	H
-0.00998058	0	0	Healthy		0.0651999	0	0	H		0.0224044	1	0	H
-0.0155299	0	0	Healthy		0.0632507	0	1	H		0.0217388	1	0	H
0.0597104	1	0	Healthy		0.0558137	0	1	H		0.0190669	0	0	H
0.0206952	0	0	Healthy		0.147307	0	1	H		0.0141062	0	0	H
0.0507662	1	1	Healthy		0.0928896	1	1	H		0.0129357	1	1	H
0.014055	0	0	Healthy		0.0876983	1	1	H		0.0129107	1	1	H
0.0126572	0	0	Healthy		0.0971401	1	1	H		0.0108845	0	0	H
0.0106857	0	0	Healthy		0.0890554	1	1	H		0.0103969	1	0	H
0.00986793	0	0	Healthy		0.050992	1	1	H		0.0098383	0	0	H
0.0324126	1	1	Healthy		0.0848807	1	1	H		0.00954275	0	0	H
0.0220451	0	0	Healthy		0.0834339	1	1	H		0.00796655	0	0	H
0.0156422	0	0	Healthy		0.0780421	1	1	H		0.00688117	0	0	H
0.00638256	0	0	Healthy		0.0820771	1	1	H		0.00601228	1	1	H
0.00690371	1	0	Healthy		0.197999	1	1	H		0.00583744	0	0	H
0.00625728	0	0	Healthy		0.0736214	1	1	H		0.00559568	0	0	H
0.0266952	1	0	Healthy		0.0943262	1	1	H		0.00459717	1	0	H
0.0216025	1	0	Healthy		0.0530865	1	1	H		0.00393356	0	0	H
0.0219896	1	1	Healthy		0.0801193	1	1	H		0.00359153	0	1	H
0.0110173	0	0	Healthy		0.0726168	1	1	H		0.00347764	1	0	H
0.00906179	0	0	Healthy		0.0849063	1	1	H		0.00341286	0	0	H
-0.0397552	0	1	Healthy		0.0880386	1	1	H		0.00313092	0	0	H
0.048513	0	0	Healthy		0.0828378	1	1	H		0.00300645	1	0	H
0.0324678	1	0	Healthy		0.0859721	1	1	H		0.00270539	1	1	H
0.0297356	0	0	Healthy		0.182658	1	1	H		0.00269834	1	0	H
0.0148701	0	0	Healthy		0.0792784	1	1	H		0.00269334	1	1	H
-0.0137426	1	0	Healthy		0.0994531	1	1	H		0.00264701	0	0	H
0.0406399	1	0	Healthy		0.0758586	1	1	H		0.00248035	0	0	H
0.0123892	0	0	Healthy		0.0832245	0	1	H		0.00244123	1	0	H
0.0260174	0	0	Healthy		0.0908112	0	1	H		0.00243306	0	0	H
-0.00683191	0	0	Healthy		0.103181	0	1	H		0.00236276	0	0	H
0.0126268	0	0	Healthy		0.0517653	0	1	H		0.00234751	0	0	H
-0.0134029	0	0	Healthy		0.0669571	0	1	H		0.00226508	0	0	H
-0.00704584	0	0	Healthy		0.0626619	0	1	H		0.00215405	1	0	H
-0.00814212	0	0	Healthy		0.0796219	1	1	H		0.00213981	0	0	H
0.0230685	0	0	Healthy		0.0731379	1	1	H		0.00212294	0	0	H
0.00398689	0	0	Healthy		0.147535	1	1	H		0.00209985	1	1	H
0.0118874	0	0	Healthy		0.0881435	1	1	H		0.00192964	0	0	H
0.021793	0	0	Healthy		0.136331	1	1	H		0.00192877	1	0	H
0.0492568	0	0	Healthy		0.112315	1	1	H		0.00192459	1	0	H
0.00780861	0	0	Healthy		0.0960369	1	1	H		0.00189063	0	0	H
0.0089994	0	0	Healthy		0.0903215	1	1	H		0.00182155	0	0	H
0.0431886	0	0	Healthy		0.0760507	1	1	H		0.00172227	0	0	H
0.00701824	0	0	Healthy		0.0795087	1	1	H		0.00147544	0	0	H
0.0151575	0	0	Healthy		0.0595103	1	1	H		0.00146436	0	0	H
0.0161023	0	0	Healthy		0.0945537	1	1	H		0.00137676	0	0	H
0.00557403	0	0	Healthy		0.10488	1	1	H		0.00137261	0	0	H
0.0138464	0	0	Healthy		0.0797809	1	1	H		0.00132459	0	0	H
0.0185036	0	0	Healthy		0.0655353	1	1	H		0.00132356	0	1	H
0.0223526	1	0	Healthy		0.0680631	1	1	H		0.0013045	0	0	H
0.105142	0	0	Healthy		0.0523235	1	1	H		0.00127709	1	0	H
0.0332353	0	0	Healthy		0.0854455	1	1	H		0.00127702	0	0	H
0.0114729	0	0	Healthy		0.146279	1	1	H		0.00124777	0	0	H
0.0558216	0	0	Healthy		0.0594915	1	1	H		0.001233	0	0	H
0.0210784	0	0	Healthy		0.0787664	1	1	H		0.0012166	0	0	H
0.0626097	0	0	Healthy		0.0978851	1	1	H		0.00121569	1	0	H
0.0110872	0	0	Healthy		0.0815797	1	1	H		0.00121509	0	0	H
0.024998	0	0	Healthy		0.127136	1	1	H		0.00106417	0	0	H
0.0556453	0	0	Healthy		0.0727355	1	1	H		0.00102782	1	0	H
0.191225	1	0	Healthy		0.0722699	1	1	H		0.000869006	0	0	H
0.0164084	0	0	Healthy		0.0679384	1	1	H		0.000795109	0	0	H
0.0280753	1	1	Healthy		0.060982	0	0	H		0.0007237	0	0	H
0.090134	0	1	Healthy		0.0691259	0	0	H		0.000689904	0	0	H
0.0078049	0	0	Healthy		0.0619369	0	0	H		0.000681305	0	0	H
0.00940427	0	0	Healthy		0.0581598	0	0	H		0.000598366	1	0	H
0.0060545	0	0	Healthy		0.0628788	0	0	H		0.000547492	0	0	H
0.0323768	0	0	Healthy		0.0539946	1	0	H		0.000444991	0	0	H
0.00688345	0	0	Healthy		0.106499	0	1	H		0.000434898	0	0	H
0.0101408	0	0	Healthy		0.149012	0	1	H		0.000423338	0	0	H
0.0121322	0	0	Healthy		0.124732	0	1	H		0.000289921	0	0	H
0.0176718	0	0	Healthy		0.154832	0	1	H		0.000257208	0	0	H
0.0164594	0	0	Healthy		-0.0624803	1	1	H		0.000195771	0	0	H
0.00852056	0	0	Healthy		-0.0516958	1	1	H		0.182081	0	0	H
0.011607	0	0	Healthy		-0.0709663	1	1	H		0.101967	0	0	H
0.00949897	0	0	Healthy		-0.0527693	1	1	H		0.0801133	0	0	H
0.00484499	0	0	Healthy		-0.0620152	1	1	H		0.0746503	0	0	H
0.00668174	0	0	Healthy		-0.0549311	1	1	H		0.0639806	0	0	H
0.0165563	0	0	Healthy		-0.0877937	1	1	H		0.0389878	0	0	H
0.0197074	0	0	Healthy		0.0919059	0	1	H		0.0360181	0	0	H
0.0210309	0	0	Healthy		0.143137	0	1	H		0.027681	0	0	H
0.0278108	0	0	Healthy		0.130098	0	1	H		0.0267078	0	0	H
0.0511239	0	1	Healthy		0.107807	1	1	H		0.0241899	0	0	H
-0.0141745	1	0	Healthy		0.136781	1	1	H		0.0226182	0	0	H
-0.0297416	1	1	Healthy		0.178635	1	1	H		0.018224	0	0	H
-0.0226944	1	0	Healthy		0.141574	1	1	H		0.015911	0	0	H
-0.0102764	1	0	Healthy		0.0981419	1	1	H		0.0148374	0	0	H
0.0103987	0	0	Healthy		0.0590439	1	1	H		0.0143454	0	0	H
0.0429498	1	1	Healthy		0.125101	1	1	H		0.0138879	0	0	H
0.093384	0	0	Healthy		0.0878574	1	1	H		0.0134867	0	0	H
0.0411955	0	0	Healthy		0.0543097	1	1	H		0.0133976	0	0	H
0.0145199	0	1	Healthy		0.104085	1	1	H		0.0118247	0	0	H
-0.0316381	0	1	Healthy		0.0976213	1	1	H		0.0111857	0	0	H
-0.0064701	0	0	Healthy		0.0730401	1	1	H		0.0106241	0	0	H
-0.0108094	0	0	Healthy		0.100439	0	1	H		0.0104683	0	0	H
0.0283202	0	0	Healthy		0.0748394	0	1	H		0.0103619	0	0	H
0.0754302	0	0	Healthy		0.0980518	0	1	H		0.0101228	0	0	H
0.00538143	0	0	Healthy		0.0783668	0	1	H		0.00979871	0	0	H
0.0112891	0	0	Healthy		0.0697507	0	1	H		0.0092153	0	0	H
0.0114017	1	0	Healthy		0.0533815	0	1	H		0.0087029	0	0	H
0.15437	1	1	Healthy		0.1331	0	1	H		0.00850498	0	0	H
0.020161	1	0	Healthy		0.123569	0	1	H		0.00816403	0	0	H
0.0497215	0	0	Healthy		0.0557758	0	1	H		0.00800818	0	0	H
0.0177519	0	0	Healthy		0.120745	0	1	H		0.00793194	1	1	H
0.0133201	0	0	Healthy		0.116713	0	1	H		0.00780671	0	0	H
0.0162502	0	0	Healthy		0.0639812	0	1	H		0.00764351	0	0	H
0.0350615	0	0	Healthy		0.0646491	0	1	H		0.00754184	0	0	H
0.0266027	0	0	Healthy		0.0816385	0	1	H		0.00725956	0	0	H
0.00682243	0	0	Healthy		0.0614984	0	1	H		0.00724078	0	0	H
0.0744706	1	1	Healthy		0.0640394	0	1	H		0.00705037	0	0	H
0.020898	0	0	Healthy		0.058726	0	1	H		0.00689264	0	0	H
0.0226818	1	0	Healthy		0.0640958	0	1	H		0.00566684	0	0	H
0.0546366	1	0	Healthy		0.0862838	0	1	H		0.00556045	0	0	H
-0.0120134	0	0	Healthy		0.0711845	0	1	H		0.00541243	0	0	H
-0.01374	0	0	Healthy		0.0626446	0	1	H		0.00502847	0	0	H
0.01444	0	0	Healthy		0.115827	0	1	H		0.00487754	0	0	H
0.0551043	1	0	Healthy		0.0682804	1	0	H		0.00433449	0	0	H
0.0169035	0	0	Healthy		0.0511225	1	0	H		0.00422002	0	0	H
-0.00380525	0	0	Healthy		0.0626671	1	1	H		0.00290903	0	0	H
0.0136064	0	0	Healthy		0.0500632	1	1	H		0.00255629	0	0	H
0.0127709	0	0	Healthy		0.0615378	1	1	H		0.269977	0	0	H
0.0294352	0	0	Healthy		0.120015	1	1	H		0.0914366	0	0	H
-0.00716211	0	0	Healthy		0.150237	1	1	H		0.0707503	0	0	H
-0.00395904	0	0	Healthy		0.100603	1	1	H		0.0696672	0	0	H
0.181908	0	0	Healthy		0.113599	1	1	H		0.0473427	0	0	H
0.0412478	0	0	Healthy		0.0801537	1	1	H		0.0377754	1	0	H
0.0100175	0	0	Healthy		0.103693	1	1	H		0.0365335	0	0	H
0.101722	0	0	Healthy		0.183195	1	1	H		0.0330843	0	0	H
0.0351185	0	0	Healthy		0.208498	1	1	H		0.0281942	0	0	H
0.0180692	0	0	Healthy		0.133156	0	1	H		0.0238551	0	0	H
0.0626887	0	0	Healthy		0.0989892	1	1	H		0.0224611	0	0	H
0.0237412	0	0	Healthy		0.0796661	1	1	H		0.021811	0	0	H
0.0818582	0	0	Healthy		0.119695	1	1	H		0.0191138	0	0	H
0.058445	1	0	Healthy		-0.0504867	1	1	H		0.0177621	0	0	H
0.0267246	1	0	Healthy		0.177038	1	1	H		0.0163263	0	0	H
0.0843416	0	0	Healthy		0.0987754	1	1	H		0.0140711	0	0	H
-0.0504452	1	0	Healthy		0.0675632	1	1	H		0.0131347	0	0	H
0.00470028	1	0	Healthy		0.134935	1	1	H		0.0128744	0	0	H
0.0968125	0	0	Healthy		0.111335	1	1	H		0.0113027	0	0	H
0.0162812	0	0	Healthy		0.0507115	1	1	H		0.00980621	0	0	H
0.01909	0	0	Healthy		0.0840482	1	1	H		0.00910347	0	0	H
0.0386637	1	0	Healthy		0.0546673	1	1	H		0.00828766	0	0	H
0.0331702	0	0	Healthy		0.11208	1	1	H		0.00806657	0	0	H
0.0362255	0	0	Healthy		0.154024	1	1	H		0.00766083	0	0	H
0.25725	0	0	Healthy		0.0845852	1	1	H		0.00709326	0	0	H
0.0281541	0	0	Healthy		0.0908222	1	1	H		0.00691162	0	0	H
0.145893	0	0	Healthy		0.118708	1	1	H		0.00686377	0	0	H
0.128548	0	0	Healthy		0.131354	1	1	H		0.00657012	0	0	H
0.12725	0	0	Healthy		0.215766	1	1	H		0.00638282	0	0	H
0.269142	0	0	Healthy		0.118226	1	1	H		0.00605691	0	0	H
0.0426447	0	0	Healthy		0.0817134	1	1	H		0.00595801	0	0	H
0.0298881	0	0	Healthy		0.105591	1	1	H		0.0055307	0	0	H
0.0397265	0	0	Healthy		0.131378	1	1	H		0.00548806	0	0	H
0.111157	0	0	Healthy		0.128785	1	1	H		0.00548132	0	0	H
0.0839189	0	0	Healthy		0.104285	1	1	H		0.00546076	0	0	H
0.104672	0	0	Healthy		0.0500333	1	1	H		0.00490778	0	0	H
0.0997275	0	0	Healthy		0.0699554	1	1	H		0.00451692	0	0	H
0.0570808	1	0	Healthy		0.12999	1	1	H		0.00442279	0	0	H
-0.031364	0	0	Healthy		0.0952365	1	1	H		0.00388273	0	0	H
-0.0787687	1	0	Healthy		0.0720254	1	1	H		0.00380166	0	0	H
0.0288919	1	0	Healthy		0.131329	1	1	H		0.00359689	0	0	H
0.0101348	0	0	Healthy		0.075161	1	1	H		0.00261464	0	0	H
-0.0440305	0	0	Healthy		0.158365	1	1	H		0.00260774	0	0	H
-0.010067	0	0	Healthy		0.0590101	1	1	H		0.00145318	0	0	H
-0.095911	0	0	Healthy		0.0792226	1	1	H		0.269884	1	1	H
-0.0235402	0	0	Healthy		0.0771206	1	1	H		0.114878	1	1	H
-0.138695	1	1	Healthy		0.0842766	1	1	H		0.0325284	0	0	H
-0.0291629	0	0	Healthy		0.0511108	1	1	H		0.0323628	0	0	H
0.0565504	0	0	Healthy		0.058677	1	1	H		0.0300275	0	0	H
0.0848219	0	1	Healthy		0.0734552	1	1	H		0.0288799	0	0	H
0.00598215	0	0	Healthy		0.101542	1	1	H		0.0281154	0	0	H
0.0156307	0	0	Healthy		0.103791	1	1	H		0.0269011	0	0	H
0.0119587	0	0	Healthy		-0.0672767	1	1	H		0.026629	0	0	H
0.0149492	0	0	Healthy		-0.0536631	1	1	H		0.0254227	1	0	H
0.0407455	0	0	Healthy		0.0607369	1	1	H		0.0231098	0	0	H
0.0205711	0	0	Healthy		0.0634256	1	1	H		0.0229807	0	0	H
0.0909431	0	0	Healthy		0.0519545	1	1	H		0.0224002	0	1	H
0.010257	0	0	Healthy		0.094517	1	1	H		0.0206966	0	0	H
0.0265607	0	0	Healthy		0.0684378	1	1	H		0.0195242	0	0	H
0.0311532	0	0	Healthy		0.0759638	1	1	H		0.0192395	1	0	H
0.0314894	0	0	Healthy		0.0922534	1	1	H		0.0174261	1	0	H
0.00749767	0	0	Healthy		0.0642828	1	1	H		0.0167018	1	1	H
0.0199907	0	0	Healthy		0.0854707	1	1	H		0.0166177	0	0	H
0.0390765	0	0	Healthy		0.11487	1	1	H		0.0152089	0	0	H
0.0100419	0	0	Healthy		0.0621338	1	1	H		0.0132858	1	0	H
0.0372977	0	0	Healthy		0.0870492	1	1	H		0.012393	1	1	H
0.0162419	1	0	Healthy		0.0837348	1	1	H		0.0122179	0	0	H
0.0447405	1	0	Healthy		0.0532627	1	1	H		0.0102866	0	0	H
0.0226922	0	0	Healthy		0.110222	1	1	H		0.0102234	0	0	H
0.0265145	0	0	Healthy		0.0658583	1	1	H		0.00996259	0	0	H
-0.060071	1	0	Healthy		0.0801389	1	1	H		0.00992153	0	0	H
0.0138485	0	0	Healthy		0.0991776	1	1	H		0.00990129	0	0	H
-0.0079695	0	0	Healthy		0.0912689	1	1	H		0.00930766	0	0	H
-0.019131	0	1	Healthy		0.0697308	1	1	H		0.009019	0	0	H
0.0140932	0	0	Healthy		0.0956255	1	1	H		0.00896193	0	0	H
-0.00627951	0	0	Healthy		0.0906009	1	1	H		0.00856535	0	0	H
-0.00876142	0	0	Healthy		0.0730409	1	1	H		0.00840478	0	0	H
0.00774163	0	0	Healthy		0.0600345	1	1	H		0.00795996	0	0	H
0.0194295	0	0	Healthy		0.087045	1	1	H		0.00684841	0	0	H
0.0219619	0	0	Healthy		0.118299	1	1	H		0.00669649	0	0	H
-0.0197334	0	0	Healthy		0.0992105	1	1	H		0.00633511	0	0	H
0.0433642	1	1	Healthy		0.0564964	1	1	H		0.00626975	0	0	H
0.180673	1	1	Healthy		0.0604258	1	1	H		0.00547495	0	0	H
0.0739544	1	0	Healthy		0.0858149	1	1	H		0.00519032	0	0	H
0.115446	1	0	Healthy		0.0636857	1	1	H		0.00516487	0	0	H
0.0406988	1	0	Healthy		0.0677746	1	1	H		0.00444457	0	0	H
0.0291059	1	0	Healthy		0.0768155	1	1	H		0.00362979	0	0	H
0.91903	1	1	Healthy		0.0809309	1	1	H		0.576905	0	0	H
0.0153241	0	0	Healthy		0.158516	1	1	H		0.0695953	0	1	H
0.0123117	0	0	Healthy		0.0955772	1	1	H		0.0302454	0	0	H
-0.0193017	0	0	Healthy		0.145127	1	1	H		0.0288574	1	1	H
-0.0307089	0	0	Healthy		0.116235	1	1	H		0.0236315	0	0	H
0.0250604	0	0	Healthy		0.105858	1	1	H		0.0165873	0	0	H
0.0849857	0	0	Healthy		0.142248	1	1	H		0.0152238	1	1	H
0.0428512	0	0	Healthy		0.0924266	1	1	H		0.012215	0	1	H
0.103713	1	0	Healthy		0.080452	1	1	H		0.0119691	0	0	H
0.0774893	0	0	Healthy		-0.0540208	1	1	H		0.0113073	1	0	H
0.0895998	1	0	Healthy		-0.0533266	1	1	H		0.010939	0	0	H
-0.0132451	0	0	Healthy		-0.058946	1	1	H		0.0107507	1	1	H
0.0978627	0	0	Healthy		0.101373	1	1	H		0.0102286	0	0	H
0.0594234	1	0	Healthy		0.0506875	1	1	H		0.0101541	0	0	H
0.0664225	0	0	Healthy		0.100065	1	1	H		0.00908216	0	0	H
0.0126089	0	0	Healthy		0.0564167	1	1	H		0.00729352	1	0	H
-0.0127831	1	0	Healthy		0.0995364	1	1	H		0.00664422	1	0	H
0.0290856	0	0	Healthy		0.0976936	1	1	H		0.00586503	0	0	H
0.0328865	1	0	Healthy		0.145773	1	1	H		0.00586459	0	0	H
0.0128022	0	0	Healthy		0.11548	1	1	H		0.00576625	0	0	H
-0.0157653	0	0	Healthy		0.102739	1	1	H		0.00524155	0	0	H
-0.116933	0	0	Healthy		0.137593	1	1	H		0.00502367	0	0	H
-0.00929607	0	0	Healthy		0.0999926	1	1	H		0.00501759	0	0	H
0.0168378	1	0	Healthy		0.0553938	0	1	H		0.00483701	0	0	H
0.0505158	0	0	Healthy		0.0784711	0	1	H		0.00469884	0	0	H
0.120665	1	0	Healthy		0.064951	0	1	H		0.00467963	0	0	H
0.00811251	0	0	Healthy		0.0607792	0	1	H		0.00452094	0	0	H
0.0138548	0	0	Healthy		0.0690287	0	1	H		0.00434996	1	0	H
0.00781572	0	0	Healthy		0.0508115	0	1	H		0.00430942	0	0	H
0.00446978	0	0	Healthy		0.112986	1	1	H		0.00427462	0	0	H
0.0222573	0	0	Healthy		0.0533464	1	1	H		0.00424439	0	0	H
0.0153707	0	0	Healthy		0.0558912	1	1	H		0.00423011	1	0	H
0.0357767	0	1	Healthy		0.0718021	1	1	H		0.00408331	0	0	H
0.00862464	0	0	Healthy		0.0731165	1	0	H		0.00334805	0	0	H
0.010408	0	0	Healthy		0.0693505	1	0	H		0.00328096	0	0	H
0.0218976	0	0	Healthy		0.0776245	1	0	H		0.00318285	0	0	H
0.00700528	0	0	Healthy		0.0870422	1	0	H		0.00317978	0	0	H
0.0402304	0	1	Healthy		-0.0544125	1	1	H		0.00305949	0	0	H
0.0518551	0	0	Healthy		0.0525916	1	1	H		0.00305513	0	1	H
0.0209828	0	0	Healthy		0.0729768	1	1	H		0.00305335	0	0	H
0.0142311	0	0	Healthy		0.0550333	1	1	H		0.00273884	0	0	H
0.00553978	0	0	Healthy		0.0844661	1	1	H		0.00271752	0	0	H
0.0108637	0	0	Healthy		0.0960587	1	1	H		0.00265728	0	0	H
0.0586148	0	0	Healthy		0.0708263	1	1	H		0.00260331	0	0	H
0.0126592	0	0	Healthy		0.11539	1	1	H		0.00240453	0	0	H
0.0204906	0	0	Healthy		0.0503385	1	1	H		0.00238875	0	0	H
0.0122571	0	0	Healthy		0.055379	1	1	H		0.00233376	0	0	H
0.0180135	0	0	Healthy		0.0700393	1	1	H		0.00230958	0	0	H
-0.0231044	0	1	Healthy		0.0855852	1	1	H		0.00212397	0	0	H
0.0430937	0	0	Healthy		0.0589611	1	1	H		0.00189232	0	0	H
0.0409151	0	0	Healthy		0.0834433	1	1	H		0.0018856	0	0	H
0.0543984	0	0	Healthy		0.0650333	1	1	H		0.00182281	0	0	H
0.186561	0	0	Healthy		0.0529305	1	1	H		0.00136541	0	0	H
0.0437191	0	0	Healthy		0.0824885	1	1	H		0.00132998	0	1	H
0.029798	0	0	Healthy		0.123534	1	1	H		0.00130982	0	0	H
-0.0130635	0	0	Healthy		0.0723048	1	1	H		0.00125022	0	0	H
0.0152971	0	0	Healthy		0.102601	1	1	H		0.00123737	0	0	H
0.0210098	0	0	Healthy		0.099537	1	1	H		0.00122081	0	0	H
0.0174966	0	0	Healthy		-0.0591829	1	1	H		0.00104703	0	0	H
0.0502013	0	0	Healthy		0.113505	1	1	H		0.00104117	1	0	H
0.0509093	0	0	Healthy		0.0704322	1	1	H		0.000899182	0	0	H
0.0161417	0	0	Healthy		0.0892003	1	1	H		0.000624571	0	0	H
0.0719561	0	1	Healthy		0.181722	1	1	H		0.515893	0	0	H
0.0734441	0	0	Healthy		0.0723644	1	1	H		0.699243	0	0	H
-0.0125412	0	0	Healthy		0.124503	1	1	H		0.0972038	0	0	H
0.0182114	0	0	Healthy		0.0973496	1	1	H		0.105431	1	0	H
0.0474023	1	0	Healthy		0.0893629	1	1	H		0.0276173	0	0	H
-0.00697325	0	0	Healthy		0.0607107	1	1	H		0.0232707	1	0	H
0.121447	0	0	Healthy		0.0776216	1	0	H		0.0264051	0	1	H
0.0157138	0	0	Healthy		0.0760659	0	0	H		0.0129844	1	1	H
0.0065194	0	0	Healthy		0.0596597	1	1	H		0.038529	1	0	H
0.0163174	0	0	Healthy		0.0858674	1	1	H		0.0123742	1	0	H
0.0146016	0	0	Healthy		0.0518497	1	1	H		0.0160894	1	0	H
0.0438812	0	1	Healthy		0.096949	1	1	H		0.0146657	1	0	H
0.0446177	0	0	Healthy		0.0974079	1	1	H		0.00782336	0	0	H
0.045377	0	0	Healthy		0.0622197	1	1	H		0.0143458	0	0	H
0.0280017	0	0	Healthy		0.0747413	1	1	H		0.00783221	1	0	H
0.201844	0	0	Healthy		0.129928	1	1	H		0.00604413	0	0	H
0.158106	0	0	Healthy		0.0828472	1	1	H		0.00573236	0	0	H
0.0481578	0	0	Healthy		0.0703721	1	1	H		0.00499334	0	0	H
0.044062	0	0	Healthy		0.0664552	1	1	H		0.0118168	1	1	H
0.067303	0	0	Healthy		0.111422	1	1	H		0.0122575	1	0	H
0.0494105	0	0	Healthy		0.0655907	1	1	H		0.00469647	0	0	H
0.0134437	0	0	Healthy		0.0732925	1	1	H		0.00403615	0	0	H
0.012298	0	0	Healthy		0.120635	1	1	H		0.0208465	1	1	H
0.109871	0	0	Healthy		0.0924586	0	1	H		0.0118531	0	0	H
0.0230174	0	0	Healthy		0.0714037	0	1	H		0.00571361	0	0	H
0.106146	0	0	Healthy		0.0618979	0	1	H		0.00722634	1	0	H
0.0572036	0	0	Healthy		0.0936178	0	1	H		0.00865372	0	0	H
0.0483533	0	0	Healthy		0.0678271	1	1	H		0.00681565	1	0	H
0.0355803	0	0	Healthy		0.0740971	1	1	H		0.0024706	0	0	H
-0.0161062	0	0	Healthy		0.0553137	1	1	H		0.00238122	1	1	H
0.0189137	0	0	Healthy		0.0787276	1	1	H		0.00989599	0	0	H
0.0237824	0	0	Healthy		0.077254	1	1	H		0.00204375	0	0	H
-0.0123904	0	0	Healthy		0.0643159	1	1	H		0.00348941	0	0	H
-0.0334812	0	0	Healthy		0.0915287	1	1	H		0.00686459	0	0	H
-0.011055	0	0	Healthy		0.113529	1	1	H		0.00544427	0	0	H
0.0353382	0	0	Healthy		0.117725	1	1	H		0.00186616	1	0	H
0.0139061	0	0	Healthy		0.128158	1	1	H		0.00185004	0	0	H
0.0116228	0	0	Healthy		0.068494	1	1	H		0.00183452	0	0	H
-0.011209	0	0	Healthy		0.0719535	1	1	H		0.00295076	1	1	H
0.0169986	0	0	Healthy		0.0684611	1	1	H		0.00264465	0	0	H
0.0110307	0	0	Healthy		0.0688626	1	1	H		0.00609149	0	0	H
-0.00900765	0	0	Healthy		0.0741229	1	1	H		0.0077295	0	0	H
0.044963	0	0	Healthy		0.0711175	1	1	H		0.00700975	0	0	H
0.0237217	0	1	Healthy		0.0754744	0	0	H		0.00642788	0	0	H
0.00567278	0	0	Healthy		0.0994667	0	0	H		0.00338728	0	0	H
0.0229154	0	0	Healthy		0.0871987	0	0	H		0.00629815	0	0	H
0.0827721	0	0	Healthy		0.0652976	0	0	H		0.00204859	0	0	H
0.0183449	0	0	Healthy		0.097811	0	0	H		0.00334836	0	0	H
0.0275877	0	0	Healthy		0.0824575	0	0	H		0.00263331	1	0	H
0.0293516	0	0	Healthy		0.076036	0	1	H		0.00510309	0	0	H
0.0202984	0	0	Healthy		0.0904296	0	1	H		0.00631424	0	0	H
0.0168512	0	0	Healthy		0.0662659	0	1	H		0.00461613	0	0	H
0.0177379	0	0	Healthy		0.0816875	0	1	H		0.00237804	0	0	H
0.041826	0	0	Healthy		0.0587971	1	1	H		0.00250886	0	0	H
0.0159632	0	0	Healthy		0.0608308	1	1	H		0.00357521	0	0	H
0.0185423	0	0	Healthy		0.094848	0	0	H		0.0057206	0	0	H
0.106855	0	1	Healthy		0.0763327	0	0	H		0.0653938	0	0	H
0.00965813	0	0	Healthy		0.0952932	0	0	H		0.00233702	0	0	H
0.0527989	1	1	Healthy		0.0810527	0	0	H		0.00364008	0	0	H
-0.017965	0	0	Healthy		0.0770345	0	0	H		0.00234089	0	0	H
-0.0262558	0	0	Healthy		0.0728724	0	1	H		0.00144091	0	0	H
0.0265593	0	0	Healthy		0.0792842	0	1	H		0.00519988	0	0	H
0.0385483	0	0	Healthy		0.0775724	0	1	H		0.00458918	0	0	H
0.0661363	0	0	Healthy		0.050002	0	1	H		0.0025342	0	0	H
0.0186512	0	0	Healthy		0.0884505	0	1	H		0.00179726	0	0	H
0.027402	0	0	Healthy		0.0552516	1	1	H		0.000567209	0	0	H
0.0189358	0	0	Healthy		0.118159	1	1	H		0.00173784	0	0	H
0.0217361	0	0	Healthy		0.0898159	0	1	H		0.000915274	0	0	H
0.0276636	0	0	Healthy		0.0628527	0	1	H		0.0279322	0	0	H
0.0235122	0	0	Healthy		0.117894	0	1	H		0.0116874	0	0	H
0.0197814	0	0	Healthy		0.201859	0	1	H		0.00819487	0	0	H
0.0628542	0	0	Healthy		0.0709326	0	1	H		0.00427616	0	0	H
0.200206	0	1	Healthy		0.180579	0	1	H		0.00848801	0	0	H
0.0670628	0	0	Healthy		0.0941379	0	1	H		0.00309257	0	0	H
0.0140015	0	0	Healthy		0.115523	0	1	H		0.00349611	0	0	H
0.0796916	0	0	Healthy		0.109758	0	1	H		0.00533453	0	0	H
0.04795	0	0	Healthy		0.178364	0	1	H		0.00102189	0	0	H
0.00913721	0	0	Healthy		0.213201	0	1	H		0.765739	0	0	H
0.0199381	0	0	Healthy		0.201862	0	1	H		0.0612498	1	0	H
0.180904	0	1	Healthy		0.151239	0	1	H		0.0290024	0	0	H
0.0737195	0	0	Healthy		0.171114	0	1	H		0.0161927	1	0	H
0.018768	0	0	Healthy		0.114265	0	1	H		0.0144892	1	1	H
0.100035	0	0	Healthy		0.163788	0	1	H		0.0111364	0	0	H
0.0122826	0	0	Healthy		0.172829	0	1	H		0.00896114	0	0	H
0.149166	1	1	Healthy		0.200576	0	1	H		0.00770824	0	0	H
0.162808	0	0	Healthy		0.137728	0	1	H		0.00542849	1	1	H
0.0444556	0	0	Healthy		0.114524	1	1	H		0.00532798	0	0	H
0.0476789	0	0	Healthy		0.13829	1	1	H		0.00404415	0	0	H
0.0127928	0	0	Healthy		0.0821739	1	1	H		0.00399857	1	1	H
0.0143049	0	0	Healthy		0.100789	1	1	H		0.0037188	0	0	H
0.00437627	0	0	Healthy		0.083739	1	1	H		0.00354883	0	0	H
0.0029069	0	0	Healthy		0.0674774	1	1	H		0.00334978	1	1	H
-0.00141395	0	0	Healthy		0.0616448	1	1	H		0.00331141	0	0	H
0.00528592	1	0	Healthy		0.0807478	1	1	H		0.0030535	0	0	H
0.00670922	0	0	Healthy		0.0671334	1	1	H		0.00253038	0	0	H
0.0312238	0	1	Healthy		0.0802938	1	1	H		0.0021573	0	0	H
0.0447938	0	0	Healthy		0.056135	1	1	H		0.00197033	0	0	H
0.0666081	0	0	Healthy		0.110824	1	1	H		0.00184844	0	0	H
0.0302977	0	0	Healthy		0.050583	1	1	H		0.00179007	0	0	H
0.00419413	0	0	Healthy		0.13758	1	1	H		0.00160768	0	0	H
0.0342315	0	0	Healthy		0.0722258	1	1	H		0.00153825	0	0	H
0.0108986	0	0	Healthy		0.0922156	1	1	H		0.00137886	0	0	H
-0.00448445	0	0	Healthy		0.0875913	0	1	H		0.001301	0	0	H
-0.0266147	0	0	Healthy		0.107125	1	1	H		0.00126652	0	1	H
0.00931496	0	0	Healthy		0.0735139	1	1	H		0.0012412	0	0	H
0.00789585	0	0	Healthy		0.0633037	1	1	H		0.00108435	0	0	H
0.0228148	0	0	Healthy		0.0776569	1	1	H		0.00104137	0	0	H
0.0356227	0	1	Healthy		0.0659589	1	1	H		0.00103904	0	0	H
0.0140921	0	0	Healthy		0.0547962	1	1	H		0.000980254	0	0	H
0.0261186	0	0	Healthy		0.0552657	1	1	H		0.000952356	0	0	H
0.026263	0	0	Healthy		0.0941217	1	1	H		0.000860805	0	0	H
0.0516342	0	0	Healthy		0.0650781	1	1	H		0.000855617	0	0	H
0.0446019	0	0	Healthy		0.0546911	1	1	H		0.00076666	0	0	H
0.0129262	0	0	Healthy		0.0678809	1	1	H		0.000730766	0	0	H
0.00351973	0	0	Healthy		0.0558116	1	1	H		0.000671284	0	1	H
-0.00957615	0	0	Healthy		0.051762	0	0	H		0.000656676	0	0	H
0.0113563	0	0	Healthy		0.105549	0	1	H		0.000606642	0	0	H
0.0144669	1	0	Healthy		0.101162	0	1	H		0.000579032	0	0	H
0.022787	1	0	Healthy		0.153428	0	1	H		0.00048303	0	0	H
0.0153471	1	0	Healthy		0.104267	0	1	H		0.000460564	0	0	H
0.0371529	1	0	Healthy		0.158258	0	1	H		0.000448059	0	0	H
-0.0555029	1	0	Healthy		0.0847259	0	1	H		0.000398143	0	0	H
0.0143643	0	1	Healthy		0.0547364	0	1	H		0.000370844	0	0	H
0.00758015	0	0	Healthy		0.0736817	0	1	H		0.000358499	0	0	H
-0.0110561	0	0	Healthy		0.0861782	0	1	H		0.000354432	0	0	H
0.00929876	0	0	Healthy		0.0668653	1	1	H		0.0003178	0	0	H
0.0191803	0	0	Healthy		0.10834	1	1	H		0.000312907	0	0	H
0.0151331	0	0	Healthy		0.0571058	1	1	H		0.000296914	0	0	H
0.0191937	0	0	Healthy		0.064375	1	1	H		0.000271488	0	0	H
0.0180321	1	0	Healthy		0.0795518	1	1	H		0.000231943	0	0	H
0.0129469	0	0	Healthy		0.0681354	1	1	H		0.000209921	0	0	H
0.0112259	0	0	Healthy		0.0547213	0	1	H		0.000196367	0	0	H
0.0128599	0	0	Healthy		0.0901744	0	1	H		0.000133839	1	0	H
0.0109069	0	0	Healthy		0.0528468	1	1	H		0.000102439	0	0	H
0.00555832	0	0	Healthy		0.0972722	1	1	H		0.874011	0	0	H
0.0241878	0	0	Healthy		0.11247	1	1	H		0.12735	1	0	H
0.0434177	1	0	Healthy		0.0835898	1	1	H		0.114824	1	0	H
0.0267658	0	0	Healthy		0.0635607	1	1	H		0.0684434	0	0	H
0.0117885	0	0	Healthy		0.0797183	1	1	H		0.0327747	0	0	H
0.0270132	0	0	Healthy		0.103673	0	1	H		0.0332525	1	0	H
0.0283809	0	1	Healthy		0.16289	0	1	H		0.165618	1	1	H
0.021645	0	0	Healthy		0.155001	0	1	H		0.025539	1	0	H
0.020494	0	1	Healthy		0.077289	0	1	H		0.0164612	0	0	H
-0.0186924	1	0	Healthy		0.116003	1	1	H		0.0138633	0	0	H
-0.00947128	1	0	Healthy		0.0808192	1	1	H		0.0149201	1	0	H
-0.0145273	1	1	Healthy		0.0631029	1	1	H		0.0103473	0	0	H
-0.0043628	0	0	Healthy		0.0755217	1	1	H		0.0101556	1	0	H
-0.0128735	1	0	Healthy		0.0789478	1	1	H		0.0138912	1	0	H
0.0251461	0	0	Healthy		0.0882743	1	1	H		0.0163089	1	0	H
-0.00860817	1	0	Healthy		0.0769664	1	1	H		0.0105983	0	0	H
0.00850286	0	0	Healthy		0.0913099	0	1	H		0.0110576	0	0	H
-0.00924957	0	0	Healthy		0.0617642	0	1	H		0.00955562	0	0	H
0.0201974	0	0	Healthy		0.06845	0	1	H		0.0291551	0	0	H
-0.00891132	0	1	Healthy		0.0867121	1	1	H		0.0141017	0	0	H
0.0164684	0	0	Healthy		0.101968	1	1	H		0.00872597	0	0	H
0.0242702	0	0	Healthy		0.0547139	1	1	H		0.00865556	0	0	H
-0.00263574	0	0	Healthy		0.0937744	1	1	H		0.0151329	0	0	H
0.151626	0	0	Healthy		0.132818	1	1	H		0.0112327	1	0	H
0.0100955	0	0	Healthy		0.0953927	1	1	H		0.00907747	0	0	H
-0.0296412	1	0	Healthy		0.144381	1	1	H		0.0061602	1	1	H
-0.0113411	1	0	Healthy		0.0926686	1	1	H		0.0118618	1	0	H
-0.0938144	1	1	Healthy		0.123746	1	1	H		0.010195	0	0	H
0.0601118	1	1	Healthy		0.0809016	1	1	H		0.00939486	0	0	H
-0.0659428	0	0	Healthy		0.0681542	1	1	H		0.00960858	1	0	H
0.0616762	0	0	Healthy		-0.058109	1	1	H		0.00780122	0	0	H
0.0202575	0	0	Healthy		0.096743	1	1	H		0.00751164	0	0	H
0.040832	1	0	Healthy		0.131638	1	1	H		0.0113052	0	0	H
0.0744353	0	0	Healthy		0.0714536	0	1	H		0.00680937	0	0	H
0.016899	0	0	Healthy		0.13815	0	1	H		0.00621949	0	0	H
0.0210959	0	0	Healthy		0.0956421	0	1	H		0.00545618	0	0	H
-0.00698701	1	0	Healthy		0.0504614	0	1	H		0.00593187	0	0	H
0.184117	1	0	Healthy		0.142578	0	1	H		0.00793916	0	0	H
0.183336	1	0	Healthy		0.103163	1	1	H		0.00495514	0	0	H
-0.00514079	1	0	Healthy		0.104173	1	1	H		0.00445492	0	0	H
0.0270947	0	0	Healthy		0.0708122	1	1	H		0.00594937	0	0	H
0.0387421	1	0	Healthy		0.0643117	1	1	H		0.00531672	0	0	H
0.0402843	0	0	Healthy		0.0599023	1	1	H		0.00424765	0	0	H
0.00867023	0	0	Healthy		0.0888489	1	1	H		0.00641999	0	0	H
-0.0136185	1	0	Healthy		0.0709893	1	1	H		0.00605129	0	0	H
0.0947066	0	0	Healthy		0.0754408	1	1	H		0.00852536	0	0	H
0.515335	0	1	Healthy		0.0911399	1	1	H		0.0183713	0	0	H
0.188965	0	0	Healthy		0.066975	1	1	H		0.00463163	0	0	H
0.217445	0	0	Healthy		0.069622	1	1	H		0.00498152	0	0	H
0.139161	1	0	Healthy		0.116434	1	1	H		0.00388449	0	0	H
0.0585789	0	0	Healthy		0.136299	1	1	H		0.00473664	0	0	H
0.0146065	0	0	Healthy		0.0741186	1	1	H		0.00504589	0	0	H
0.0252523	0	0	Healthy		0.180232	1	1	H		0.00322281	0	0	H
0.0610149	0	0	Healthy		0.104866	1	1	H		0.00395076	0	0	H
0.00838079	0	0	Healthy		0.170294	1	1	H		0.0022995	0	0	H
0.11251	1	1	Healthy		0.12515	1	1	H		0.00193809	0	0	H
0.00245474	0	0	Healthy		0.0913761	1	1	H		0.122819	1	1	H
-0.0699096	0	0	Healthy		0.0914058	1	1	H		0.00241134	0	0	H
-0.0811536	0	0	Healthy		0.0576422	1	1	H		0.00201941	0	0	H
-0.055226	0	0	Healthy		0.0933772	1	1	H		0.00140982	0	0	H
0.002405	0	0	Healthy		0.155365	1	1	H		0.00110933	0	0	H
0.0199709	0	1	Healthy		0.142033	1	1	H		0.526965	0	0	H
0.0371161	0	1	Healthy		0.0662493	0	1	H		0.220076	0	0	H
0.0160199	0	0	Healthy		0.0617179	1	1	H		0.0499346	0	0	H
0.0115526	0	0	Healthy		0.0548492	1	1	H		0.0461192	1	1	H
0.0235715	0	0	Healthy		0.0517233	1	1	H		0.0264002	0	0	H
0.0158795	0	0	Healthy		0.0891713	1	1	H		0.0246957	0	0	H
0.00406054	0	0	Healthy		0.0836781	1	1	H		0.0100911	0	0	H
0.0184268	0	0	Healthy		0.062348	1	1	H		0.00954338	1	1	H
0.0126119	0	0	Healthy		0.0967172	1	1	H		0.00875018	0	0	H
0.0486236	0	0	Healthy		0.0727295	1	1	H		0.00760352	1	1	H
0.0203409	0	0	Healthy		0.0849783	1	1	H		0.00667482	0	1	H
0.0123839	0	0	Healthy		0.106653	1	1	H		0.00653123	1	1	H
0.0277139	1	0	Healthy		0.0865764	1	1	H		0.00396805	0	1	H
0.0318325	0	1	Healthy		0.0818204	1	1	H		0.00358112	1	0	H
0.00677354	0	0	Healthy		0.103175	1	1	H		0.0031421	0	0	H
-0.00771476	1	0	Healthy		0.0897546	1	1	H		0.00246259	0	0	H
-0.00788365	0	0	Healthy		0.100169	1	0	H		0.00235818	0	0	H
0.00713521	0	0	Healthy		0.0873198	1	0	H		0.00193983	0	0	H
-0.00478289	0	0	Healthy		0.0784961	0	0	H		0.00187608	0	0	H
-0.0434604	1	1	Healthy		0.0525809	0	0	H		0.00186561	0	0	H
0.0098975	0	0	Healthy		0.104008	1	1	H		0.00182072	0	1	H
0.027987	0	0	Healthy		0.0740593	1	1	H		0.00177963	1	0	H
0.101703	1	1	Healthy		0.0591499	1	1	H		0.00177355	0	0	H
0.0192507	0	0	Healthy		0.0736549	0	1	H		0.0016493	0	0	H
-0.0153211	0	0	Healthy		0.0501187	1	1	H		0.00163643	0	0	H
0.0264774	0	0	Healthy		0.0641904	1	1	H		0.00159559	0	0	H
0.0617419	1	0	Healthy		0.0661431	1	1	H		0.0015577	0	0	H
0.0409677	0	0	Healthy		0.0529293	1	1	H		0.0014201	0	0	H
0.0941482	1	0	Healthy		0.140595	0	1	H		0.00138664	0	0	H
0.0615948	1	0	Healthy		0.0733581	0	1	H		0.0013308	0	0	H
0.0134382	0	0	Healthy		0.0510639	0	1	H		0.00125943	1	0	H
0.00571129	0	0	Healthy		0.0569001	0	1	H		0.00122584	0	0	H
-0.0108856	1	1	Healthy		0.0779572	0	1	H		0.00116719	0	0	H
-0.012677	1	0	Healthy		0.0575892	0	1	H		0.00114002	0	0	H
-0.01904	1	0	Healthy		0.0576799	0	1	H		0.00109874	0	0	H
0.0590433	1	0	Healthy		0.0542388	0	1	H		0.00108892	0	0	H
0.0186888	1	0	Healthy		0.0584031	0	1	H		0.00106057	0	0	H
0.00590959	0	0	Healthy		0.0506756	0	1	H		0.000928111	1	0	H
0.0150012	0	0	Healthy		0.0975141	0	1	H		0.000902874	0	0	H
0.00919876	0	0	Healthy		0.0632954	1	1	H		0.000851436	0	0	H
0.140472	0	0	Healthy		0.0652112	1	1	H		0.000832079	0	0	H
0.0552294	0	0	Healthy		0.0533458	1	1	H		0.000815271	0	0	H
0.00853546	0	0	Healthy		0.0699205	1	1	H		0.000756748	0	0	H
0.0169941	0	0	Healthy		0.0725934	1	1	H		0.000701586	0	0	H
-0.0572906	1	0	Healthy		0.0717842	1	1	H		0.000672397	0	0	H
0.102921	1	1	Healthy		0.0843453	1	1	H		0.000649115	0	0	H
0.147544	1	1	Healthy		0.0899923	1	0	H		0.000634456	0	0	H
0.022844	0	0	Healthy		0.0887045	1	0	H		0.000586735	0	0	H
0.025637	0	0	Healthy		0.0596148	1	0	H		0.000558588	0	0	H
0.0373626	0	0	Healthy		0.0763997	1	1	H		0.000522837	0	0	H
0.055881	0	0	Healthy		0.0699587	1	1	H		0.000450919	0	0	H
0.0291954	0	0	Healthy		0.0914612	1	1	H		0.000421296	0	0	H
0.0148517	0	0	Healthy		0.0851311	1	1	H		0.000317094	0	0	H
0.076037	0	1	Healthy		0.11628	1	1	H		0.000298847	0	0	H
0.0538931	0	1	Healthy		0.0854438	1	1	H		0.000206179	0	0	H
0.0134043	0	1	Healthy		0.0592475	1	1	H		0.00016888	0	0	H
0.00802844	0	0	Healthy		0.0790757	1	1	H		0.00015512	0	0	H
0.0066978	0	0	Healthy		0.084759	1	1	H		0.284388	0	0	H
-0.0055766	0	0	Healthy		0.137557	1	1	H		0.230878	0	0	H
-0.00396783	1	0	Healthy		0.092754	1	1	H		0.104089	0	0	H
-0.0057567	1	0	Healthy		0.126056	1	1	H		0.058129	1	0	H
0.013812	1	0	Healthy		0.0808764	1	1	H		0.0538044	0	0	H
-0.0171015	1	0	Healthy		0.129514	1	1	H		0.0472992	1	1	H
0.0810097	0	0	Healthy		0.165686	1	1	H		0.0281762	1	0	H
-0.0492201	1	1	Healthy		0.116726	1	1	H		0.0277804	0	0	H
-0.0104222	0	1	Healthy		0.0780558	1	1	H		0.0234635	0	0	H
0.0175837	1	1	Healthy		0.0850182	1	1	H		0.0213618	1	1	H
0.031846	0	1	Healthy		0.103799	0	0	H		0.0211625	0	0	H
0.04063	0	0	Healthy		0.069282	1	0	H		0.00963336	0	0	H
0.0171405	1	0	Healthy		0.0623116	1	1	H		0.00751562	0	0	H
0.00403657	0	0	Healthy		0.0704236	1	1	H		0.00747973	0	0	H
0.00760604	0	0	Healthy		0.0518399	1	1	H		0.00646612	0	0	H
-0.00341958	0	0	Healthy		0.0720769	1	1	H		0.00380695	0	0	H
0.0113212	0	0	Healthy		0.0632092	1	1	H		0.00371927	0	0	H
-0.00422199	1	0	Healthy		0.0764103	0	0	H		0.00366874	0	0	H
-0.00999531	1	0	Healthy		0.102453	0	0	H		0.00357743	0	0	H
0.0443867	1	0	Healthy		0.0562861	0	0	H		0.00333837	0	0	H
-0.0196874	1	0	Healthy		0.0715543	0	0	H		0.00332062	0	0	H
-0.0100178	1	0	Healthy		0.101204	0	0	H		0.00327489	0	0	H
0.0348327	1	1	Healthy		0.0950311	0	0	H		0.00313073	0	0	H
0.018575	1	0	Healthy		0.0833941	0	0	H		0.00298662	0	0	H
0.0535286	1	0	Healthy		0.0789926	0	0	H		0.00253869	0	0	H
-0.00528724	0	0	Healthy		0.0682802	1	1	H		0.00251646	0	0	H
0.0224143	0	0	Healthy		0.0618435	1	1	H		0.00244429	0	0	H
-0.00719703	0	0	Healthy		0.0858024	1	1	H		0.00242004	1	0	H
-0.00630427	0	0	Healthy		0.099356	1	1	H		0.00235164	0	0	H
0.0359673	1	0	Healthy		0.0844566	1	1	H		0.00216587	0	0	H
0.0128802	1	0	Healthy		0.102378	1	1	H		0.00200095	0	0	H
0.050064	1	1	Healthy		0.0702214	1	1	H		0.0019081	0	0	H
0.0541774	0	0	Healthy		0.132075	1	1	H		0.00187511	0	0	H
0.0160654	0	0	Healthy		0.0974923	1	1	H		0.00175809	0	0	H
0.0240688	0	0	Healthy		0.086921	1	1	H		0.00161878	0	0	H
0.0342706	1	0	Healthy		0.0912314	1	1	H		0.0015946	0	0	H
0.0156592	0	0	Healthy		0.0858737	1	1	H		0.00148012	0	0	H
0.106504	0	1	Healthy		0.0889129	1	1	H		0.00146128	0	0	H
0.0138128	0	0	Healthy		0.170826	1	1	H		0.00136572	0	0	H
0.00658203	0	0	Healthy		0.0626194	1	1	H		0.00126399	0	0	H
0.00527985	0	0	Healthy		0.129809	1	1	H		0.00114294	0	0	H
-0.0107463	0	0	Healthy		0.0558684	1	1	H		0.00112595	0	0	H
-0.0160121	0	0	Healthy		0.0635015	0	1	H		0.00106245	0	0	H
-0.0121019	0	0	Healthy		0.102537	0	1	H		0.00100219	0	0	H
-0.032113	0	0	Healthy		0.113068	0	1	H		0.000838108	0	0	H
0.0656879	0	0	Healthy		0.162581	0	1	H		0.000725866	0	0	H
0.00448747	0	0	Healthy		0.112808	0	1	H		0.000457074	0	0	H
0.0233621	0	0	Healthy		0.063978	0	1	H		0.000431151	0	0	H
0.0205073	0	0	Healthy		0.134209	0	1	H		0.600585	0	0	H
0.00518642	0	0	Healthy		0.0573286	0	1	H		0.0520599	1	1	H
0.0111963	0	0	Healthy		0.0743912	0	1	H		0.0503133	1	0	H
0.0632436	0	0	Healthy		0.05606	0	1	H		0.0307751	0	0	H
0.038737	1	0	Healthy		0.0729916	0	1	H		0.0287964	1	0	H
0.0160985	0	0	Healthy		0.0799815	1	1	H		0.0205526	0	0	H
0.0122848	0	0	Healthy		0.102375	1	1	H		0.0186167	1	0	H
-0.00440066	1	0	Healthy		0.0653634	1	1	H		0.0183849	0	0	H
0.0274332	0	0	Healthy		0.0610273	1	1	H		0.0134981	1	0	H
0.0227803	0	0	Healthy		0.0551555	1	1	H		0.0126361	0	0	H
0.0205365	0	0	Healthy		0.0752893	1	1	H		0.00824444	0	0	H
0.0781683	0	0	Healthy		0.0588199	1	1	H		0.00820815	0	0	H
0.00787877	0	0	Healthy		0.100791	1	1	H		0.00741072	0	0	H
0.0211341	0	0	Healthy		0.0849327	1	1	H		0.0068098	1	1	H
0.0923121	0	0	Healthy		0.0785452	1	1	H		0.00679302	0	0	H
0.00884645	0	0	Healthy		0.098061	1	1	H		0.00651699	0	0	H
0.0800987	0	0	Healthy		0.0557034	1	1	H		0.00637529	0	0	H
0.0206555	0	0	Healthy		0.0655337	1	1	H		0.00557912	0	0	H
0.0688524	0	0	Healthy		0.0639961	1	1	H		0.00529797	1	0	H
0.139201	0	0	Healthy		0.0676611	1	1	H		0.00520331	0	0	H
0.0247996	0	0	Healthy		0.0507448	1	1	H		0.00441021	0	0	H
0.0519977	0	0	Healthy		0.0750743	1	1	H		0.00419103	0	0	H
0.0184457	0	0	Healthy		0.0946642	1	1	H		0.00408037	0	0	H
0.0279423	0	0	Healthy		0.0677009	1	1	H		0.00406058	0	0	H
0.0332659	0	0	Healthy		0.0521081	1	1	H		0.0038782	0	0	H
0.0195218	0	0	Healthy		0.111364	1	1	H		0.00381302	0	0	H
0.10157	0	0	Healthy		0.0833892	1	1	H		0.00363221	0	0	H
0.0104906	0	0	Healthy		0.166856	0	0	H		0.00330674	0	0	H
0.018792	0	0	Healthy		0.0753312	0	1	H		0.00303717	0	0	H
0.0394023	0	0	Healthy		0.152537	0	0	H		0.00301302	0	0	H
0.0176429	0	0	Healthy		0.123757	0	1	H		0.00291012	0	0	H
0.0218564	0	0	Healthy		0.0865855	0	0	H		0.00287878	0	0	H
0.0126435	0	0	Healthy		0.087987	0	0	H		0.00239338	0	0	H
0.0310139	1	0	Healthy		0.137423	1	1	H		0.00236369	0	1	H
0.0173843	1	0	Healthy		0.0706983	1	1	H		0.00235489	0	0	H
0.00840735	0	0	Healthy		0.0881629	0	1	H		0.00223755	0	0	H
0.00482446	0	0	Healthy		0.0963821	0	1	H		0.00221278	1	0	H
0.00880972	0	0	Healthy		0.0703439	0	1	H		0.00219751	0	0	H
0.018647	0	0	Healthy		0.140136	1	1	H		0.00218202	0	0	H
0.00847486	1	0	Healthy		0.0610965	1	1	H		0.0020468	0	0	H
0.0164299	0	1	Healthy		0.0671418	1	0	H		0.00202393	0	0	H
-0.0257893	0	1	Healthy		0.0701635	1	0	H		0.00190694	0	0	H
-0.0081241	1	0	Healthy		0.0948909	1	0	H		0.00189305	1	1	H
-0.00929737	1	0	Healthy		0.0657944	1	0	H		0.00165733	0	1	H
-0.00774561	1	0	Healthy		0.0623451	1	0	H		0.00161638	0	0	H
-0.0171731	1	0	Healthy		0.0817749	1	1	H		0.00152677	0	0	H
0.0452267	0	1	Healthy		0.0959441	1	1	H		0.0015202	0	1	H
0.0328006	0	0	Healthy		0.106945	1	1	H		0.00151016	0	0	H
0.0241103	0	0	Healthy		0.0788959	1	1	H		0.00147996	0	0	H
0.0171484	1	0	Healthy		0.0656085	1	1	H		0.00115265	0	0	H
0.0134097	0	0	Healthy		0.0948968	1	1	H		0.00113102	1	0	H
0.00924813	0	0	Healthy		0.059922	1	1	H		0.00108785	0	0	H
0.0142796	0	0	Healthy		0.070569	0	0	H		0.00100528	0	1	H
0.00559685	0	0	Healthy		0.0508821	1	0	H		0.000961211	0	0	H
0.00824045	0	0	Healthy		0.0616511	1	1	H		0.000918128	0	0	H
0.00211627	0	0	Healthy		0.069008	1	1	H		0.000808182	1	0	H
0.0191035	0	0	Healthy		0.0507846	1	1	H		0.000799306	0	0	H
0.0076646	0	0	Healthy		0.111014	1	1	H		0.000798266	0	0	H
0.016074	0	0	Healthy		0.0654495	1	1	H		0.000718243	0	0	H
0.0178808	0	0	Healthy		0.0941736	1	1	H		0.000592882	0	0	H
0.0102995	0	0	Healthy		0.072392	1	1	H		0.000532084	1	0	H
0.0376467	1	0	Healthy		0.0575942	1	1	H		0.000503154	0	0	H
-0.00416659	1	0	Healthy		0.0863924	1	1	H		0.110421	0	0	H
0.0137845	0	0	Healthy		0.0798707	1	1	H		0.06344	0	0	H
-0.00289399	0	0	Healthy		0.0580435	1	1	H		0.0581072	0	0	H
-0.00153064	0	0	Healthy		0.0834466	1	1	H		0.0538536	0	1	H
-0.00243577	1	0	Healthy		0.102246	1	1	H		0.0480613	1	0	H
0.0109129	0	0	Healthy		0.0718493	1	1	H		0.0442206	0	0	H
0.0189346	1	0	Healthy		0.07527	1	1	H		0.0426319	1	0	H
0.018319	1	1	Healthy		0.0546617	1	1	H		0.0347413	1	0	H
0.00679957	0	0	Healthy		0.10135	1	1	H		0.0339333	0	0	H
-0.01348	0	0	Healthy		0.0673468	1	1	H		0.0288031	1	1	H
0.0094985	0	0	Healthy		0.0652606	1	1	H		0.0258122	0	0	H
-0.012323	0	0	Healthy		0.0607734	1	1	H		0.0236418	0	0	H
0.0766507	0	0	Healthy		0.0809773	0	0	H		0.0207549	0	1	H
0.0154917	0	0	Healthy		0.0767138	0	0	H		0.0202984	0	0	H
0.0303805	0	0	Healthy		0.0621686	0	0	H		0.0200958	1	0	H
0.0278058	0	0	Healthy		0.0808063	0	0	H		0.0192802	0	0	H
0.0574883	0	0	Healthy		0.101367	0	0	H		0.0185984	1	1	H
0.102773	0	0	Healthy		0.0605729	1	1	H		0.0175666	1	1	H
0.0117093	0	0	Healthy		0.0513821	1	1	H		0.0174172	1	0	H
0.0123737	0	1	Healthy		0.0669519	1	1	H		0.0173522	0	0	H
0.107702	0	1	Healthy		0.095061	1	1	H		0.0171986	0	0	H
0.00531379	0	0	Healthy		0.0677006	1	1	H		0.0171505	1	1	H
0.00991946	0	0	Healthy		0.0629636	1	1	H		0.0168127	0	0	H
0.00415317	0	0	Healthy		0.0696735	1	1	H		0.0162333	1	0	H
0.0101596	0	0	Healthy		-0.0685713	1	1	H		0.0155584	0	0	H
0.00688733	0	0	Healthy		0.1428	1	1	H		0.0153995	1	0	H
0.0441609	1	1	Healthy		0.0853877	1	1	H		0.0152087	0	1	H
0.0103942	0	0	Healthy		0.10352	1	1	H		0.0140351	0	1	H
0.0102082	0	0	Healthy		0.172721	1	1	H		0.0139968	0	0	H
0.00885433	0	0	Healthy		0.0958263	1	1	H		0.012718	0	0	H
0.0205039	0	0	Healthy		0.156873	1	1	H		0.0124001	0	0	H
0.00611653	0	0	Healthy		0.121706	1	1	H		0.0119972	0	1	H
0.00587057	0	0	Healthy		0.108844	1	1	H		0.0101876	0	0	H
0.0388077	1	1	Healthy		0.0839685	1	1	H		0.0100536	0	1	H
0.0312251	0	0	Healthy		0.0866183	1	1	H		0.0097062	0	0	H
0.0135113	1	0	Healthy		0.100435	1	1	H		0.00816515	0	0	H
0.0210966	0	0	Healthy		0.133951	1	1	H		0.00780639	1	0	H
0.0168091	1	0	Healthy		0.135602	1	1	H		0.00746939	0	0	H
0.00685947	0	0	Healthy		0.0782895	1	1	H		0.00734327	0	0	H
0.0158489	0	0	Healthy		0.0868028	1	1	H		0.00706081	0	1	H
0.00804794	0	0	Healthy		0.131352	1	1	H		0.00618379	0	0	H
0.00564716	0	0	Healthy		0.0870242	1	1	H		0.00595947	0	0	H
0.00929099	0	0	Healthy		0.0810872	1	1	H		0.00580423	0	0	H
-0.00273955	0	0	Healthy		0.100402	1	1	H		0.00568276	0	0	H
0.00481814	0	0	Healthy		0.101222	1	1	H		0.00414718	0	0	H
0.00843765	0	0	Healthy		0.137303	1	1	H		0.00351984	0	0	H
0.0105141	0	0	Healthy		0.131274	1	1	H		0.00317049	0	0	H
0.00929668	0	1	Healthy		0.114522	1	1	H		0.398576	0	0	H
0.0205976	0	0	Healthy		0.198017	1	1	H		0.32996	0	0	H
0.0122252	0	0	Healthy		0.121547	1	1	H		0.0692877	1	1	H
0.00865448	0	0	Healthy		0.0705544	1	1	H		0.0403881	0	0	H
0.00944044	0	0	Healthy		0.11178	1	1	H		0.0321523	0	0	H
0.0154513	0	0	Healthy		0.0626793	1	1	H		0.0126436	0	1	H
0.00880601	0	0	Healthy		0.15329	1	1	H		0.0096695	0	0	H
0.0158376	0	0	Healthy		0.0965038	1	1	H		0.00766032	0	0	H
0.0135539	0	0	Healthy		0.08208	1	1	H		0.00711523	0	0	H
0.0250609	0	0	Healthy		0.0941751	1	1	H		0.00699007	1	1	H
0.0168702	0	0	Healthy		0.0754124	1	1	H		0.00587899	0	0	H
0.0129638	1	1	Healthy		0.079307	1	1	H		0.00475254	0	1	H
0.0260442	0	0	Healthy		0.0880308	1	1	H		0.00452829	1	0	H
0.0146889	0	1	Healthy		0.0621451	1	1	H		0.00361337	0	0	H
0.00838359	0	0	Healthy		0.106729	1	1	H		0.00338827	0	0	H
0.00706635	0	0	Healthy		0.160999	1	1	H		0.00323397	0	0	H
0.0041379	0	0	Healthy		0.105587	1	1	H		0.00320713	0	0	H
0.0382242	0	0	Healthy		0.147546	1	1	H		0.00309962	0	0	H
-0.00599868	1	1	Healthy		0.074636	1	1	H		0.00309837	0	0	H
-0.0274409	1	1	Healthy		0.116325	1	1	H		0.00261466	0	0	H
0.00499042	0	1	Healthy		0.199807	1	1	H		0.00259521	0	0	H
0.0361529	1	1	Healthy		0.115724	1	1	H		0.00240387	0	0	H
-0.0153008	0	1	Healthy		0.0749879	1	1	H		0.00240207	0	0	H
0.0711246	1	1	Healthy		0.13126	1	1	H		0.00238525	0	0	H
-0.0341434	1	1	Healthy		0.0724762	1	1	H		0.00233964	1	1	H
0.0426118	1	1	Healthy		0.153846	1	1	H		0.00222219	0	0	H
0.108477	0	0	Healthy		0.0884608	1	1	H		0.00211719	0	0	H
0.0693184	1	0	Healthy		0.0777201	1	1	H		0.00192959	0	0	H
0.00446754	0	0	Healthy		0.0821354	1	1	H		0.00180769	0	0	H
0.0064559	0	0	Healthy		0.0869189	1	1	H		0.00166286	0	0	H
-0.153682	1	1	Healthy		0.0892787	1	1	H		0.00164119	0	0	H
0.0197954	1	1	Healthy		0.0752259	1	1	H		0.00157388	0	0	H
0.0610945	1	0	Healthy		0.117013	1	1	H		0.00157025	1	0	H
0.00782658	0	0	Healthy		0.161826	1	1	H		0.0015414	0	0	H
0.0447143	1	1	Healthy		0.123207	1	1	H		0.00150293	0	0	H
0.0194224	1	1	Healthy		0.168811	0	0	H		0.00142882	0	0	H
0.0147117	0	0	Healthy		0.0715569	1	1	H		0.00140381	0	0	H
0.035849	1	0	Healthy		0.099427	1	1	H		0.00134525	0	0	H
0.0328923	0	0	Healthy		0.0598845	1	1	H		0.00134451	0	0	H
0.00701399	0	0	Healthy		0.0840415	1	1	H		0.00126414	0	0	H
0.00792388	0	0	Healthy		0.104699	0	1	H		0.00125756	0	0	H
0.00672595	0	0	Healthy		0.0913286	0	1	H		0.0011695	0	0	H
0.0169475	0	0	Healthy		0.109828	0	1	H		0.00111502	0	0	H
-0.0129278	0	0	Healthy		0.10876	1	1	H		0.00100986	0	0	H
0.0175795	1	0	Healthy		0.130747	1	1	H		0.000979406	0	1	H
0.0063025	0	0	Healthy		0.0587078	1	1	H		0.00096972	0	0	H
0.0179428	0	0	Healthy		0.0835247	1	0	H		0.000966816	0	0	H
0.0111773	0	0	Healthy		0.0620747	1	0	H		0.000817086	0	0	H
0.0123897	1	1	Healthy		0.0795392	1	0	H		0.000702825	0	0	H
0.0113276	1	1	Healthy		0.0747685	1	1	H		0.000683632	0	0	H
0.00811333	0	0	Healthy		0.0794139	1	0	H		0.000555246	0	0	H
0.00513125	0	0	Healthy		0.0859745	0	0	H		0.000485795	0	0	H
-0.00351439	0	0	Healthy		0.0560843	0	1	H		0.000390783	0	0	H
0.00344466	0	0	Healthy		-0.0783337	1	1	H		0.000341902	0	0	H
0.012624	0	0	Healthy		-0.0543666	1	1	H		0.000215514	0	0	H
-0.00702878	0	0	Healthy		0.117713	1	1	H		0.250756	0	0	H
-0.00748819	0	0	Healthy		0.114705	1	0	H		0.218624	0	0	H
-0.00835765	0	0	Healthy		0.082044	1	1	H		0.148727	0	0	H
0.0200268	0	1	Healthy		0.0603776	1	1	H		0.0823762	1	1	H
0.00876974	0	0	Healthy		0.0869015	1	1	H		0.0344381	1	1	H
0.0298817	0	0	Healthy		0.0674455	1	1	H		0.0159666	0	1	H
0.0247407	0	0	Healthy		0.0667436	1	1	H		0.0156815	0	0	H
0.00935901	0	0	Healthy		0.0818957	1	1	H		0.0150806	0	0	H
0.0231608	0	0	Healthy		0.0629725	1	1	H		0.013516	0	0	H
0.0210444	0	0	Healthy		0.0798398	1	1	H		0.0129655	1	1	H
0.00714645	0	0	Healthy		0.0872067	1	1	H		0.0103955	1	0	H
-0.00758575	0	0	Healthy		0.0578082	1	1	H		0.00893873	0	0	H
0.00568814	0	0	Healthy		0.0653898	1	1	H		0.00871155	1	1	H
-0.00403945	1	0	Healthy		0.0713934	1	1	H		0.0075531	0	0	H
-0.0154571	0	0	Healthy		0.0777637	1	1	H		0.00709592	1	1	H
-0.0163609	0	1	Healthy		0.0700377	1	1	H		0.00634591	0	0	H
-0.0082273	0	0	Healthy		0.0855909	1	1	H		0.00595493	0	0	H
-0.00954503	0	0	Healthy		0.0611407	1	1	H		0.00549107	0	0	H
-0.0311994	0	0	Healthy		0.0808586	1	1	H		0.0054478	1	0	H
0.0284231	0	0	Healthy		0.145914	1	1	H		0.00476386	0	0	H
0.0257703	0	0	Healthy		0.05454	1	1	H		0.00462778	0	0	H
0.051145	0	0	Healthy		0.0612386	1	1	H		0.00446318	0	1	H
0.0212499	0	0	Healthy		0.086507	1	1	H		0.0044265	0	0	H
0.0189556	0	0	Healthy		0.0536804	1	1	H		0.00417486	1	1	H
0.0587437	0	1	Healthy		0.0761605	1	1	H		0.00410344	0	0	H
-0.0177287	1	0	Healthy		0.068188	1	1	H		0.00410179	0	0	H
0.0185863	1	0	Healthy		0.0878355	1	1	H		0.00379571	0	1	H
-0.00783846	0	0	Healthy		0.0716053	1	1	H		0.00372662	0	0	H
-0.015675	0	0	Healthy		0.071052	1	1	H		0.00364246	0	0	H
0.0200547	0	0	Healthy		0.116681	1	1	H		0.00360158	0	0	H
0.0656532	1	1	Healthy		0.0613432	1	1	H		0.00352172	0	0	H
-0.00781618	0	0	Healthy		0.0858574	1	1	H		0.00349918	0	0	H
-0.027118	0	1	Healthy		0.0605278	1	1	H		0.00347272	0	0	H
0.0167767	0	0	Healthy		0.0787132	0	1	H		0.00346329	0	1	H
0.0386886	1	1	Healthy		0.0926964	0	1	H		0.0034614	0	0	H
0.00580574	0	0	Healthy		0.0882357	0	1	H		0.00336506	1	0	H
-0.0113796	0	0	Healthy		0.0539763	0	1	H		0.00316085	0	0	H
0.0109062	0	0	Healthy		0.0872217	0	1	H		0.00308719	0	0	H
0.0225883	0	0	Healthy		0.0988962	0	1	H		0.00303046	0	1	H
0.0223922	0	0	Healthy		0.0735076	0	1	H		0.00301938	0	0	H
0.0161555	0	0	Healthy		0.0673432	0	1	H		0.00301349	0	1	H
0.00626427	0	0	Healthy		0.0821357	0	1	H		0.0027588	0	0	H
0.0180052	0	0	Healthy		0.0944982	0	1	H		0.00274521	1	0	H
0.0179628	0	0	Healthy		0.0896731	0	1	H		0.00249749	0	0	H
0.112218	0	1	Healthy		0.071675	0	1	H		0.00249717	0	0	H
0.0735871	1	1	Healthy		0.0759702	0	1	H		0.00234196	0	0	H
-0.00395609	0	0	Healthy		0.113359	0	1	H		0.00225649	0	0	H
-0.00275411	0	0	Healthy		0.0794006	0	1	H		0.00224184	0	0	H
0.00689647	0	0	Healthy		0.0847327	0	1	H		0.00214584	0	0	H
0.0199649	1	0	Healthy		0.0547758	0	1	H		0.00211039	0	0	H
0.00572487	1	0	Healthy		0.140896	0	1	H		0.00209361	0	0	H
-0.00494322	0	0	Healthy		0.0814287	1	1	H		0.00193532	1	0	H
0.233111	0	1	Healthy		0.059215	1	1	H		0.0017794	0	0	H
0.00946083	0	0	Healthy		0.0699487	1	1	H		0.00169934	0	0	H
0.0162093	0	0	Healthy		0.0733106	0	0	H		0.00160994	1	0	H
0.0129618	0	0	Healthy		0.0977399	0	0	H		0.00160815	0	0	H
0.0108404	0	0	Healthy		0.0603587	0	0	H		0.00138679	0	0	H
0.0358667	0	0	Healthy		0.0711938	0	0	H		0.00136409	0	0	H
0.0445063	0	0	Healthy		0.0819546	0	0	H		0.00128992	0	1	H
0.0209753	0	0	Healthy		0.104191	0	0	H		0.00125949	0	0	H
0.014622	0	0	Healthy		0.0623529	0	0	H		0.00122854	0	0	H
0.0374141	0	1	Healthy		0.0572553	0	0	H		0.00111953	0	0	H
-0.00788394	0	0	Healthy		0.114761	0	1	H		0.00108197	0	0	H
0.019856	0	0	Healthy		0.0820907	0	1	H		0.00105787	0	0	H
0.112194	0	0	Healthy		0.0759712	0	1	H		0.000970891	0	0	H
0.0577749	0	0	Healthy		0.0828148	0	1	H		0.000824515	0	0	H
0.18901	1	1	Healthy		0.0719682	0	1	H		0.000506559	0	0	H
0.103618	0	0	Healthy		0.0698841	0	1	H		0.701873	0	0	H
0.00353941	0	0	Healthy		0.073066	0	1	H		0.0472251	0	0	H
-0.0234493	0	0	Healthy		0.064501	0	1	H		0.0356272	0	0	H
-0.00591971	0	0	Healthy		0.13004	0	1	H		0.0305027	1	0	H
0.0196547	0	1	Healthy		0.129569	0	1	H		0.0178925	0	0	H
0.0556869	0	1	Healthy		0.159048	0	1	H		0.0162824	0	0	H
0.00951523	0	0	Healthy		0.20507	0	1	H		0.0136701	0	0	H
-0.00267326	0	0	Healthy		0.19799	0	1	H		0.0106483	0	0	H
0.0120576	0	0	Healthy		0.114518	0	1	H		0.00724938	1	1	H
0.0116741	0	0	Healthy		0.192151	0	1	H		0.00627882	0	0	H
0.0245832	0	0	Healthy		0.102548	0	1	H		0.00620765	0	0	H
0.0183209	1	1	Healthy		0.115969	1	1	H		0.00575047	0	0	H
0.111537	1	1	Healthy		0.0582675	0	1	H		0.00553048	0	0	H
0.00982079	0	0	Healthy		0.0563299	0	1	H		0.00541528	0	1	H
0.0133011	0	0	Healthy		0.0515784	0	1	H		0.00532666	1	1	H
0.0600771	0	0	Healthy		0.05527	0	1	H		0.00493895	0	0	H
-0.00174665	0	0	Healthy		0.0627308	0	1	H		0.00486832	0	0	H
0.0158428	0	0	Healthy		0.0534358	0	1	H		0.0046838	0	0	H
0.00540114	0	0	Healthy		0.0548062	0	1	H		0.00462557	0	0	H
-0.00305149	0	0	Healthy		0.056897	0	1	H		0.00438287	0	1	H
0.0109124	0	0	Healthy		0.05891	1	1	H		0.00413237	1	1	H
0.0333097	0	0	Healthy		0.0514911	1	1	H		0.00370117	1	1	H
0.017914	0	0	Healthy		0.0523522	1	1	H		0.00361036	0	0	H
0.00409964	0	0	Healthy		0.128831	1	1	H		0.0034982	0	0	H
0.00276927	0	0	Healthy		0.0871665	1	1	H		0.00336207	0	0	H
0.0203321	0	1	Healthy		0.128511	1	1	H		0.00325802	0	0	H
0.0112611	0	0	Healthy		0.0842767	0	1	H		0.00307615	1	1	H
-0.01195	0	0	Healthy		0.0862898	0	1	H		0.00304297	0	1	H
-0.0326466	0	0	Healthy		0.112389	0	1	H		0.00303631	0	0	H
-0.0106581	0	0	Healthy		0.0722213	1	1	H		0.00279346	0	0	H
0.039286	0	0	Healthy		0.093308	0	1	H		0.00269219	0	1	H
0.0309576	0	0	Healthy		0.0703408	1	1	H		0.00264668	0	0	H
0.072059	0	0	Healthy		0.0802449	0	1	H		0.00256614	0	0	H
0.054721	0	0	Healthy		0.0773004	0	1	H		0.00255513	0	0	H
0.151696	0	0	Healthy		0.0923827	0	1	H		0.00247104	0	1	H
0.0536676	0	0	Healthy		0.107794	0	1	H		0.00245351	0	0	H
0.291315	0	0	Healthy		0.0676549	0	1	H		0.00196794	0	0	H
0.215532	0	0	Healthy		0.131841	0	1	H		0.00183219	1	1	H
0.107776	0	0	Healthy		0.0894172	1	1	H		0.00133453	0	0	H
0.0402131	0	0	Healthy		0.109525	1	1	H		0.00131831	0	0	H
0.0215589	0	0	Healthy		0.118018	1	1	H		0.00128797	0	0	H
0.0994348	0	0	Healthy		0.139459	1	1	H		0.00123604	0	0	H
0.019579	0	0	Healthy		0.102717	1	1	H		0.00104177	0	0	H
0.0726743	1	0	Healthy		0.0981349	1	1	H		0.00103572	0	0	H
0.21018	0	0	Healthy		0.101096	1	1	H		0.000730179	0	0	H
0.0455746	1	0	Healthy		0.0674078	1	1	H		0.000339932	0	0	H
-0.0578373	1	0	Healthy		0.138942	1	1	H		0.718188	0	0	H
-0.0140466	0	0	Healthy		0.0862734	1	1	H		0.0814936	0	0	H
0.0148283	0	0	Healthy		0.106256	1	1	H		0.037145	0	0	H
-0.0166812	0	0	Healthy		0.113033	1	1	H		0.0339851	0	0	H
0.0207036	0	0	Healthy		0.142021	1	1	H		0.0153088	0	0	H
0.0284501	0	0	Healthy		0.128321	0	1	H		0.0100022	0	0	H
-0.0233566	0	0	Healthy		0.0574954	1	1	H		0.00967303	0	0	H
0.0119447	0	0	Healthy		0.0517458	1	1	H		0.00762059	0	0	H
0.192579	0	0	Healthy		0.0639449	1	1	H		0.00687486	1	1	H
0.0664761	0	0	Healthy		0.0800095	1	1	H		0.00514154	0	0	H
0.0156083	0	0	Healthy		0.052888	1	1	H		0.00507786	0	0	H
0.025187	0	0	Healthy		0.0636599	1	1	H		0.00434361	0	0	H
0.205311	0	0	Healthy		0.0799693	1	1	H		0.00397871	1	1	H
0.085516	0	0	Healthy		0.0867354	1	1	H		0.00306323	0	0	H
-0.0268287	0	0	Healthy		0.0605453	1	1	H		0.00297397	1	1	H
-0.0251491	1	0	Healthy		0.115824	1	1	H		0.00285758	0	0	H
-0.00982084	1	0	Healthy		0.140043	1	1	H		0.00275899	0	0	H
0.0401531	1	0	Healthy		0.0901016	0	0	H		0.00254442	0	0	H
0.011446	0	0	Healthy		0.0976803	1	1	H		0.00241099	0	0	H
0.0307666	0	0	Healthy		0.0902973	1	1	H		0.00239492	0	0	H
0.00855319	0	0	Healthy		0.0712099	1	1	H		0.00227311	0	0	H
0.0807179	0	1	Healthy		0.0796545	1	1	H		0.00221188	0	0	H
0.00503194	0	1	Healthy		0.0687335	1	1	H		0.00193671	0	0	H
0.0607766	0	0	Healthy		0.0604008	1	1	H		0.00192599	0	0	H
0.0727258	0	0	Healthy		0.0626399	1	1	H		0.00190915	0	0	H
0.0767615	1	0	Healthy		0.064222	0	1	H		0.00189763	0	0	H
0.0184592	0	0	Healthy		0.132224	0	1	H		0.00186561	0	0	H
0.0103218	0	0	Healthy		0.094262	0	1	H		0.00178407	0	0	H
0.0111291	0	0	Healthy		0.118871	1	1	H		0.00176586	0	0	H
0.00293038	0	0	Healthy		0.0975906	1	1	H		0.00167928	0	0	H
0.0112259	0	0	Healthy		0.0774937	1	1	H		0.00166686	0	0	H
-0.0181717	1	0	Healthy		0.0966137	1	1	H		0.00165474	0	0	H
-0.0114711	1	0	Healthy		0.0511666	1	1	H		0.00164243	0	0	H
0.0114511	0	0	Healthy		0.0620698	1	1	H		0.00159712	0	0	H
0.0430707	0	1	Healthy		0.0500825	1	1	H		0.00152873	0	0	H
0.0181371	0	0	Healthy		0.0621431	1	1	H		0.00150712	0	0	H
-0.00634163	0	0	Healthy		0.0541589	1	1	H		0.00134054	0	0	H
0.00537965	0	0	Healthy		0.0689518	1	1	H		0.00125307	0	0	H
0.00332181	0	0	Healthy		0.0758148	1	1	H		0.0011813	0	0	H
0.00320394	0	0	Healthy		0.0749853	1	1	H		0.00117869	0	0	H
-0.00711263	0	0	Healthy		0.0532348	1	1	H		0.00117488	0	0	H
0.0201715	0	0	Healthy		0.0854341	1	1	H		0.00117124	0	0	H
0.00269586	0	0	Healthy		0.0717377	1	1	H		0.00108784	0	0	H
0.00629045	0	0	Healthy		0.0545041	1	1	H		0.00105599	0	0	H
0.00592662	0	0	Healthy		0.0732351	1	1	H		0.000880408	0	0	H
0.0115365	0	0	Healthy		0.0539791	1	1	H		0.000874172	0	0	H
0.00754556	0	0	Healthy		0.0583729	1	1	H		0.000780635	0	0	H
0.0331178	0	1	Healthy		0.0504713	1	1	H		0.000525944	0	0	H
0.0119108	0	0	Healthy		0.0583922	0	0	H		0.000486305	0	0	H
0.0134992	0	0	Healthy		0.150136	1	1	H		0.000325731	0	0	H
0.0158104	0	0	Healthy		0.132942	1	1	H		0.377734	1	0	H
0.00795513	0	0	Healthy		0.0919909	1	1	H		0.0802818	1	0	H
0.0113364	0	0	Healthy		0.0825168	1	1	H		0.0706865	1	0	H
0.00494806	0	0	Healthy		0.107376	1	1	H		0.0663787	1	0	H
-0.00878562	0	0	Healthy		0.0726973	1	1	H		0.042712	1	0	H
-0.00595431	0	0	Healthy		-0.0699946	1	1	H		0.0400054	0	1	H
0.0191955	0	0	Healthy		-0.0556365	1	1	H		0.0332815	0	0	H
-0.0105797	0	0	Healthy		0.0549662	1	1	H		0.0312634	0	0	H
-0.0165576	0	0	Healthy		0.0533929	0	1	H		0.0241946	1	1	H
0.0280958	0	0	Healthy		0.0714143	1	1	H		0.0210283	1	0	H
-0.011993	0	0	Healthy		0.0948051	1	1	H		0.0164915	1	1	H
0.0141704	0	0	Healthy		0.0776538	1	1	H		0.0135911	1	0	H
0.0326594	1	0	Healthy		0.0529117	1	1	H		0.0114524	0	0	H
0.0123886	1	0	Healthy		0.0526929	0	1	H		0.0105027	1	0	H
0.0440509	1	0	Healthy		0.0555858	0	1	H		0.00952901	0	0	H
0.0268937	1	0	Healthy		0.0758938	0	1	H		0.00908022	1	0	H
0.0322169	1	0	Healthy		0.0752808	0	1	H		0.00800974	0	0	H
0.0219052	1	0	Healthy		0.0783385	0	1	H		0.00776537	0	0	H
0.0133693	1	0	Healthy		0.078629	1	1	H		0.00768722	1	0	H
0.0702991	1	0	Healthy		0.060912	1	1	H		0.00762986	0	0	H
0.0181732	1	0	Healthy		0.0670564	1	1	H		0.00651264	0	0	H
0.0165923	1	0	Healthy		0.0641552	1	1	H		0.00618622	1	0	H
0.0276791	0	0	Healthy		0.0670048	1	1	H		0.00590046	1	1	H
-0.0220462	1	0	Healthy		0.0972448	1	1	H		0.00586999	1	0	H
0.0221442	0	0	Healthy		0.0545327	1	1	H		0.00533729	1	0	H
0.037436	0	1	Healthy		0.100133	1	1	H		0.00503905	0	0	H
0.00822529	0	0	Healthy		0.110796	1	1	H		0.00496596	0	0	H
0.00475518	0	0	Healthy		0.056206	1	1	H		0.00481732	1	0	H
0.0111459	0	0	Healthy		0.0772436	1	1	H		0.00454776	0	0	H
0.00701866	0	0	Healthy		0.0863163	1	1	H		0.0043381	0	0	H
0.00372164	0	0	Healthy		0.0595159	1	1	H		0.00413815	0	0	H
0.0212602	0	0	Healthy		0.0835691	1	1	H		0.00398744	1	0	H
0.0965266	0	0	Healthy		0.0817036	1	1	H		0.00395175	1	0	H
0.0202624	0	0	Healthy		0.0796181	1	1	H		0.00382665	0	0	H
0.0173546	0	0	Healthy		0.0658562	1	1	H		0.00347201	1	0	H
0.0736972	0	0	Healthy		0.0891032	1	1	H		0.00344434	0	0	H
0.0122926	0	0	Healthy		0.105423	1	1	H		0.00335431	0	0	H
0.0853328	0	0	Healthy		0.0599985	1	1	H		0.00333856	0	0	H
0.0221118	0	0	Healthy		0.122081	1	1	H		0.00296139	0	0	H
0.0254482	0	0	Healthy		0.0894311	1	1	H		0.0029406	1	0	H
0.0908888	0	0	Healthy		0.0716383	1	1	H		0.00293352	1	0	H
0.00913357	0	0	Healthy		0.0742116	1	1	H		0.00233321	1	0	H
0.0850226	0	0	Healthy		0.0653689	1	1	H		0.00204986	0	0	H
0.0129229	0	0	Healthy		0.0799397	1	1	H		0.00204557	1	0	H
0.0493955	0	0	Healthy		0.081152	1	1	H		0.00199143	0	0	H
0.0113369	0	0	Healthy		0.080007	1	1	H		0.00168079	0	0	H
0.0989682	0	1	Healthy		0.0743848	1	1	H		0.00145729	1	0	H
0.0134986	0	0	Healthy		0.0903033	1	1	H		0.00137037	0	0	H
0.0543893	0	0	Healthy		0.0704213	1	1	H		0.00134673	0	0	H
0.0163581	0	0	Healthy		0.0895306	1	1	H		0.00130142	0	0	H
0.110005	1	0	Healthy		0.115393	1	1	H		0.00127012	1	0	H
0.0507243	0	0	Healthy		0.150601	0	1	H		0.00108692	0	0	H
0.0951833	0	0	Healthy		0.170777	0	1	H		0.000897636	0	0	H
0.0101598	0	0	Healthy		0.131343	0	1	H		0.250439	1	1	H
0.0260044	0	1	Healthy		0.0939944	1	1	H		0.128334	1	0	H
0.156833	1	1	Healthy		0.11548	1	1	H		0.0541154	1	1	H
0.0199678	0	0	Healthy		0.06906	1	1	H		0.0436459	0	0	H
0.0166565	0	0	Healthy		0.0754119	1	1	H		0.0402896	0	0	H
0.0215667	0	0	Healthy		0.152277	1	1	H		0.0342764	1	0	H
0.0101978	0	0	Healthy		0.0756129	1	1	H		0.0335659	0	0	H
0.0161195	0	0	Healthy		0.0521594	1	1	H		0.0259536	0	0	H
0.0290773	1	0	Healthy		0.0689302	1	1	H		0.0255444	1	0	H
0.00884437	1	0	Healthy		0.0884671	1	1	H		0.0252718	0	0	H
0.0311267	0	0	Healthy		0.0604216	1	1	H		0.0248861	0	0	H
0.0210519	1	0	Healthy		0.0543551	1	1	H		0.0226712	0	0	H
0.0249293	1	0	Healthy		0.0531615	1	1	H		0.016708	0	0	H
0.0141444	0	0	Healthy		0.0603741	1	1	H		0.0145237	1	0	H
-0.0033083	0	0	Healthy		0.0549118	1	1	H		0.0141982	1	1	H
0.0134049	1	1	Healthy		0.0500171	1	1	H		0.012312	0	0	H
0.0106197	0	1	Healthy		0.0585175	1	1	H		0.0121977	0	0	H
0.0190197	0	0	Healthy		0.058409	1	1	H		0.0120405	0	0	H
0.0150403	0	0	Healthy		0.112919	1	1	H		0.0119322	0	0	H
-0.00995674	1	0	Healthy		0.0884074	1	1	H		0.0106954	0	0	H
0.0220671	0	1	Healthy		0.063963	1	1	H		0.010672	1	1	H
0.0221381	1	0	Healthy		0.0628287	1	1	H		0.00821041	1	1	H
0.0149421	0	0	Healthy		0.0518935	1	1	H		0.00791588	0	0	H
0.026204	0	0	Healthy		0.114959	1	1	H		0.00756098	1	0	H
0.00972965	1	0	Healthy		0.0842578	1	1	H		0.00716331	1	0	H
0.0419841	0	1	Healthy		0.094781	1	1	H		0.00708855	0	0	H
0.0109544	0	0	Healthy		0.0859465	1	1	H		0.00651143	0	0	H
-0.0103479	0	0	Healthy		0.0706135	1	1	H		0.00639693	0	0	H
-0.0878103	1	1	Healthy		0.0845614	1	1	H		0.00637471	0	0	H
-0.0217655	1	1	Healthy		0.0702631	1	1	H		0.00632181	0	0	H
-0.0554115	1	1	Healthy		0.0896631	1	1	H		0.00570638	1	0	H
-0.0241563	1	1	Healthy		0.0732745	1	1	H		0.00517407	0	0	H
0.0295679	0	0	Healthy		0.0813043	1	1	H		0.00516113	0	0	H
0.075857	0	0	Healthy		0.0677677	1	1	H		0.00490212	1	0	H
0.0690403	1	1	Healthy		0.143643	1	1	H		0.00489367	0	1	H
0.0290822	0	1	Healthy		0.113417	1	1	H		0.00449742	0	0	H
-0.0120605	1	1	Healthy		0.0910259	1	1	H		0.0044097	0	1	H
0.0237137	0	1	Healthy		0.058728	1	1	H		0.00426137	0	0	H
0.00460094	0	0	Healthy		0.0919466	1	1	H		0.00420028	1	1	H
0.0500283	0	0	Healthy		0.0778953	1	1	H		0.0041107	0	0	H
0.0169997	0	0	Healthy		0.0800086	1	1	H		0.00389172	1	0	H
-0.0142914	0	0	Healthy		0.0836663	1	1	H		0.00377198	0	0	H
0.0917909	0	0	Healthy		0.064451	1	1	H		0.00372981	0	1	H
-2.11934e-05	0	0	Healthy		0.128231	1	1	H		0.00366044	1	0	H
0.0168392	0	0	Healthy		0.0745281	1	1	H		0.0035681	0	0	H
0.0221245	0	0	Healthy		0.0786958	1	1	H		0.00305208	0	0	H
0.0678597	0	0	Healthy		0.0700565	1	1	H		0.00295483	0	0	H
0.165485	0	0	Healthy		0.116318	1	1	H		0.00295483	0	0	H
0.14624	0	0	Healthy		0.075233	1	1	H		0.00278411	0	0	H
0.077256	0	0	Healthy		0.105435	1	1	H		0.00276108	0	0	H
0.0889579	0	0	Healthy		0.0736004	1	1	H		0.0026021	0	0	H
0.0278111	0	0	Healthy		0.112907	1	1	H		0.00237482	0	0	H
0.029827	0	0	Healthy		0.117269	1	1	H		0.00232914	0	0	H
0.219488	0	0	Healthy		0.0633495	1	1	H		0.0023255	0	0	H
0.0380909	0	0	Healthy		0.0652934	0	1	H		0.00222439	0	0	H
0.0212464	0	0	Healthy		0.0826355	1	1	H		0.00218629	0	0	H
0.020152	0	0	Healthy		0.0648835	1	1	H		0.00209327	0	0	H
-0.00414989	0	0	Healthy		0.054726	1	1	H		0.00192062	0	0	H
[truncated: 63,064 more rows]

## Sheet: fig3g
fig3g
AUCs calculated with R plotROC package for RPTEC peak recall by different methods for healthy (PCT+PST) and FR (KIM1+ PT) PT-predicted CREs
scMEGA predicted CREs along healthy-FR PT trajectory
		RENIN	LinkPeaks	DIRECT-NET	FigR	SCENIC+	Cicero	scMEGA
H3K27ac	FR	0.694245	0.434568	0.630079	0.622366	0.558914	0.536485	0.569713
	Healthy	0.569951	0.421554	0.621313	0.551825	0.449618	0.552341
H3K4me3	FR	0.696129	0.350222	0.64874	0.636611	0.489348	0.584743	0.512724
	Healthy	0.607311	0.388229	0.644416	0.56388	0.428175	0.587063

## Sheet: fig3h
fig3h
Bin	Prop._SNPs	Prop._h2	Prop._h2_std_error	Enrichment	Enrichment_std_error	Enrichment_p	Cell	Model
1st	0.00153947	0.312528	0.145231	203.011	94.3385	0.070686	FR	DN
2nd	0.00156295	0.479815	0.147085	306.993	94.1073	0.0134304	FR	DN
3rd	0.00167065	0.207657	0.103841	124.297	62.1563	0.0586568	FR	DN
1st	0.00317556	0.258072	0.0674747	81.2684	21.2482	0.000373611	H	DN
2nd	0.00350267	0.41906	0.108193	119.64	30.8887	0.00698294	H	DN
3rd	0.00326765	0.322867	0.0753665	98.8071	23.0644	2.16523e-06	H	DN
1st	0.000639641	0.465499	0.206988	727.751	323.601	0.065143	FR	LP
2nd	0.00108133	0.2411	0.154144	222.965	142.55	0.080838	FR	LP
3rd	0.000887747	0.293401	0.121126	330.501	136.442	0.00161891	FR	LP
1st	0.000722846	0.394607	0.189574	545.907	262.261	0.0719539	H	LP
2nd	0.00132843	0.308257	0.135457	232.045	101.968	0.0181166	H	LP
3rd	0.00110767	0.297137	0.116814	268.254	105.459	0.00169966	H	LP
1st	0.000422233	0.591607	0.200827	1401.14	475.631	0.0441715	FR	RE
2nd	0.000269914	0.299466	0.160268	1109.49	593.776	0.0091031	FR	RE
3rd	0.000198955	0.108927	0.0759452	547.495	381.721	0.10155	FR	RE
1st	0.000792296	0.579748	0.154463	731.732	194.956	0.0145987	H	RE
2nd	0.000594012	0.301478	0.128393	507.528	216.146	0.00209084	H	RE
3rd	0.000419717	0.118774	0.0625523	282.986	149.034	0.0502082	H	RE
	t score	p value calculated with pt function in R with df=199	two tailed conversion					DN = DIRECT-NET, LP = LinkPeaks, RE = RENIN
RE 1st-3rd FR	1.39972	0.0815765	0.163153
RE 1st-3rd H	1.82866	0.0344736	0.0689472
DN-RE FR	-2.47089	0.0071591	0.0143182
DN-RE H	-3.31682	0.000541149	0.0010823
LP-RE FR	-1.17055	0.12159	0.243181
LP-RE H	-0.568647	0.285119	0.570237

## Sheet: fig4b-d
fig4b								fig4c	fig4d
Regulatory scores of TF-gene edges used to generate graphical GRNs							Betweenness and PageRank calculations for each TF. Values are sorted by PageRank in this file
TF	Target gene	Absolute value of RENIN-estimated regulatory coefficient					TF	Betweenness	PageRank
MAX	KCNAB2	0.024994					KLF6	48489.4	0.0053978
MLXIPL	KCNAB2	0.0345869					PPARA	35301.1	0.00504836
MYCN	KCNAB2	0.0876611					BACH2	22835.8	0.00502324
TCF12	KCNAB2	0.0137967					HNF4A	16727.7	0.00494502
ARNT2	KCNAB2	0.0385199					FOSL2	11764.8	0.00432723
SREBF2	KCNAB2	0.0198632					NFKB1	15774.2	0.00431468
BACH2	KCNAB2	0.0288521					RREB1	22696.9	0.00430151
JUN	KCNAB2	0.016892					NFAT5	15310.8	0.00425261
ZEB1	KCNAB2	0.0125446					ARNT2	14460.9	0.00413928
HIVEP2	KCNAB2	0.0140336					MEF2A	16141.5	0.00409176
KLF6	KCNAB2	0.0278408					HIVEP2	13575	0.00393952
HIVEP1	KCNAB2	0.0138858					FOSL1	0	0.00392863
GLI3	KCNAB2	0.0421149					KLF5	1975.73	0.00388492
GLIS3	KCNAB2	0.023553					ESRRG	24827.5	0.00382999
BCL11A	KCNAB2	0.0627342					KLF15	7709.67	0.00374917
EGR1	KCNAB2	0.0226814					TCF12	12367.6	0.00374499
IKZF4	KCNAB2	0.0416728					TFCP2L1	36763.7	0.00345169
RREB1	KCNAB2	0.0172856					MBD2	7442.76	0.00344625
ZNF281	KCNAB2	0.0154589					FOXP2	26734.4	0.00343155
KLF15	KCNAB2	0.0345932					SOX4	8046.02	0.00342018
KLF13	KCNAB2	0.0195099					MAF	22881.9	0.0033167
GLIS1	KCNAB2	0.00999829					HIVEP1	9628.26	0.00330518
ELF1	KCNAB2	0.0155398					RFX2	14823.3	0.0032384
ELK1	KCNAB2	0.0260298					HNF4G	0	0.00316188
EHF	KCNAB2	0.0484927					HNF1B	0	0.0030948
ETS2	KCNAB2	0.0331901					RELB	6611.07	0.00308668
FOXO3	KCNAB2	0.0232483					CBFB	9757.17	0.00306183
FOXP2	KCNAB2	0.0109575					ZNF75D	0	0.00305683
HNF1B	KCNAB2	0.0226216					NFIB	0	0.00301858
HOXD3	KCNAB2	0.0195797					GLIS3	14620.9	0.00301696
HNF1A	KCNAB2	0.0328024					SMAD2	14099.1	0.00299818
MEIS1	KCNAB2	0.0207973					ZEB1	14172.3	0.00294067
ZHX1	KCNAB2	0.0184425					RUNX1	13938.4	0.00293197
PKNOX2	KCNAB2	0.0267696					ELF3	11115.7	0.00291585
IRX3	KCNAB2	0.0688196					SOX6	0	0.00288705
PBX1	KCNAB2	0.0206542					NFIA	0	0.00287489
HOXC6	KCNAB2	0.0232896					ESR1	8239.7	0.00282109
POU2F1	KCNAB2	0.00906838					MECOM	56749.1	0.00280086
MEF2A	KCNAB2	0.011861					TCF7L1	0	0.00276884
MBD2	KCNAB2	0.0117773					KLF7	0	0.0027648
SMARCC1	KCNAB2	0.0115713					MITF	12069.6	0.00275999
ESR1	KCNAB2	0.0218222					HNF1A	4057.03	0.00271492
HNF4A	KCNAB2	0.0276652					GLI3	8471.65	0.00270893
ESR2	KCNAB2	0.0316421					NFE2L2	5074.33	0.00267945
NR2F6	KCNAB2	0.0293857					CREB5	31468.8	0.00266966
PPARA	KCNAB2	0.0278928					ENO1	16913.3	0.00266952
NFATC3	KCNAB2	0.0232696					SOX9	6225.04	0.00266053
NFAT5	KCNAB2	0.0273511					NFATC3	8434.57	0.00261855
RELB	KCNAB2	0.0132981					NR6A1	10082.1	0.00258606
RFX2	KCNAB2	0.0217377					EPAS1	0	0.00256906
RFX1	KCNAB2	0.0156611					HMGA1	0	0.00255931
RFX7	KCNAB2	0.0168809					ZNF148	0	0.00255612
NFIB	KCNAB2	0.0228239					EGR1	2355.78	0.00249785
NFIA	KCNAB2	0.0201903					EHF	0	0.00242764
SMAD1	KCNAB2	0.0154832					STAT3	0	0.00238335
HBP1	KCNAB2	0.0123206					PURA	0	0.00236866
STAT1	KCNAB2	0.0206919					JUN	0	0.00234492
NFYC	KCNAB2	0.0288072					ZFY	0	0.00233086
HLTF	KCNAB2	0.0161454					TEAD1	0	0.00232216
ENO1	KCNAB2	0.0112253					PPARD	0	0.00229642
PURA	KCNAB2	0.016327					RORA	0	0.0022693
CPEB1	KCNAB2	0.0231464					NR3C1	0	0.00226525
YBX2	KCNAB2	0.186206					SMAD1	0	0.00226221
ARID5B	ERRFI1	0.0210805					SREBF2	8204.32	0.0022574
ARID3B	ERRFI1	0.0294698					ETS1	3500.11	0.00225176
ARID5A	ERRFI1	0.0657563					FUBP1	0	0.00224242
AHR	ERRFI1	0.0235274					STAT1	0	0.00224019
EPAS1	ERRFI1	0.0280993					NR4A1	0	0.00222086
ID3	ERRFI1	0.0968931					MEIS1	0	0.00220971
TCF12	ERRFI1	0.0270026					RXRA	1526.8	0.00219598
EBF1	ERRFI1	0.104744					NFIC	0	0.00217285
ARNT2	ERRFI1	0.0547158					BCL11A	0	0.00217271
MITF	ERRFI1	0.0326092					IRX3	0	0.00216547
SREBF2	ERRFI1	0.0182573					NR1H4	9979.34	0.00214011
NFE2L1	ERRFI1	0.0503236					SMAD4	5116.58	0.00211079
BACH2	ERRFI1	0.0200905					PBX1	11231.9	0.00210485
CREB1	ERRFI1	0.0204147					TFEC	3576.41	0.00209943
JDP2	ERRFI1	0.0461654					ESR2	0	0.00208699
CREB5	ERRFI1	0.0608776					ARID5A	0	0.00208682
FOS	ERRFI1	0.0562935					PBX3	5182.69	0.00207825
MAF	ERRFI1	0.0356669					BPTF	0	0.00202912
MAFF	ERRFI1	0.0432264					ELF1	0	0.00201742
CEBPD	ERRFI1	0.0271807					SP3	0	0.00201067
HIVEP2	ERRFI1	0.0532813					RORB	0	0.0020096
KLF6	ERRFI1	0.0606585					TCF3	0	0.00199286
REST	ERRFI1	0.0219653					ELF4	0	0.00198807
MECOM	ERRFI1	0.0301274					FOXP1	0	0.00198732
MAZ	ERRFI1	0.0630141					HIF1A	8535.8	0.00198288
GLI3	ERRFI1	0.0597187					NFYC	0	0.00196787
GLIS3	ERRFI1	0.0540222					THRB	6452.03	0.00196461
KLF7	ERRFI1	0.0561422					NRL	0	0.001949
KLF12	ERRFI1	0.015055					VDR	2239.71	0.00193546
BCL11A	ERRFI1	0.149534					KLF12	0	0.00191843
EGR1	ERRFI1	0.0714824					NR1I3	0	0.00191555
EGR2	ERRFI1	0.231644					LCOR	2263.23	0.00191371
RREB1	ERRFI1	0.0715088					TFDP2	12535	0.00190031
GLIS2	ERRFI1	0.0478335					POU5F1	0	0.00188939
ZNF740	ERRFI1	0.0497162					NFIX	0	0.00187798
PRDM16	ERRFI1	0.0936765					MAFF	0	0.00186429
KLF15	ERRFI1	0.0927144					SMAD5	0	0.00185531
ZNF219	ERRFI1	0.046767					NPAS2	14857.9	0.00185509
KLF13	ERRFI1	0.0382517					PKNOX2	0	0.00184171
ZNF282	ERRFI1	0.0405068					FOS	914.814	0.00183337
GLIS1	ERRFI1	0.0423213					RORC	0	0.00182665
ZNF683	ERRFI1	0.786828					ETS2	0	0.0018124
ZBTB7A	ERRFI1	0.0338688					NFATC2	0	0.00180631
WT1	ERRFI1	0.106995					PPARG	0	0.00179164
SP1	ERRFI1	0.0368139					FOSB	0	0.00178408
ZBTB3	ERRFI1	0.12099					RARB	0	0.00177698
YY2	ERRFI1	0.0852845					LIN54	0	0.00177166
YBX1	ERRFI1	0.0352684					FOXO3	0	0.00176244
LIN54	ERRFI1	0.0297695					HES1	2303.21	0.00174951
ETS2	ERRFI1	0.0328893					RUNX2	0	0.00174365
FOXM1	ERRFI1	0.13078					PAX8	0	0.00174201
FOXP1	ERRFI1	0.0345064					PLAGL1	0	0.00174078
FOXO3	ERRFI1	0.0742563					KLF8	0	0.00173257
FOXP2	ERRFI1	0.0234004					ELF5	0	0.00173061
FOXP4	ERRFI1	0.0928723					HOXB3	0	0.00172798
FOXO1	ERRFI1	0.0440601					FOXO1	0	0.00171351
FOXK1	ERRFI1	0.0333261					NFATC1	0	0.00170638
GATA6	ERRFI1	0.106631					NR3C2	0	0.00170075
BARX2	ERRFI1	0.0813203					UBP1	0	0.0016896
HOXA3	ERRFI1	0.0457856					NR2F1	0	0.0016561
HNF1B	ERRFI1	0.0642276					POU3F3	0	0.00165239
HOXB5	ERRFI1	0.0822019					MYC	0	0.00165204
HOXB3	ERRFI1	0.0888592					KLF10	2143.47	0.00165169
LHX4	ERRFI1	0.0415253					SMARCC1	0	0.00164909
HOXD3	ERRFI1	0.0384686					RFX3	5173.03	0.00163835
LHX1	ERRFI1	0.0238951					CPEB1	0	0.00163493
HNF1A	ERRFI1	0.0713283					STAT5B	0	0.00163388
LHX9	ERRFI1	1.24044					BCL6	0	0.00162174
MEIS1	ERRFI1	0.0403289					BARX2	0	0.0016198
PKNOX1	ERRFI1	0.0268927					TFCP2	0	0.00161716
ZHX1	ERRFI1	0.0235133					GLIS1	7274.99	0.00161437
PBX3	ERRFI1	0.0386024					IRF2	0	0.00161332
HOXB2	ERRFI1	0.0594172					RBPJ	0	0.00159586
SIX5	ERRFI1	0.111748					ELF2	0	0.0015958
HOXC9	ERRFI1	0.0472876					ARNTL2	0	0.00158507
POU3F4	ERRFI1	0.900129					AHR	0	0.00157541
POU3F3	ERRFI1	0.0409513					SOX5	3320.09	0.00156665
POU5F1	ERRFI1	0.09458					KLF13	0	0.00156627
HSF4	ERRFI1	0.0811997					REL	0	0.0015525
IRF1	ERRFI1	0.0464828					HMBOX1	4322.91	0.00154187
IRF8	ERRFI1	0.0565376					RFX7	1536.44	0.00150888
IRF2	ERRFI1	0.0224336					JDP2	0	0.00150647
MEF2A	ERRFI1	0.0339727					NFKB2	0	0.00150488
SMARCC1	ERRFI1	0.0252794					FOXN3	0	0.00150444
MYPOP	ERRFI1	0.0467899					SMAD9	0	0.00149872
MYBL1	ERRFI1	0.11579					NR4A3	0	0.00148376
RORA	ERRFI1	0.0802106					ETV6	0	0.00147764
ESR1	ERRFI1	0.0455065					HDX	569.978	0.00146922
HNF4A	ERRFI1	0.0661138					ARID5B	0	0.00146828
VDR	ERRFI1	0.0268628					SMAD3	6128.2	0.00146325
NR4A3	ERRFI1	0.0648457					TCF7L2	0	0.00145614
NR1H2	ERRFI1	0.0760091					NR2F2	0	0.00144925
ESR2	ERRFI1	0.0231528					AR	0	0.0014461
RORC	ERRFI1	0.105974					ID3	0	0.00144001
NR6A1	ERRFI1	0.0194062					MECP2	0	0.00143221
THRB	ERRFI1	0.0243334					HLTF	0	0.00142174
NR3C2	ERRFI1	0.0144673					NPAS3	7748.52	0.00141992
HNF4G	ERRFI1	0.0203106					FOXJ3	0	0.00141126
NR2F1	ERRFI1	0.0513087					ELK4	0	0.00140258
RXRA	ERRFI1	0.0749218					HOXD10	0	0.00139767
PPARA	ERRFI1	0.0573805					HOXD3	0	0.0013923
ESRRG	ERRFI1	0.0361862					FOXC1	0	0.00138072
TP53	ERRFI1	0.0424519					NFE2L1	0	0.00138003
PAX8	ERRFI1	0.0335762					HIVEP3	0	0.0013782
PAX5	ERRFI1	0.283996					TCF4	0	0.00136428
NFATC3	ERRFI1	0.0272181					YBX1	0	0.00136066
NFKB2	ERRFI1	0.103985					LMO2	0	0.00135725
NFATC4	ERRFI1	0.166311					IRX5	0	0.00134895
NFATC2	ERRFI1	0.0512867					CEBPD	0	0.00134171
NFAT5	ERRFI1	0.0458247					NR2C2	0	0.00133011
RELB	ERRFI1	0.101094					LHX4	0	0.00131586
NFKB1	ERRFI1	0.0401346					MEIS2	0	0.00130595
NFATC1	ERRFI1	0.0954338					BACH1	0	0.0012966
REL	ERRFI1	0.0268552					POU2F1	0	0.00129422
NFIC	ERRFI1	0.0236487					PRDM4	0	0.00128872
SOX8	ERRFI1	0.138935					BHLHE41	0	0.00128794
HBP1	ERRFI1	0.0721863					ZFX	0	0.00127238
SOX4	ERRFI1	0.0680009					ARID3B	0	0.00126029
SOX9	ERRFI1	0.0732463					ZFHX3	3628.2	0.00125658
SOX5	ERRFI1	0.0658625					TGIF1	0	0.00125128
SOX13	ERRFI1	0.0651698					ZBTB7C	0	0.00123943
TCF7L2	ERRFI1	0.0353933					MLXIPL	3172.61	0.00123564
SOX17	ERRFI1	0.856292					ATOH8	0	0.00121736
STAT1	ERRFI1	0.0491647					ESRRA	0	0.00121358
STAT4	ERRFI1	0.113227					CREM	0	0.00120989
STAT5B	ERRFI1	0.0171353					NR1H2	0	0.00120339
TBX5	ERRFI1	0.526251					E2F3	0	0.00120103
TEAD1	ERRFI1	0.0392207					TEAD4	0	0.0011998
ENO1	ERRFI1	0.0396135					JUND	0	0.00119878
LMO2	ERRFI1	0.180901					IKZF4	0	0.00115697
TOPORS	ERRFI1	0.0274224					MYCN	0	0.0011446
CPEB1	ERRFI1	0.0434581					ZNF423	0	0.00113603
HIVEP3	ERRFI1	0.0246412					MEF2D	0	0.00113224
KLF10	ERRFI1	0.0580873					WT1	0	0.00112979
NFE2L3	ERRFI1	0.0903094					TFAP2C	0	0.00112976
TFCP2L1	ERRFI1	0.0743252					NR2C1	0	0.0011277
PBX4	ERRFI1	0.0590195					IRF1	0	0.00112707
SOX6	ERRFI1	0.0320529					FOXK2	0	0.00112472
TFAP2B	KAZN	0.197085					ZNF219	0	0.0011163
TFAP2D	KAZN	0.627143					MXI1	0	0.00111357
ARID5B	KAZN	0.0110824					BHLHE40	956.888	0.00111282
ARID3B	KAZN	0.0477174					ARID2	0	0.00109719
ARID2	KAZN	0.0247227					ID1	0	0.0010967
HMGA2	KAZN	0.0647961					HLF	0	0.00109575
MLXIPL	KAZN	0.0494718					PBX4	0	0.00109187
MNT	KAZN	0.0522424					BBX	0	0.00108901
SREBF1	KAZN	0.028348					ZBTB7A	0	0.00108461
TFEC	KAZN	0.040268					SIM2	0	0.00108248
AHR	KAZN	0.0330492					ATF3	0	0.00107989
ID2	KAZN	0.0160856					ZNF652	0	0.00107868
EPAS1	KAZN	0.0581864					TOPORS	0	0.00107781
MXI1	KAZN	0.0349816					IRF8	0	0.00104501
BHLHE41	KAZN	0.0377573					NFE2L3	0	0.00104358
MYC	KAZN	0.105464					JUNB	0	0.00104059
TCF12	KAZN	0.033256					TBX2	0	0.00103855
ATOH8	KAZN	0.0677143					GATA6	0	0.00103835
NPAS2	KAZN	0.0190271					FOXP4	0	0.0010326
ARNT2	KAZN	0.10452					SIM1	2862.1	0.00103084
MSC	KAZN	0.215789					HMGA2	0	0.00102991
TCF4	KAZN	0.0442185					ALX4	0	0.00102938
NFE2L1	KAZN	0.0165142					ID2	0	0.00102367
XBP1	KAZN	0.0336502					MLXIP	0	0.00101966
BACH2	KAZN	0.0507965					KLF3	0	0.00101871
FOSB	KAZN	0.0545262					MAX	0	0.00100684
JDP2	KAZN	0.0396921					PAX2	9236.5	0.00100371
CEBPG	KAZN	0.0562471					ZNF740	0	0.00100072
NFIL3	KAZN	0.0228386					SREBF1	0	0.000998567
FOS	KAZN	0.0217594					ZKSCAN1	660.731	0.000980317
JUNB	KAZN	0.0334181					PLAG1	0	0.000979786
JUN	KAZN	0.0199648					KLF4	0	0.000978775
MAF	KAZN	0.0435438					STAT6	0	0.000976716
MAFF	KAZN	0.059289					LHX1	0	0.000973135
MAFG	KAZN	0.0510324					CTCF	0	0.000972481
CEBPD	KAZN	0.0241729					FOXK1	0	0.000968304
ZFY	KAZN	0.0498325					NR1H3	0	0.000965994
KLF8	KAZN	0.0233352					ZBTB1	0	0.000954297
ZNF423	KAZN	0.182085					SOX13	0	0.000935408
ZKSCAN1	KAZN	0.0438869					GLIS2	0	0.000929117
GLI3	KAZN	0.057953					ATF6	0	0.000927322
GLIS3	KAZN	0.0301891					HBP1	0	0.00092687
PRDM4	KAZN	0.0292264					SP4	0	0.000912254
BCL6	KAZN	0.0549561					ZNF281	0	0.000907845
KLF7	KAZN	0.0479817					CLOCK	0	0.000902606
PLAGL1	KAZN	0.0191991					TGIF2	0	0.000899601
BCL11A	KAZN	0.186698					POU6F2	0	0.000891391
CTCFL	KAZN	0.189772					ID4	0	0.000886851
RREB1	KAZN	0.0176646					NRF1	0	0.000886701
ZNF384	KAZN	0.0272425					ETV5	0	0.000873631
ZBTB1	KAZN	0.0224919					MAFG	0	0.000873466
PRDM16	KAZN	0.291202					HSF4	0	0.000871277
OSR1	KAZN	0.114051					EP300	0	0.000869105
ZBTB7B	KAZN	0.0516966					HSF1	0	0.000864822
ZNF281	KAZN	0.0284147					CEBPZ	0	0.000859606
ZNF148	KAZN	0.0177433					EGR3	0	0.00085473
KLF15	KAZN	0.0425703					FOXN2	0	0.000849571
ZNF219	KAZN	0.0677456					ETV7	0	0.000840583
ZIC4	KAZN	0.957831					RARA	0	0.000834516
ZBTB7C	KAZN	0.142223					ARNTL	0	0.000821142
ZNF75D	KAZN	0.0620122					ZNF76	0	0.00080359
ZNF652	KAZN	0.0289534					ERF	0	0.000798915
RBPJ	KAZN	0.018768					NR1D2	0	0.000797399
LIN54	KAZN	0.040947					SP1	0	0.000795462
TFDP2	KAZN	0.0419564					TEF	0	0.000794965
E2F3	KAZN	0.0145618					PRDM16	0	0.000787523
ETV7	KAZN	0.140668					NR2F6	0	0.000787321
SPI1	KAZN	0.116147					HES4	0	0.000786265
ERF	KAZN	0.0566799					IRF9	0	0.000781141
ELK3	KAZN	0.104626					SMARCC2	0	0.000780672
ETV3	KAZN	0.0394984					YY1	0	0.000780068
ELK1	KAZN	0.0778405					MEF2C	0	0.000776406
ETV6	KAZN	0.0165641					NFIL3	0	0.000775357
ETV4	KAZN	0.230616					POU6F1	0	0.00077238
ETV5	KAZN	0.0752151					ATF1	0	0.000771601
FOXC1	KAZN	0.0834432					GCM1	0	0.000770622
FOXM1	KAZN	0.107838					CUX1	0	0.000768375
FOXP1	KAZN	0.0459804					ATF7	0	0.000755213
FOXO3	KAZN	0.0235499					NFYA	0	0.000754165
FOXP2	KAZN	0.0439026					KLF11	0	0.000750622
FOXP4	KAZN	0.039695					CREB3L2	0	0.000734888
FOXJ3	KAZN	0.0249361					MNT	0	0.000730174
GATA3	KAZN	0.115299					CREB1	0	0.00072605
GCM1	KAZN	0.0813013					ELK3	0	0.000722994
HOXC8	KAZN	0.0347901					SP2	0	0.000722781
HOXA2	KAZN	0.174962					ZNF713	0	0.000721393
HOXA3	KAZN	0.036207					ARID3A	0	0.00072101
HNF1B	KAZN	0.0496301					HOXB9	0	0.000706223
TGIF2	KAZN	0.0272195					MAZ	0	0.000697615
HOXB5	KAZN	0.122005					MGA	0	0.000694164
HOXB7	KAZN	0.0894854					PKNOX1	0	0.000692594
HOXB3	KAZN	0.110906					ZNF274	0	0.000686962
HOXD3	KAZN	0.0314182					STAT5A	0	0.000684468
HOXD9	KAZN	0.204253					E2F6	0	0.000673325
HOXD10	KAZN	0.124791					ZNF75A	0	0.000663313
LHX1	KAZN	0.0518563					HSF2	0	0.000662116
MEIS2	KAZN	0.18228					DDIT3	0	0.000654301
HNF1A	KAZN	0.0243789					HOXB5	0	0.000639367
HMBOX1	KAZN	0.0220551					IRF6	0	0.000626943
PKNOX1	KAZN	0.0200233					HOXD4	0	0.000619506
LMX1A	KAZN	0.634252					ZNF282	0	0.000613066
UNCX	KAZN	0.22378					RARG	0	0.000611705
PKNOX2	KAZN	0.120672					ESRRB	0	0.000605219
HOXD4	KAZN	0.0845622					ZBTB4	0	0.000601694
IRX5	KAZN	0.117382					EMX2	0	0.000600096
IRX3	KAZN	0.0792591					AIRE	0	0.000598622
POU6F1	KAZN	0.0447888					TFAP2B	0	0.000594033
POU6F2	KAZN	0.164077					ZNF354C	0	0.000592431
POU2F3	KAZN	0.10911					NR4A2	0	0.000590453
POU2F1	KAZN	0.0183452					SRF	0	0.000589857
POU3F3	KAZN	0.0429811					HOXD8	0	0.000588942
HSF4	KAZN	0.0805663					HOXB6	0	0.000588771
HSF1	KAZN	0.0221836					HOXB4	0	0.000588744
IRF8	KAZN	0.0456684					ATF2	1052.1	0.000577427
IRF2	KAZN	0.0225909					HOXC9	0	0.00057583
MEF2A	KAZN	0.0538663					BCL11B	0	0.000574673
MEF2C	KAZN	0.0980443					GABPA	0	0.000570201
MEF2D	KAZN	0.0446223					ATF4	0	0.000569573
MECP2	KAZN	0.0252031					TFEB	0	0.000566148
SMARCC2	KAZN	0.0323568					ARNT	0	0.000552276
SMARCC1	KAZN	0.0392268					FOXM1	0	0.000549146
MYPOP	KAZN	0.0407634					HESX1	0	0.000533795
NR1H4	KAZN	0.0297966					MZF1	0	0.000532414
NR2E3	KAZN	0.147907					TFDP1	0	0.000531136
RORA	KAZN	0.0285655					STAT4	0	0.000529012
RARB	KAZN	0.0323966					HOXC8	0	0.000526051
HNF4A	KAZN	0.0327343					ZNF410	0	0.000520995
VDR	KAZN	0.035639					HOXC6	0	0.000520978
NR4A3	KAZN	0.0580919					REST	0	0.000509528
ESRRB	KAZN	0.129949					STAT2	0	0.000508835
NR4A1	KAZN	0.0481584					ONECUT2	0	0.000507686
NR1I3	KAZN	0.0691422					HOMEZ	0	0.000503693
THRB	KAZN	0.0173001					ZNF263	0	0.000501981
NR3C2	KAZN	0.0381801					GATA3	0	0.000501705
HNF4G	KAZN	0.0273431					NFYB	0	0.000501574
NR2F1	KAZN	0.0425286					UNCX	0	0.000500391
NR2F2	KAZN	0.0471907					EMX1	0	0.000496272
RXRA	KAZN	0.0368952					BRCA1	0	0.000490682
PPARA	KAZN	0.0551373					RFX1	0	0.000487415
TP63	KAZN	0.158147					YBX2	0	0.00048607
NFAT5	KAZN	0.0573355					CEBPB	0	0.000486004
NFATC1	KAZN	0.132767					THRA	0	0.000485906
RFX2	KAZN	0.0178442					HOXB7	0	0.00048379
RFX1	KAZN	0.0219372					MSC	0	0.000478331
RFX7	KAZN	0.00992069					MEF2B	0	0.000477524
SMAD4	KAZN	0.025829					ZNF691	0	0.000476544
NFIC	KAZN	0.028393					MAFK	0	0.00047305
NFIB	KAZN	0.0335683					TCF7	0	0.000472129
NFIA	KAZN	0.0147529					TFE3	0	0.000470241
SMAD2	KAZN	0.0362927					ZNF524	0	0.000469604
HBP1	KAZN	0.0329773					EGR2	0	0.000468911
SOX5	KAZN	0.0320542					ZBTB6	0	0.000466702
SOX13	KAZN	0.0169956					FOXQ1	0	0.000466648
TCF7L1	KAZN	0.119486					TEAD3	0	0.000461164
STAT1	KAZN	0.0216735					KLF9	0	0.000461122
STAT4	KAZN	0.12572					HOXA3	0	0.000457708
CBFB	KAZN	0.0307993					ZKSCAN3	0	0.000455056
ENO1	KAZN	0.0388002					ATF5	0	0.00044583
BPTF	KAZN	0.0318692					HOXC10	0	0.000443788
CPEB1	KAZN	0.0640237					OVOL1	0	0.000443395
HIVEP3	KAZN	0.017419					POU2F3	0	0.000441587
BCL11B	KAZN	0.11184					ZBTB7B	0	0.000439521
NFE2L3	KAZN	0.0571208					IRX1	0	0.000438914
KLF2	KAZN	0.200183					MYF6	0	0.000438575
FOXN2	KAZN	0.021202					MLX	0	0.000438304
PBX4	KAZN	0.17492					PBX2	0	0.000435267
RORB	KAZN	0.0923055					ZNF384	0	0.000434139
SOX6	KAZN	0.0368096					EBF1	0	0.000431498
ARID5B	ALDH4A1	0.022261					HOXB2	0	0.000429298
ARID3B	ALDH4A1	0.0222689					IRF7	0	0.000426237
HMGA2	ALDH4A1	0.0585212					SOX12	0	0.000425977
MAX	ALDH4A1	0.0232727					HIC2	0	0.000425453
TCF3	ALDH4A1	0.0197635					IRF3	0	0.000425104
SREBF1	ALDH4A1	0.0206251					ZNF143	0	0.000423535
EPAS1	ALDH4A1	0.0163599					IRX2	0	0.000421819
ID3	ALDH4A1	0.0320611					MTF1	0	0.000418869
CLOCK	ALDH4A1	0.0181795					E2F5	0	0.000417829
TCF12	ALDH4A1	0.00982409					KLF16	0	0.000417787
MESP1	ALDH4A1	0.116085					HMG20B	0	0.000417001
ARNT2	ALDH4A1	0.0358704					TP53	0	0.000415938
MLXIP	ALDH4A1	0.0266768					LEF1	0	0.000415852
MITF	ALDH4A1	0.00894557					TBX19	0	0.000414614
SREBF2	ALDH4A1	0.0277998					RELA	0	0.000413665
NFE2L1	ALDH4A1	0.0210559					HEY2	0	0.000412608
NFE2L2	ALDH4A1	0.0192857					CIC	0	0.000411487
NRL	ALDH4A1	0.0534301					HOXD9	0	0.000409543
MAF	ALDH4A1	0.0295166					DNMT1	0	0.000409394
MAFB	ALDH4A1	0.1251					ZFHX2	0	0.00040776
HIVEP2	ALDH4A1	0.0181624					MYPOP	0	0.000407424
KLF6	ALDH4A1	0.0123383					SNAI1	0	0.00040672
ZFY	ALDH4A1	0.0191645					ZBTB3	0	0.000403578
MZF1	ALDH4A1	0.0139931					ALX1	0	0.000402904
YY1	ALDH4A1	0.0177205					E2F4	0	0.000402356
GLI3	ALDH4A1	0.0642129					POU5F1B	0	0.000401063
GLIS3	ALDH4A1	0.0281145					XBP1	0	0.000399775
KLF3	ALDH4A1	0.0176902					CREB3	0	0.000397929
BCL6	ALDH4A1	0.0325038					HOXA6	0	0.000396991
KLF7	ALDH4A1	0.0389438					RFX5	0	0.000396374
BCL11A	ALDH4A1	0.0723786					CREB3L3	0	0.000395363
IKZF4	ALDH4A1	0.0557194					ZBTB42	0	0.000393254
RREB1	ALDH4A1	0.0537062					TAL2	0	0.000393007
KLF16	ALDH4A1	0.0759069					FOXA3	0	0.000392818
ZNF740	ALDH4A1	0.0218255					HOXA5	0	0.000391629
ZBTB7B	ALDH4A1	0.036868					ETV1	0	0.000389903
ZNF281	ALDH4A1	0.0140365					FOXJ2	0	0.000389678
KLF15	ALDH4A1	0.0532242					HOXB8	0	0.000384549
ZNF524	ALDH4A1	0.0728062					ZNF232	0	0.000384428
GLIS1	ALDH4A1	0.0320084					SOX8	0	0.000383854
MTF1	ALDH4A1	0.0160524					ZNF202	0	0.000383449
ZKSCAN3	ALDH4A1	0.0638852					ZNF35	0	0.000383441
RBPJ	ALDH4A1	0.0114003					TFAP2A	0	0.000382765
ETS2	ALDH4A1	0.0216008					CEBPA	0	0.000380614
PITX3	ALDH4A1	0.179057					ZHX1	0	0.000378279
HOXB6	ALDH4A1	0.0429947					USF2	0	0.000376708
TGIF2	ALDH4A1	0.0203282					TFAP4	0	0.000376022
HOXB5	ALDH4A1	0.0598972					DRGX	0	0.000374337
HOXB3	ALDH4A1	0.0342999					ZBTB47	0	0.000371054
LHX4	ALDH4A1	0.077852					MEIS3	0	0.000369939
HNF1A	ALDH4A1	0.04344					MYBL1	0	0.00036896
EMX1	ALDH4A1	0.0343737					DBX2	0	0.000365827
PKNOX2	ALDH4A1	0.0579986					ATOH7	0	0.000365543
IRX5	ALDH4A1	0.133737					FOXS1	0	0.000364762
IRX3	ALDH4A1	0.0851458					TFAP2E	0	0.000362192
POU6F2	ALDH4A1	0.0296373					NR1I2	0	0.00036213
HSF4	ALDH4A1	0.0858284					ERG	0	0.000361679
HSF1	ALDH4A1	0.014837					HES2	0	0.000360935
IRF2	ALDH4A1	0.0283622					IRX6	0	0.00035831
MEF2A	ALDH4A1	0.0133048					ZNF350	0	0.000357414
MECP2	ALDH4A1	0.00881867					ASCL2	0	0.000353808
NR1H3	ALDH4A1	0.0459845					IRF5	0	0.000352163
RORA	ALDH4A1	0.0165307					TERF2	0	0.000350901
ESR1	ALDH4A1	0.0457467					TET1	0	0.000350698
HNF4A	ALDH4A1	0.0378897					ATF6B	0	0.000350572
NR3C1	ALDH4A1	0.0299285					USF1	0	0.000345757
NR2C1	ALDH4A1	0.0148063					FOXE1	0	0.000345485
NR1D1	ALDH4A1	0.067643					ARX	0	0.000343282
NR1H2	ALDH4A1	0.036313					DMRTC2	0	0.000343085
ESR2	ALDH4A1	0.0207693					CDC5L	0	0.000341494
RORC	ALDH4A1	0.0428908					FOXF1	0	0.000341117
NR6A1	ALDH4A1	0.00983379					IRF4	0	0.000341067
THRB	ALDH4A1	0.0251451					TBP	0	0.000340767
NR3C2	ALDH4A1	0.0168144					FOXJ1	0	0.000340531
NR2F6	ALDH4A1	0.024125					SOX7	0	0.00034016
HNF4G	ALDH4A1	0.00654664					FOXA2	0	0.000339838
ESRRA	ALDH4A1	0.0169909					HOXD11	0	0.000339213
NR2F1	ALDH4A1	0.0328752					ZBTB49	0	0.000337761
RXRA	ALDH4A1	0.0263364					FOXD1	0	0.000336484
PPARA	ALDH4A1	0.0398665					PITX2	0	0.000335367
ESRRG	ALDH4A1	0.0277315					RHOXF1	0	0.000332647
NFKB1	ALDH4A1	0.0132981					ZKSCAN4	0	0.000331444
NFATC1	ALDH4A1	0.0251868					HOXA11	0	0.00032894
RFX3	ALDH4A1	0.0112978					ETV2	0	0.000326796
RUNX1	ALDH4A1	0.011108					PROX1	0	0.000326502
NFIC	ALDH4A1	0.0101567					YY2	0	0.000326486
SMAD3	ALDH4A1	0.0207579					SOX17	0	0.000325967
SMAD1	ALDH4A1	0.0298734					PAX5	0	0.000324586
BBX	ALDH4A1	0.0161297					FOXP3	0	0.000324576
SOX9	ALDH4A1	0.0176767					HOXA4	0	0.000324164
TCF7L1	ALDH4A1	0.0411733					HOXA2	0	0.000323996
STAT1	ALDH4A1	0.0177943					PATZ1	0	0.000323417
STAT6	ALDH4A1	0.0230454					HLX	0	0.000322716
TBX2	ALDH4A1	0.043087					RFX6	0	0.000322254
TEAD1	ALDH4A1	0.0305264					SOHLH2	0	0.000320718
NFYC	ALDH4A1	0.0281325					GLI1	0	0.000319603
HLTF	ALDH4A1	0.038715					FOXA1	0	0.000319484
ENO1	ALDH4A1	0.0164077					PRRX2	0	0.000318452
CEBPZ	ALDH4A1	0.0113223					NR2E1	0	0.000317128
NFYB	ALDH4A1	0.0219789					OSR2	0	0.000316603
LMO2	ALDH4A1	0.0539515					E2F8	0	0.000315037
BPTF	ALDH4A1	0.0200105					TCFL5	0	0.000314383
PURA	ALDH4A1	0.0184717					PRDM1	0	0.000313203
CPEB1	ALDH4A1	0.0632122					HMX2	0	0.000313143
TFCP2L1	ALDH4A1	0.0352114					MAFB	0	0.000312572
ARID5B	EIF4G3	0.0164324					GATA1	0	0.000312405
ARID2	EIF4G3	0.0198966					ZSCAN16	0	0.000310933
HMGA1	EIF4G3	0.0639457					HIC1	0	0.000310645
TCF3	EIF4G3	0.0292807					SNAI3	0	0.000309839
MYF6	EIF4G3	0.159449					FOXO4	0	0.00030882
EPAS1	EIF4G3	0.0158389					GFI1B	0	0.000307662
TWIST1	EIF4G3	0.541969					FOXB1	0	0.000306532
MYCN	EIF4G3	0.0412365					ETV4	0	0.000305302
MYC	EIF4G3	0.0447462					NHLH1	0	0.000305141
TCF12	EIF4G3	0.0327621					CUX2	0	0.000305132
NPAS3	EIF4G3	0.0346532					TP73	0	0.000304647
ARNT2	EIF4G3	0.0337034					ZNF333	0	0.000303828
FOSL2	EIF4G3	0.0256168					NANOG	0	0.000303783
BACH2	EIF4G3	0.0329439					ZBTB12	0	0.000303095
NRL	EIF4G3	0.0468101					SOX15	0	0.000302722
CREB5	EIF4G3	0.0254269					HHEX	0	0.000301969
JUNB	EIF4G3	0.0317997					FOXD4L1	0	0.000301585
MAF	EIF4G3	0.0144593					THAP1	0	0.000300802
MAFF	EIF4G3	0.0379482					TFAP2D	0	0.000300667
ZEB1	EIF4G3	0.0178692					DMRT1	0	0.000299883
HIVEP2	EIF4G3	0.0126487					PAX6	0	0.000299299
MECOM	EIF4G3	0.0271676					ZIC1	0	0.000297975
GLI3	EIF4G3	0.0157974					ZNF784	0	0.000297476
GLIS3	EIF4G3	0.0226017					TBX3	0	0.000297452
BCL11A	EIF4G3	0.0494958					TBX18	0	0.000297379
RREB1	EIF4G3	0.0197558					PGR	0	0.000295714
ZNF148	EIF4G3	0.0188328					ZBTB33	0	0.000294393
KLF15	EIF4G3	0.0227443					ZNF589	0	0.000294177
ZNF219	EIF4G3	0.0518011					PITX1	0	0.000291872
KLF13	EIF4G3	0.0250084					POU2F2	0	0.000291637
GLIS1	EIF4G3	0.00995326					BATF3	0	0.000290345
ZBTB7C	EIF4G3	0.0608603					CRX	0	0.000290247
SP1	EIF4G3	0.0167835					GATA5	0	0.000288474
ZNF75D	EIF4G3	0.0195691					FOXD4L5	0	0.000287945
ZNF652	EIF4G3	0.0181948					TBX4	0	0.000287929
ONECUT2	EIF4G3	0.133762					BHLHE22	0	0.000286367
LIN54	EIF4G3	0.0211505					HINFP	0	0.000286273
TFDP2	EIF4G3	0.0241587					NOBOX	0	0.000284192
ETS1	EIF4G3	0.0263208					GFI1	0	0.000282607
ELF3	EIF4G3	0.0215516					SPDEF	0	0.000282181
FOXP1	EIF4G3	0.0206478					PRRX1	0	0.000280711
FOXK2	EIF4G3	0.0164332					HEY1	0	0.000279233
TFCP2	EIF4G3	0.0255918					GBX1	0	0.000273559
HNF1B	EIF4G3	0.0101429					HSFY1	0	0.000270883
HOXB3	EIF4G3	0.0265535
HOXD3	EIF4G3	0.017663
MEIS2	EIF4G3	0.0267467
HDX	EIF4G3	0.0249506
PKNOX2	EIF4G3	0.0419553
PBX3	EIF4G3	0.0281652
TGIF1	EIF4G3	0.0170421
IRX3	EIF4G3	0.0427998
POU6F1	EIF4G3	0.045919
POU2F1	EIF4G3	0.0132575
IRF2	EIF4G3	0.0164999
IRF7	EIF4G3	0.0537311
MEF2A	EIF4G3	0.0286994
MEF2C	EIF4G3	0.0457363
RORA	EIF4G3	0.0284523
ESR1	EIF4G3	0.00829892
HNF4A	EIF4G3	0.0186824
NR1I3	EIF4G3	0.0554061
RORC	EIF4G3	0.0243212
THRB	EIF4G3	0.0112312
NR3C2	EIF4G3	0.0165603
RXRA	EIF4G3	0.0162177
PPARA	EIF4G3	0.0233261
ESRRG	EIF4G3	0.0211909
PAX8	EIF4G3	0.015638
NFKB2	EIF4G3	0.0219223
NFAT5	EIF4G3	0.0191281
NFKB1	EIF4G3	0.0101781
NFATC1	EIF4G3	0.0392996
RFX3	EIF4G3	0.011611
RFX2	EIF4G3	0.019108
NFIX	EIF4G3	0.0322428
SMAD2	EIF4G3	0.0117886
HBP1	EIF4G3	0.0170654
SOX4	EIF4G3	0.0258218
SOX9	EIF4G3	0.0328016
SOX5	EIF4G3	0.0201078
SOX13	EIF4G3	0.0159901
TCF7L1	EIF4G3	0.0306912
STAT1	EIF4G3	0.0161803
CBFB	EIF4G3	0.0189255
HLTF	EIF4G3	0.0418165
NRF1	EIF4G3	0.0138844
LMO2	EIF4G3	0.0521158
BPTF	EIF4G3	0.0104233
SOHLH2	EIF4G3	0.05596
PBX4	EIF4G3	0.0712161
RORB	EIF4G3	0.0430933
SOX6	EIF4G3	0.0304316
TFAP2E	CLIC4	0.156063
HMGA1	CLIC4	0.0791271
TCF3	CLIC4	0.0427782
SIM1	CLIC4	0.094835
EPAS1	CLIC4	0.0238919
NPAS3	CLIC4	0.0358352
ARNT2	CLIC4	0.031918
MITF	CLIC4	0.0353955
SREBF2	CLIC4	0.0403946
CREB3	CLIC4	0.0575072
HLF	CLIC4	0.0354591
NFE2L2	CLIC4	0.0341642
NRL	CLIC4	0.0524293
CREB5	CLIC4	0.011923
FOS	CLIC4	0.0335606
ATF7	CLIC4	0.030084
FOSL1	CLIC4	0.12323
JUN	CLIC4	0.0307597
MAF	CLIC4	0.0278951
MAFA	CLIC4	0.742476
MAFF	CLIC4	0.0337655
HIVEP2	CLIC4	0.0127206
KLF6	CLIC4	0.0479569
MECOM	CLIC4	0.0391925
HIVEP1	CLIC4	0.0237939
YY1	CLIC4	0.0154999
CTCF	CLIC4	0.0211041
GLI3	CLIC4	0.0743977
GLIS3	CLIC4	0.02478
KLF3	CLIC4	0.0315662
BCL6	CLIC4	0.0450692
BCL11A	CLIC4	0.10864
EGR1	CLIC4	0.0516071
RREB1	CLIC4	0.0252726
KLF15	CLIC4	0.0296029
KLF13	CLIC4	0.0451143
ZNF274	CLIC4	0.0341996
ZBTB4	CLIC4	0.0346945
GLIS1	CLIC4	0.0159803
PLAG1	CLIC4	0.0513486
WT1	CLIC4	0.101646
SPI1	CLIC4	0.115532
ELF2	CLIC4	0.0130221
ELF1	CLIC4	0.0137889
ELF5	CLIC4	0.166808
ETV6	CLIC4	0.0304375
FOXC1	CLIC4	0.0940833
FOXP2	CLIC4	0.0260703
FOXK2	CLIC4	0.0161517
FOXO1	CLIC4	0.0391461
FOXK1	CLIC4	0.0311463
FOXJ3	CLIC4	0.0289237
HOXC8	CLIC4	0.0386997
BARX2	CLIC4	0.0683209
HOXA6	CLIC4	0.0819797
HOXB6	CLIC4	0.0661466
TGIF2	CLIC4	0.0487856
LHX4	CLIC4	0.134764
HOXD9	CLIC4	0.13534
HOXD10	CLIC4	0.0915609
LHX1	CLIC4	0.0297414
MEIS1	CLIC4	0.0660325
HMBOX1	CLIC4	0.0347793
PKNOX1	CLIC4	0.0296015
HESX1	CLIC4	0.041043
UNCX	CLIC4	0.21858
PBX3	CLIC4	0.056513
HOXD4	CLIC4	0.0464095
HOXD8	CLIC4	0.0899811
IRX5	CLIC4	0.17669
TGIF1	CLIC4	0.050768
IRX3	CLIC4	0.174408
POU6F1	CLIC4	0.0516246
DBX2	CLIC4	0.132974
PAX2	CLIC4	0.0235805
POU3F3	CLIC4	0.0629422
HSF4	CLIC4	0.0524162
IRF8	CLIC4	0.0664185
IRF9	CLIC4	0.0466919
SRF	CLIC4	0.05504
MEF2D	CLIC4	0.0448773
SMARCC1	CLIC4	0.0407867
NR1H4	CLIC4	0.026893
RORA	CLIC4	0.0395992
ESR1	CLIC4	0.031918
NR2E1	CLIC4	0.305946
NR3C1	CLIC4	0.0137616
NR4A1	CLIC4	0.0270874
THRA	CLIC4	0.0637667
PPARG	CLIC4	0.0359577
NR6A1	CLIC4	0.0253834
THRB	CLIC4	0.0305477
HNF4G	CLIC4	0.031927
AR	CLIC4	0.0188767
NR2F1	CLIC4	0.0437988
NR2F2	CLIC4	0.0276229
PPARA	CLIC4	0.0186269
LCOR	CLIC4	0.0231976
NFKB1	CLIC4	0.024014
NFATC1	CLIC4	0.0601679
RUNX1	CLIC4	0.0271242
NFIX	CLIC4	0.0382168
SMAD4	CLIC4	0.0268044
NFIA	CLIC4	0.0308016
SMAD1	CLIC4	0.0169154
SMAD2	CLIC4	0.0185121
SOX4	CLIC4	0.0434564
TCF7L2	CLIC4	0.0244655
TCF7L1	CLIC4	0.0360781
STAT1	CLIC4	0.0350203
TBX2	CLIC4	0.0676175
TEAD1	CLIC4	0.0166404
NFYB	CLIC4	0.043708
LMO2	CLIC4	0.0661788
TOPORS	CLIC4	0.0200052
CPEB1	CLIC4	0.0576064
NFE2L3	CLIC4	0.0472687
KLF11	CLIC4	0.0674739
FOXJ1	CLIC4	0.153646
SMAD5	CLIC4	0.0139389
SMAD9	CLIC4	0.0372922
SOX6	CLIC4	0.0253164
TFAP2E	MAN1C1	0.136876
MAX	MAN1C1	0.0359665
TCF3	MAN1C1	0.0554467
HIF1A	MAN1C1	0.0179693
AHR	MAN1C1	0.0384598
MYF6	MAN1C1	0.322962
EPAS1	MAN1C1	0.0187523
BHLHE41	MAN1C1	0.0400734
MYC	MAN1C1	0.0534398
ATOH8	MAN1C1	0.0599604
NPAS2	MAN1C1	0.0352079
ARNT2	MAN1C1	0.0698677
MLXIP	MAN1C1	0.0761832
MSC	MAN1C1	0.161166
MITF	MAN1C1	0.0257407
MESP2	MAN1C1	0.158752
HES4	MAN1C1	0.0610704
SREBF2	MAN1C1	0.0118975
NFE2L2	MAN1C1	0.0297403
CREB1	MAN1C1	0.011483
ATF1	MAN1C1	0.0206269
FOSB	MAN1C1	0.0465276
MAFG	MAN1C1	0.0234418
MAFK	MAN1C1	0.0316863
CEBPD	MAN1C1	0.0286875
CEBPA	MAN1C1	0.270363
ZEB1	MAN1C1	0.02274
ZFX	MAN1C1	0.0195273
HIVEP2	MAN1C1	0.0139928
KLF6	MAN1C1	0.0420748
ZFY	MAN1C1	0.0335324
HIVEP1	MAN1C1	0.0273473
KLF5	MAN1C1	0.0223581
ZNF423	MAN1C1	0.0629902
GLI3	MAN1C1	0.171552
BCL6	MAN1C1	0.0578347
ZBTB47	MAN1C1	0.0533335
KLF7	MAN1C1	0.0205316
PLAGL1	MAN1C1	0.0194209
KLF12	MAN1C1	0.014779
BCL11A	MAN1C1	0.123107
EGR1	MAN1C1	0.0246772
RREB1	MAN1C1	0.0330204
ZBTB1	MAN1C1	0.0168797
KLF15	MAN1C1	0.0318645
SP2	MAN1C1	0.0434138
E4F1	MAN1C1	0.0438698
HIC2	MAN1C1	0.0555817
SP3	MAN1C1	0.011094
ZBTB7A	MAN1C1	0.0160829
PLAG1	MAN1C1	0.077058
WT1	MAN1C1	0.166652
ZNF75D	MAN1C1	0.0352571
ZKSCAN3	MAN1C1	0.0480637
LIN54	MAN1C1	0.0303288
DNMT1	MAN1C1	0.0281381
SPI1	MAN1C1	0.178993
ELF4	MAN1C1	0.0454528
ETV2	MAN1C1	0.294654
ELK3	MAN1C1	0.0398363
ETV3	MAN1C1	0.0404708
ELF1	MAN1C1	0.0476304
ELK1	MAN1C1	0.0624719
ETS1	MAN1C1	0.0377435
ETV6	MAN1C1	0.0522863
ETS2	MAN1C1	0.034801
ETV5	MAN1C1	0.0624371
FOXP2	MAN1C1	0.024023
FOXJ3	MAN1C1	0.018888
HOXB6	MAN1C1	0.0698613
HOXB8	MAN1C1	0.0723067
HOXB3	MAN1C1	0.0478714
HNF1A	MAN1C1	0.022238
PBX3	MAN1C1	0.0280044
IRX5	MAN1C1	0.120118
POU6F1	MAN1C1	0.0377408
POU6F2	MAN1C1	0.0834941
IRF1	MAN1C1	0.0716851
IRF9	MAN1C1	0.0452465
MBD2	MAN1C1	0.0166868
RORA	MAN1C1	0.030759
RARB	MAN1C1	0.0587809
ESR1	MAN1C1	0.042211
HNF4A	MAN1C1	0.032538
VDR	MAN1C1	0.0271554
NR3C1	MAN1C1	0.0460378
NR1I3	MAN1C1	0.126708
NR6A1	MAN1C1	0.0209495
HNF4G	MAN1C1	0.0113627
AR	MAN1C1	0.0458332
NR2F2	MAN1C1	0.037994
RXRA	MAN1C1	0.0238085
PPARA	MAN1C1	0.0439854
NFATC2	MAN1C1	0.0851856
NFAT5	MAN1C1	0.0441821
NFKB1	MAN1C1	0.0282873
RUNX1	MAN1C1	0.073968
NFIC	MAN1C1	0.0367218
NFIB	MAN1C1	0.0491256
NFIA	MAN1C1	0.040174
SMAD1	MAN1C1	0.0410696
SMAD2	MAN1C1	0.0436474
BBX	MAN1C1	0.0241169
SOX5	MAN1C1	0.0186115
TCF7L1	MAN1C1	0.0715698
STAT1	MAN1C1	0.0457958
STAT3	MAN1C1	0.024292
TEAD1	MAN1C1	0.0102831
TEAD4	MAN1C1	0.0167515
NFYC	MAN1C1	0.0447188
CBFB	MAN1C1	0.0183814
HLTF	MAN1C1	0.0248675
ENO1	MAN1C1	0.0331077
EP300	MAN1C1	0.0207583
PURA	MAN1C1	0.0228059
CPEB1	MAN1C1	0.128011
SOHLH2	MAN1C1	0.0564033
TAL2	MAN1C1	0.125686
HIVEP3	MAN1C1	0.0254342
FOXD4L6	MAN1C1	1.04625
FOXN2	MAN1C1	0.0174286
TFCP2L1	MAN1C1	0.0362834
RORB	MAN1C1	0.0512318
SMAD9	MAN1C1	0.0847797
SOX6	MAN1C1	0.055795
TFAP2C	KHDRBS1	0.11304
TFAP2E	KHDRBS1	0.116746
MAX	KHDRBS1	0.0122549
ARNTL2	KHDRBS1	0.0437746
TFE3	KHDRBS1	0.0274036
HIF1A	KHDRBS1	0.0170918
SIM1	KHDRBS1	0.0181835
EPAS1	KHDRBS1	0.0164724
CLOCK	KHDRBS1	0.0160273
MYC	KHDRBS1	0.0324496
TCF12	KHDRBS1	0.0203394
NPAS3	KHDRBS1	0.0280592
SIM2	KHDRBS1	0.0302723
NPAS2	KHDRBS1	0.0219232
ARNT2	KHDRBS1	0.0408266
SREBF2	KHDRBS1	0.01035
FOSL2	KHDRBS1	0.0351826
NFE2L2	KHDRBS1	0.0173614
FOSL1	KHDRBS1	0.0873301
CREB3L2	KHDRBS1	0.0162215
ZEB1	KHDRBS1	0.0140154
ZFX	KHDRBS1	0.0139319
KLF6	KHDRBS1	0.0210118
ZFY	KHDRBS1	0.0311334
MECOM	KHDRBS1	0.033443
HIVEP1	KHDRBS1	0.0158048
YY1	KHDRBS1	0.0139952
ZNF423	KHDRBS1	0.0725584
KLF3	KHDRBS1	0.0149981
PRDM4	KHDRBS1	0.017159
KLF7	KHDRBS1	0.0118459
ZNF410	KHDRBS1	0.0203031
EGR1	KHDRBS1	0.0325052
RREB1	KHDRBS1	0.00853588
KLF15	KHDRBS1	0.0178519
ZNF219	KHDRBS1	0.0373236
ZNF32	KHDRBS1	0.0321956
SP3	KHDRBS1	0.01959
ZBTB4	KHDRBS1	0.0183253
ZNF354C	KHDRBS1	0.0418851
ZNF713	KHDRBS1	0.0181578
EGR3	KHDRBS1	0.0874024
TFDP2	KHDRBS1	0.0139232
TFDP1	KHDRBS1	0.0277386
E2F3	KHDRBS1	0.0157745
ETS1	KHDRBS1	0.0482851
ETS2	KHDRBS1	0.0109084
ELK4	KHDRBS1	0.0213632
ETV5	KHDRBS1	0.0198446
UBP1	KHDRBS1	0.0292839
LHX1	KHDRBS1	0.0207586
HMBOX1	KHDRBS1	0.0159238
POU6F2	KHDRBS1	0.0523435
MEF2A	KHDRBS1	0.0147407
MEF2C	KHDRBS1	0.0340474
MBD2	KHDRBS1	0.0233783
MECP2	KHDRBS1	0.0148694
NR1H4	KHDRBS1	0.0120146
RARB	KHDRBS1	0.0124578
HNF4A	KHDRBS1	0.00951287
NR2C1	KHDRBS1	0.0128323
NR4A1	KHDRBS1	0.0214777
ESRRG	KHDRBS1	0.0080147
LCOR	KHDRBS1	0.0163294
NFKB2	KHDRBS1	0.0415336
NFKB1	KHDRBS1	0.0086716
NFATC1	KHDRBS1	0.0351973
REL	KHDRBS1	0.0154532
NFIX	KHDRBS1	0.0196049
SMAD4	KHDRBS1	0.0226306
NFIB	KHDRBS1	0.00898432
NFIA	KHDRBS1	0.0109626
SOX4	KHDRBS1	0.0310465
SOX9	KHDRBS1	0.0184181
TCF7L1	KHDRBS1	0.0373581
STAT6	KHDRBS1	0.0149833
TEAD1	KHDRBS1	0.00902238
CBFB	KHDRBS1	0.0330281
EP300	KHDRBS1	0.0127902
PURA	KHDRBS1	0.0141815
KLF10	KHDRBS1	0.027046
KLF11	KHDRBS1	0.0248155
SMAD5	KHDRBS1	0.0128216
TFAP2E	MACF1	0.118533
ARID5B	MACF1	0.0156566
HMGA1	MACF1	0.110727
TCF3	MACF1	0.0426442
AHR	MACF1	0.0214926
HES1	MACF1	0.0333823
ID3	MACF1	0.0870424
MXI1	MACF1	0.0354297
CLOCK	MACF1	0.0141811
MYC	MACF1	0.126718
ID4	MACF1	0.0332622
ARNT2	MACF1	0.0257079
MITF	MACF1	0.00851479
TCF4	MACF1	0.0269717
SREBF2	MACF1	0.0338294
FOSL2	MACF1	0.052684
BACH2	MACF1	0.0705598
JDP2	MACF1	0.0200182
FOSL1	MACF1	0.164868
JUN	MACF1	0.0394468
MAF	MACF1	0.0461139
MAFF	MACF1	0.0548345
MAFK	MACF1	0.0326975
ZEB1	MACF1	0.0274831
HIVEP2	MACF1	0.030554
ZNF76	MACF1	0.0161603
KLF6	MACF1	0.0152475
HIVEP1	MACF1	0.020059
KLF8	MACF1	0.0415339
KLF5	MACF1	0.0884467
ZNF423	MACF1	0.0867523
CTCF	MACF1	0.0147113
GLI3	MACF1	0.0299729
PRDM4	MACF1	0.0219937
PLAGL1	MACF1	0.0326545
SNAI1	MACF1	0.205289
RREB1	MACF1	0.0359048
GLIS2	MACF1	0.0199988
ZNF148	MACF1	0.0125637
KLF15	MACF1	0.0174758
OVOL1	MACF1	0.0756568
SP3	MACF1	0.0167641
ZBTB7A	MACF1	0.0212139
PLAG1	MACF1	0.0572028
ZBTB6	MACF1	0.0568232
RBPJ	MACF1	0.011776
BRCA1	MACF1	0.033058
ETV1	MACF1	0.0341413
ELF4	MACF1	0.077028
ELK3	MACF1	0.0521035
ELF1	MACF1	0.0210978
ETS1	MACF1	0.087916
EHF	MACF1	0.051168
GABPA	MACF1	0.0278187
ETV5	MACF1	0.0214587
FOXO3	MACF1	0.0180979
FOXP2	MACF1	0.0189045
FOXS1	MACF1	0.287917
GRHL1	MACF1	0.0350036
TFCP2	MACF1	0.0284144
BARX2	MACF1	0.0596537
HOXA6	MACF1	0.0555409
HNF1B	MACF1	0.0214719
HOXD3	MACF1	0.0380707
HNF1A	MACF1	0.026504
HOXD8	MACF1	0.0487991
PBX1	MACF1	0.0284765
POU5F1	MACF1	0.0192993
IRF1	MACF1	0.0353868
IRF9	MACF1	0.0253624
MEF2A	MACF1	0.0212793
SRF	MACF1	0.0432599
NR1H4	MACF1	0.0164649
ESR1	MACF1	0.0159492
HNF4A	MACF1	0.0381251
NR3C1	MACF1	0.0251369
RARA	MACF1	0.031275
HNF4G	MACF1	0.0389723
AR	MACF1	0.019916
NR2F1	MACF1	0.0275413
RXRA	MACF1	0.0206768
ESRRG	MACF1	0.0474929
NFATC3	MACF1	0.0225545
NFKB2	MACF1	0.025694
RELB	MACF1	0.0556907
RFX2	MACF1	0.0302441
RFX7	MACF1	0.0127105
RUNX2	MACF1	0.0200241
RUNX1	MACF1	0.0176706
SMAD4	MACF1	0.0276805
NFIC	MACF1	0.0142665
NFIB	MACF1	0.0311246
NFIA	MACF1	0.0334374
SMAD1	MACF1	0.017508
SOX4	MACF1	0.0605719
SOX5	MACF1	0.0229311
TCF7L2	MACF1	0.0184418
STAT3	MACF1	0.0139579
HLTF	MACF1	0.0538366
ENO1	MACF1	0.0202327
CEBPZ	MACF1	0.0220605
LMO2	MACF1	0.0388615
BPTF	MACF1	0.0329487
PURA	MACF1	0.0336974
FOXD4L5	MACF1	0.185856
HOXA4	MACF1	0.106195
SMAD5	MACF1	0.0212471
SMAD9	MACF1	0.0289925
SOX6	MACF1	0.0200088
TFAP2B	EBNA1BP2	0.103851
TFAP2C	EBNA1BP2	0.141195
HMGA1	EBNA1BP2	0.0473742
HMGA2	EBNA1BP2	0.100063
TCF3	EBNA1BP2	0.0410398
AHR	EBNA1BP2	0.0492746
HES1	EBNA1BP2	0.0345734
EPAS1	EBNA1BP2	0.0197887
ID3	EBNA1BP2	0.0726238
MYC	EBNA1BP2	0.0961691
TCF12	EBNA1BP2	0.0422577
MESP1	EBNA1BP2	0.186609
ATOH8	EBNA1BP2	0.103209
NPAS2	EBNA1BP2	0.0196922
ARNT2	EBNA1BP2	0.0544505
MLXIP	EBNA1BP2	0.0255539
MITF	EBNA1BP2	0.0393168
MESP2	EBNA1BP2	0.240727
FOSL2	EBNA1BP2	0.0322344
NFE2L1	EBNA1BP2	0.0490328
BACH2	EBNA1BP2	0.0479321
ATF6	EBNA1BP2	0.0188782
NRL	EBNA1BP2	0.0301278
JUNB	EBNA1BP2	0.0484718
DDIT3	EBNA1BP2	0.0312755
FOSL1	EBNA1BP2	0.0733878
ZEB1	EBNA1BP2	0.0270298
ZFX	EBNA1BP2	0.0226887
ZNF263	EBNA1BP2	0.0404685
HIVEP2	EBNA1BP2	0.0326696
KLF6	EBNA1BP2	0.00875555
REST	EBNA1BP2	0.0188303
MECOM	EBNA1BP2	0.0371509
KLF8	EBNA1BP2	0.0355712
CTCF	EBNA1BP2	0.0168882
GLIS3	EBNA1BP2	0.0295844
PLAGL1	EBNA1BP2	0.0238907
KLF12	EBNA1BP2	0.0331459
BCL11A	EBNA1BP2	0.0602273
EGR1	EBNA1BP2	0.0278462
IKZF4	EBNA1BP2	0.039173
RREB1	EBNA1BP2	0.0233336
ZNF384	EBNA1BP2	0.0252416
PRDM16	EBNA1BP2	0.137862
ZNF75A	EBNA1BP2	0.0447585
ZNF148	EBNA1BP2	0.0315005
KLF15	EBNA1BP2	0.0484131
ZNF219	EBNA1BP2	0.0628632
KLF13	EBNA1BP2	0.0327713
ZNF274	EBNA1BP2	0.027872
SP3	EBNA1BP2	0.0179786
EGR3	EBNA1BP2	0.078705
WT1	EBNA1BP2	0.147773
ZNF75D	EBNA1BP2	0.0436886
YBX1	EBNA1BP2	0.018057
E2F1	EBNA1BP2	0.307621
ETV7	EBNA1BP2	0.120503
FOXJ3	EBNA1BP2	0.0281701
GATA6	EBNA1BP2	0.0835182
GCM1	EBNA1BP2	0.150387
MEIS3	EBNA1BP2	0.211484
HOXB6	EBNA1BP2	0.0613266
HNF1B	EBNA1BP2	0.0302536
HOXD10	EBNA1BP2	0.105
MEIS2	EBNA1BP2	0.0562273
HNF1A	EBNA1BP2	0.0406414
HMBOX1	EBNA1BP2	0.0337823
HHEX	EBNA1BP2	0.601203
PBX3	EBNA1BP2	0.0696044
HOXC9	EBNA1BP2	0.0510272
POU6F2	EBNA1BP2	0.106313
POU5F1	EBNA1BP2	0.0402278
HSF2	EBNA1BP2	0.0468383
HSF1	EBNA1BP2	0.0367441
IRF8	EBNA1BP2	0.0307747
MEF2A	EBNA1BP2	0.0650225
MEF2C	EBNA1BP2	0.0547664
MEF2D	EBNA1BP2	0.0661796
SMARCC2	EBNA1BP2	0.0378385
SMARCC1	EBNA1BP2	0.0332939
NR1H4	EBNA1BP2	0.0110088
RORA	EBNA1BP2	0.0261602
HNF4A	EBNA1BP2	0.0658631
NR2E1	EBNA1BP2	0.297042
RARA	EBNA1BP2	0.0262226
ESR2	EBNA1BP2	0.0583079
NR1I2	EBNA1BP2	0.0747166
THRB	EBNA1BP2	0.0119855
HNF4G	EBNA1BP2	0.0156402
ESRRA	EBNA1BP2	0.0229264
NR2C2	EBNA1BP2	0.0298012
RXRA	EBNA1BP2	0.0725894
PPARA	EBNA1BP2	0.082954
ESRRG	EBNA1BP2	0.0312732
NFATC3	EBNA1BP2	0.0292129
NFKB2	EBNA1BP2	0.0528522
RELB	EBNA1BP2	0.0317431
NFKB1	EBNA1BP2	0.0415292
RFX2	EBNA1BP2	0.0234103
RUNX1	EBNA1BP2	0.0224312
NFIC	EBNA1BP2	0.0489102
NFIB	EBNA1BP2	0.0218341
NFIA	EBNA1BP2	0.0366829
SMAD1	EBNA1BP2	0.029345
SMAD2	EBNA1BP2	0.0273979
SOX8	EBNA1BP2	0.229906
TCF7	EBNA1BP2	0.121414
BBX	EBNA1BP2	0.0408372
SOX4	EBNA1BP2	0.0263395
TCF7L1	EBNA1BP2	0.121471
TBX20	EBNA1BP2	0.329881
TEAD1	EBNA1BP2	0.011502
NFYC	EBNA1BP2	0.0153282
CBFB	EBNA1BP2	0.0418333
HLTF	EBNA1BP2	0.0370338
ENO1	EBNA1BP2	0.0410893
NFYB	EBNA1BP2	0.0428282
LMO2	EBNA1BP2	0.0643422
FUBP1	EBNA1BP2	0.0210878
BPTF	EBNA1BP2	0.0147468
PURA	EBNA1BP2	0.0336578
TOPORS	EBNA1BP2	0.0502316
BCL11B	EBNA1BP2	0.0939749
NFE2L3	EBNA1BP2	0.0640033
SMAD9	EBNA1BP2	0.0722357
TFAP2B	CYP4A11	0.0914203
ARID5A	CYP4A11	0.0655548
ARID2	CYP4A11	0.00947267
HMGA2	CYP4A11	0.0638799
MLXIPL	CYP4A11	0.054009
ARNTL2	CYP4A11	0.0558775
AHR	CYP4A11	0.0172839
ID2	CYP4A11	0.0166068
EPAS1	CYP4A11	0.0213451
ID1	CYP4A11	0.0797574
ARNTL	CYP4A11	0.0353706
MYC	CYP4A11	0.0862471
TCF12	CYP4A11	0.0359454
ATOH8	CYP4A11	0.101934
ARNT2	CYP4A11	0.0667321
MLXIP	CYP4A11	0.017914
ATOH7	CYP4A11	0.14475
MITF	CYP4A11	0.0237323
SREBF2	CYP4A11	0.0314296
FOSL2	CYP4A11	0.0275656
NFE2L1	CYP4A11	0.0333153
BACH2	CYP4A11	0.063327
NFE2L2	CYP4A11	0.0126645
NRL	CYP4A11	0.0694152
JDP2	CYP4A11	0.0273839
BACH1	CYP4A11	0.00860697
CREB3L1	CYP4A11	0.150747
TEF	CYP4A11	0.0386839
MAF	CYP4A11	0.0446377
CREB3L2	CYP4A11	0.0141366
CEBPD	CYP4A11	0.0305541
ZNF263	CYP4A11	0.0294727
KLF6	CYP4A11	0.00980068
REST	CYP4A11	0.0154221
KLF5	CYP4A11	0.031793
GLI3	CYP4A11	0.0352974
GLIS3	CYP4A11	0.0339963
BCL11A	CYP4A11	0.0948769
CTCFL	CYP4A11	0.263235
RREB1	CYP4A11	0.0222512
ZNF384	CYP4A11	0.0248879
ZNF75A	CYP4A11	0.0274663
GFI1	CYP4A11	0.225711
ZNF281	CYP4A11	0.024432
ZNF148	CYP4A11	0.01475
KLF15	CYP4A11	0.0599402
ZNF691	CYP4A11	0.040967
ZNF219	CYP4A11	0.0576174
KLF13	CYP4A11	0.0232252
ZNF274	CYP4A11	0.0187735
OVOL1	CYP4A11	0.072219
ZNF713	CYP4A11	0.0321655
ZBTB7C	CYP4A11	0.0394753
WT1	CYP4A11	0.179013
ZBTB3	CYP4A11	0.104672
ZNF75D	CYP4A11	0.0175346
SP6	CYP4A11	0.404933
ZSCAN16	CYP4A11	0.0545204
ZNF652	CYP4A11	0.0134887
LIN54	CYP4A11	0.0371877
SPI1	CYP4A11	0.10053
ELF4	CYP4A11	0.035302
EHF	CYP4A11	0.0684543
ELF5	CYP4A11	0.0666994
ETV6	CYP4A11	0.0157929
ELF3	CYP4A11	0.0158301
FOXC1	CYP4A11	0.0382131
FOXJ2	CYP4A11	0.0489828
FOXP2	CYP4A11	0.023282
FOXJ3	CYP4A11	0.0195555
FOXD1	CYP4A11	0.123109
GATA1	CYP4A11	0.389802
TFCP2	CYP4A11	0.0220404
HOXB6	CYP4A11	0.0682102
HOXD10	CYP4A11	0.0583584
MEIS2	CYP4A11	0.104578
HNF1A	CYP4A11	0.0498895
MEIS1	CYP4A11	0.0406487
PKNOX1	CYP4A11	0.0155333
PKNOX2	CYP4A11	0.0324064
HOXB9	CYP4A11	0.0832423
IRX5	CYP4A11	0.0455895
IRX3	CYP4A11	0.0584738
PBX1	CYP4A11	0.0197887
HOXC5	CYP4A11	0.149249
POU2F1	CYP4A11	0.00811604
POU3F3	CYP4A11	0.0217887
IRF8	CYP4A11	0.0533039
IRF2	CYP4A11	0.0305596
MEF2A	CYP4A11	0.0494391
MEF2C	CYP4A11	0.0686324
MEF2D	CYP4A11	0.0304801
SMARCC1	CYP4A11	0.0221259
MYPOP	CYP4A11	0.0301702
RORA	CYP4A11	0.0451563
RARB	CYP4A11	0.0161759
ESR1	CYP4A11	0.0257064
HNF4A	CYP4A11	0.0575214
NR4A3	CYP4A11	0.0294223
NR1D1	CYP4A11	0.0732231
RORC	CYP4A11	0.072747
NR3C2	CYP4A11	0.0128824
NR2F6	CYP4A11	0.0301405
HNF4G	CYP4A11	0.0185463
NR2F1	CYP4A11	0.0405128
RXRA	CYP4A11	0.0517946
PPARA	CYP4A11	0.0585604
ESRRG	CYP4A11	0.0317283
PROX1	CYP4A11	0.0813375
NFATC3	CYP4A11	0.0445992
NFKB2	CYP4A11	0.046709
RELB	CYP4A11	0.0410569
NFKB1	CYP4A11	0.0270464
NFATC1	CYP4A11	0.0294443
RFX3	CYP4A11	0.0203461
RFX7	CYP4A11	0.0176565
RUNX1	CYP4A11	0.0295996
AIRE	CYP4A11	0.106706
NFIX	CYP4A11	0.0221971
NFIC	CYP4A11	0.0145703
SMAD2	CYP4A11	0.0290838
HBP1	CYP4A11	0.0305505
SOX4	CYP4A11	0.0368287
SOX5	CYP4A11	0.029568
SOX13	CYP4A11	0.0321216
TCF7L2	CYP4A11	0.0215738
TCF7L1	CYP4A11	0.0503955
STAT1	CYP4A11	0.0189123
TEAD1	CYP4A11	0.0157375
CBFB	CYP4A11	0.0378709
CEBPZ	CYP4A11	0.0189279
BPTF	CYP4A11	0.0130407
TOPORS	CYP4A11	0.0196454
BCL11B	CYP4A11	0.0694857
YBX2	CYP4A11	0.172121
TFCP2L1	CYP4A11	0.0110701
RORB	CYP4A11	0.0672623
SOX6	CYP4A11	0.0615564
HMGA2	CYP4A22-AS1	0.0418503
ARNTL2	CYP4A22-AS1	0.0257489
TCF3	CYP4A22-AS1	0.0431809
HIF1A	CYP4A22-AS1	0.0167887
TFEC	CYP4A22-AS1	0.0160551
ID2	CYP4A22-AS1	0.0220426
MXI1	CYP4A22-AS1	0.0141623
ID1	CYP4A22-AS1	0.0623372
ARNTL	CYP4A22-AS1	0.0362026
TCF12	CYP4A22-AS1	0.0128458
ARNT2	CYP4A22-AS1	0.0630486
MITF	CYP4A22-AS1	0.0155935
SREBF2	CYP4A22-AS1	0.0222235
FOSL2	CYP4A22-AS1	0.0246823
NFE2L1	CYP4A22-AS1	0.0198976
BACH2	CYP4A22-AS1	0.0382063
NFE2L2	CYP4A22-AS1	0.0202285
ATF4	CYP4A22-AS1	0.0257973
JUND	CYP4A22-AS1	0.0298444
JDP2	CYP4A22-AS1	0.0294567
CREB5	CYP4A22-AS1	0.0210619
FOS	CYP4A22-AS1	0.015045
JUN	CYP4A22-AS1	0.0186811
MAF	CYP4A22-AS1	0.0455108
HIVEP2	CYP4A22-AS1	0.0224858
KLF6	CYP4A22-AS1	0.0207457
REST	CYP4A22-AS1	0.0137486
MECOM	CYP4A22-AS1	0.0388551
GLI3	CYP4A22-AS1	0.101735
GLIS3	CYP4A22-AS1	0.0493091
KLF7	CYP4A22-AS1	0.0243182
BCL11A	CYP4A22-AS1	0.119754
RREB1	CYP4A22-AS1	0.0534364
ZBTB7B	CYP4A22-AS1	0.0375829
ZNF75A	CYP4A22-AS1	0.0278476
KLF15	CYP4A22-AS1	0.0821299
ZNF589	CYP4A22-AS1	0.0375421
ZNF219	CYP4A22-AS1	0.0610529
KLF13	CYP4A22-AS1	0.0604427
GLIS1	CYP4A22-AS1	0.0405586
ZBTB7C	CYP4A22-AS1	0.0444807
ZNF75D	CYP4A22-AS1	0.029112
LIN54	CYP4A22-AS1	0.0243982
E2F3	CYP4A22-AS1	0.0243231
EHF	CYP4A22-AS1	0.0511807
ELF5	CYP4A22-AS1	0.0459125
ETV6	CYP4A22-AS1	0.019326
ELF3	CYP4A22-AS1	0.0321565
FOXC1	CYP4A22-AS1	0.0729326
FOXP2	CYP4A22-AS1	0.0233756
FOXP4	CYP4A22-AS1	0.0636171
FOXO1	CYP4A22-AS1	0.0257344
HOXA2	CYP4A22-AS1	0.118533
VTN	CYP4A22-AS1	0.279706
HOXB7	CYP4A22-AS1	0.0451763
HOXB3	CYP4A22-AS1	0.0518519
MEIS2	CYP4A22-AS1	0.0508429
HNF1A	CYP4A22-AS1	0.0359773
MEIS1	CYP4A22-AS1	0.060783
PKNOX2	CYP4A22-AS1	0.0723016
IRX5	CYP4A22-AS1	0.137204
TGIF1	CYP4A22-AS1	0.0325141
IRX3	CYP4A22-AS1	0.0930786
HOXC9	CYP4A22-AS1	0.0494107
POU6F1	CYP4A22-AS1	0.0321559
PBX1	CYP4A22-AS1	0.0128571
PAX2	CYP4A22-AS1	0.0203878
POU2F2	CYP4A22-AS1	0.0548065
POU3F3	CYP4A22-AS1	0.0650978
POU5F1	CYP4A22-AS1	0.0143245
IRF2	CYP4A22-AS1	0.0242822
MEF2A	CYP4A22-AS1	0.0280745
SMARCC1	CYP4A22-AS1	0.0120525
NR1H4	CYP4A22-AS1	0.0131234
RORA	CYP4A22-AS1	0.0100526
RARB	CYP4A22-AS1	0.0184066
ESR1	CYP4A22-AS1	0.0502847
HNF4A	CYP4A22-AS1	0.0666609
NR3C1	CYP4A22-AS1	0.018807
ESRRB	CYP4A22-AS1	0.0504921
NR1H2	CYP4A22-AS1	0.0465821
ESR2	CYP4A22-AS1	0.0212962
RORC	CYP4A22-AS1	0.0318969
NR2F6	CYP4A22-AS1	0.0341196
AR	CYP4A22-AS1	0.0347846
NR2F1	CYP4A22-AS1	0.0628152
NR2F2	CYP4A22-AS1	0.0282202
RXRA	CYP4A22-AS1	0.0738454
PPARA	CYP4A22-AS1	0.0679364
ESRRG	CYP4A22-AS1	0.0341314
NFATC3	CYP4A22-AS1	0.0365884
NFKB2	CYP4A22-AS1	0.0322639
NFATC2	CYP4A22-AS1	0.0674984
NFAT5	CYP4A22-AS1	0.0418266
RELB	CYP4A22-AS1	0.03666
NFKB1	CYP4A22-AS1	0.0136879
RFX3	CYP4A22-AS1	0.0123625
RFX2	CYP4A22-AS1	0.0332878
RFX7	CYP4A22-AS1	0.0179009
RUNX1	CYP4A22-AS1	0.0264177
SMAD2	CYP4A22-AS1	0.0148656
HBP1	CYP4A22-AS1	0.0148592
SOX4	CYP4A22-AS1	0.0478488
SOX9	CYP4A22-AS1	0.0157085
SOX5	CYP4A22-AS1	0.0129902
SOX13	CYP4A22-AS1	0.0245992
TCF7L1	CYP4A22-AS1	0.0626015
TEAD1	CYP4A22-AS1	0.015265
NFYC	CYP4A22-AS1	0.016327
CBFB	CYP4A22-AS1	0.015324
ENO1	CYP4A22-AS1	0.0325663
LMO2	CYP4A22-AS1	0.0659928
FUBP1	CYP4A22-AS1	0.0144998
TOPORS	CYP4A22-AS1	0.0296443
CPEB1	CYP4A22-AS1	0.0656398
KLF10	CYP4A22-AS1	0.0223912
TFCP2L1	CYP4A22-AS1	0.049351
RORB	CYP4A22-AS1	0.0310703
TFEC	TRABD2B	0.0143759
SIM1	TRABD2B	0.0558382
TFEB	TRABD2B	0.0329313
EPAS1	TRABD2B	0.0275536
TCF21	TRABD2B	0.444246
ARNTL	TRABD2B	0.0573504
MYCN	TRABD2B	0.0801569
SIM2	TRABD2B	0.054701
ARNT2	TRABD2B	0.0245814
MITF	TRABD2B	0.0294627
NFE2L2	TRABD2B	0.0236477
ATF5	TRABD2B	0.050627
DDIT3	TRABD2B	0.0365539
ZEB1	TRABD2B	0.0194497
KLF6	TRABD2B	0.0126246
MECOM	TRABD2B	0.0853896
ZKSCAN1	TRABD2B	0.0135435
GLI3	TRABD2B	0.0387553
BCL6	TRABD2B	0.0385137
KLF7	TRABD2B	0.0304437
RREB1	TRABD2B	0.0785972
KLF15	TRABD2B	0.0637549
SP2	TRABD2B	0.0332823
ZBTB49	TRABD2B	0.049778
KLF13	TRABD2B	0.0441655
ZNF282	TRABD2B	0.0299875
GLIS1	TRABD2B	0.0811624
SP1	TRABD2B	0.0187234
MTF1	TRABD2B	0.0457373
NFYA	TRABD2B	0.0224024
YBX1	TRABD2B	0.0191672
LIN54	TRABD2B	0.0322573
ETS1	TRABD2B	0.0315105
ELF5	TRABD2B	0.184684
ETV6	TRABD2B	0.0245181
FOXS1	TRABD2B	0.514067
FOXO4	TRABD2B	0.128566
GATA6	TRABD2B	0.109504
TFCP2	TRABD2B	0.0129009
HOXB3	TRABD2B	0.0319098
HOXD3	TRABD2B	0.0303205
HNF1A	TRABD2B	0.0501067
HDX	TRABD2B	0.0306322
IRX5	TRABD2B	0.0866514
IRX3	TRABD2B	0.0966257
PBX1	TRABD2B	0.0176386
HOXC6	TRABD2B	0.0215452
POU5F1	TRABD2B	0.0436843
MEF2A	TRABD2B	0.0257317
MEF2B	TRABD2B	0.0451987
SMARCC1	TRABD2B	0.0128777
NR1H4	TRABD2B	0.00929834
RORA	TRABD2B	0.0513388
RARB	TRABD2B	0.0320024
ESR1	TRABD2B	0.0292941
HNF4A	TRABD2B	0.0742062
VDR	TRABD2B	0.0510756
PPARD	TRABD2B	0.0223785
NR3C1	TRABD2B	0.0160551
NR4A1	TRABD2B	0.0276826
THRA	TRABD2B	0.0385807
NR1H2	TRABD2B	0.0394237
NR6A1	TRABD2B	0.0182577
THRB	TRABD2B	0.0290116
NR3C2	TRABD2B	0.0170261
NR2F6	TRABD2B	0.0541294
HNF4G	TRABD2B	0.0284037
AR	TRABD2B	0.0157089
ESRRA	TRABD2B	0.0299201
RXRA	TRABD2B	0.0588634
PPARA	TRABD2B	0.0555209
ESRRG	TRABD2B	0.060456
NFATC3	TRABD2B	0.0369921
NFAT5	TRABD2B	0.0258235
NFKB1	TRABD2B	0.0370078
REL	TRABD2B	0.030706
RFX2	TRABD2B	0.0292161
NFIX	TRABD2B	0.0359394
NFIC	TRABD2B	0.0379246
NFIB	TRABD2B	0.0473779
NFIA	TRABD2B	0.0394137
SMAD2	TRABD2B	0.0232044
BBX	TRABD2B	0.0160616
SOX4	TRABD2B	0.0761525
SOX9	TRABD2B	0.0324135
SOX5	TRABD2B	0.0623129
SOX13	TRABD2B	0.0545464
TCF7L2	TRABD2B	0.0250736
STAT5B	TRABD2B	0.0242564
TEAD4	TRABD2B	0.0368437
NFYC	TRABD2B	0.0222581
LMO2	TRABD2B	0.115101
CPEB1	TRABD2B	0.0437847
HIVEP3	TRABD2B	0.0218709
BCL11B	TRABD2B	0.10634
KLF10	TRABD2B	0.0474831
TFCP2L1	TRABD2B	0.0356863
PBX4	TRABD2B	0.0558811
SOX6	TRABD2B	0.0323275
ARID2	AGBL4	0.0144938
AHRR	AGBL4	0.0754774
HIF1A	AGBL4	0.0179553
EPAS1	AGBL4	0.0560964
MXI1	AGBL4	0.0184237
ID1	AGBL4	0.160999
MYCN	AGBL4	0.161549
HEY2	AGBL4	0.0569434
MYC	AGBL4	0.151586
TCF12	AGBL4	0.0274996
NPAS2	AGBL4	0.0354931
ARNT2	AGBL4	0.0956426
MESP2	AGBL4	0.324357
NFE2L1	AGBL4	0.0282793
CREM	AGBL4	0.026776
BACH2	AGBL4	0.106947
NRL	AGBL4	0.103465
CREB5	AGBL4	0.0497626
CREB3L1	AGBL4	0.341269
MAF	AGBL4	0.0144067
CREB3L2	AGBL4	0.0349893
ZEB1	AGBL4	0.0303045
ZFX	AGBL4	0.0167148
KLF6	AGBL4	0.0167496
KLF5	AGBL4	0.0302159
ZNF423	AGBL4	0.154828
GLI3	AGBL4	0.0215069
GLIS3	AGBL4	0.0361924
KLF7	AGBL4	0.0179602
PLAGL1	AGBL4	0.0174587
KLF12	AGBL4	0.0165892
ZNF410	AGBL4	0.0226662
EGR2	AGBL4	0.299959
RREB1	AGBL4	0.0427386
ZNF281	AGBL4	0.0504494
ZNF148	AGBL4	0.0221457
KLF15	AGBL4	0.0543738
ZNF219	AGBL4	0.0636658
ZNF143	AGBL4	0.0387612
KLF13	AGBL4	0.0362152
GLIS1	AGBL4	0.0168801
WT1	AGBL4	0.198201
ZBTB3	AGBL4	0.0912411
TFDP2	AGBL4	0.0131191
SPIB	AGBL4	0.322232
ETS2	AGBL4	0.0573269
FOXC1	AGBL4	0.0640203
GRHL1	AGBL4	0.0671481
HNF1B	AGBL4	0.0283256
HOXB3	AGBL4	0.0866615
HNF1A	AGBL4	0.0388726
MEIS1	AGBL4	0.0842653
HDX	AGBL4	0.0490611
POU6F2	AGBL4	0.0902096
POU2F1	AGBL4	0.0161961
POU3F3	AGBL4	0.0470667
IRF2	AGBL4	0.0337226
SMARCC1	AGBL4	0.0315451
NR1H4	AGBL4	0.0224954
RARB	AGBL4	0.0683742
ESR1	AGBL4	0.0154033
HNF4A	AGBL4	0.0620561
NR2E1	AGBL4	0.299574
NR4A3	AGBL4	0.132777
NR2C1	AGBL4	0.0247407
NR4A1	AGBL4	0.0243694
ESR2	AGBL4	0.0453886
RORC	AGBL4	0.0557331
NR6A1	AGBL4	0.016065
THRB	AGBL4	0.0434061
NR2F6	AGBL4	0.0409923
HNF4G	AGBL4	0.0413742
ESRRA	AGBL4	0.0195505
ESRRG	AGBL4	0.0645101
PAX8	AGBL4	0.0156465
NFATC3	AGBL4	0.0564137
NFATC2	AGBL4	0.0665695
NFAT5	AGBL4	0.0160559
RFX3	AGBL4	0.0182466
RFX2	AGBL4	0.0427716
RUNX1	AGBL4	0.0389069
AIRE	AGBL4	0.0831003
NFIX	AGBL4	0.0653096
SMAD3	AGBL4	0.0169139
TCF7L2	AGBL4	0.0545084
SOX12	AGBL4	0.0640832
TEAD4	AGBL4	0.0513065
CBFB	AGBL4	0.0358149
BPTF	AGBL4	0.0378118
HIVEP3	AGBL4	0.0255277
YBX2	AGBL4	0.32633
NFE2L3	AGBL4	0.0756316
KLF2	AGBL4	0.169421
TFCP2L1	AGBL4	0.0434994
ARID3B	ZYG11A	0.028924
SIM1	ZYG11A	0.0173912
HES1	ZYG11A	0.0131771
EPAS1	ZYG11A	0.0246433
MYC	ZYG11A	0.0562189
NPAS3	ZYG11A	0.023546
ARNT2	ZYG11A	0.0368897
MITF	ZYG11A	0.0106622
SREBF2	ZYG11A	0.0139651
BACH2	ZYG11A	0.027955
NRL	ZYG11A	0.0371643
JDP2	ZYG11A	0.0326383
TEF	ZYG11A	0.0463357
JUN	ZYG11A	0.00837313
KLF6	ZYG11A	0.0115654
MECOM	ZYG11A	0.0360493
ZKSCAN1	ZYG11A	0.0151566
BCL11A	ZYG11A	0.0385185
RREB1	ZYG11A	0.036125
KLF15	ZYG11A	0.0411048
ZNF75D	ZYG11A	0.0142634
RBPJ	ZYG11A	0.00890275
LIN54	ZYG11A	0.0350857
ELF5	ZYG11A	0.0472128
FOXO3	ZYG11A	0.00764797
FOXP2	ZYG11A	0.00594499
FOXP4	ZYG11A	0.0485935
FOXO1	ZYG11A	0.0129419
FOXK1	ZYG11A	0.0125383
HOXB3	ZYG11A	0.0196072
HOXD3	ZYG11A	0.0174973
HNF1A	ZYG11A	0.0403471
MEIS1	ZYG11A	0.015042
HHEX	ZYG11A	0.679004
PKNOX2	ZYG11A	0.044232
IRX5	ZYG11A	0.0370742
IRX3	ZYG11A	0.0479033
PBX1	ZYG11A	0.0118816
POU6F2	ZYG11A	0.0283233
POU5F1	ZYG11A	0.0261152
IRF2	ZYG11A	0.0307784
MEF2A	ZYG11A	0.0203053
MECP2	ZYG11A	0.0154123
SMARCC1	ZYG11A	0.00924561
NR1H4	ZYG11A	0.0119764
NR1H3	ZYG11A	0.0212473
RORA	ZYG11A	0.0468118
ESR1	ZYG11A	0.027778
HNF4A	ZYG11A	0.0365223
VDR	ZYG11A	0.0116102
NR3C1	ZYG11A	0.0113707
NR1H2	ZYG11A	0.0185386
NR1I3	ZYG11A	0.0419468
RORC	ZYG11A	0.0402091
NR2F6	ZYG11A	0.0169415
HNF4G	ZYG11A	0.0242098
RXRA	ZYG11A	0.0219014
PPARA	ZYG11A	0.0383017
NFATC3	ZYG11A	0.0278533
NFATC2	ZYG11A	0.0194605
NFKB1	ZYG11A	0.0184985
RFX2	ZYG11A	0.0151222
NFIA	ZYG11A	0.0162352
HBP1	ZYG11A	0.0203242
SOX9	ZYG11A	0.0155889
SOX5	ZYG11A	0.0241481
SOX13	ZYG11A	0.0233409
TCF7L2	ZYG11A	0.0148828
TCF7L1	ZYG11A	0.0235451
STAT1	ZYG11A	0.0126174
TEAD1	ZYG11A	0.0129289
NFYC	ZYG11A	0.0126821
ENO1	ZYG11A	0.00914725
LMO2	ZYG11A	0.0659097
BPTF	ZYG11A	0.0109036
CPEB1	ZYG11A	0.0262613
HIVEP3	ZYG11A	0.0149361
RORB	ZYG11A	0.0364582
ARID2	DIO1	0.010058
SREBF1	DIO1	0.0232451
EPAS1	DIO1	0.0160393
MYCN	DIO1	0.0966986
MYC	DIO1	0.0350345
TCF12	DIO1	0.0128969
SREBF2	DIO1	0.0214006
BACH2	DIO1	0.0297079
NRL	DIO1	0.0609059
JDP2	DIO1	0.0182718
CREB3L2	DIO1	0.0120529
MAFG	DIO1	0.0161994
HIVEP2	DIO1	0.018998
KLF6	DIO1	0.0149737
MECOM	DIO1	0.041326
HIVEP1	DIO1	0.00670193
MZF1	DIO1	0.020298
ZKSCAN1	DIO1	0.0192022
GLI3	DIO1	0.0499372
GLIS3	DIO1	0.0214834
PLAGL1	DIO1	0.015316
BCL11A	DIO1	0.051839
RREB1	DIO1	0.0183323
BCL6B	DIO1	0.344238
KLF15	DIO1	0.0536349
SP2	DIO1	0.0190171
KLF13	DIO1	0.0179001
ZNF524	DIO1	0.0700586
ZNF274	DIO1	0.0181824
OVOL1	DIO1	0.0557336
GLIS1	DIO1	0.0176179
WT1	DIO1	0.088752
MTF1	DIO1	0.0265261
E2F3	DIO1	0.0222451
BRCA1	DIO1	0.0251341
ELF1	DIO1	0.0170233
ETV6	DIO1	0.0143073
HOXD3	DIO1	0.0206095
MEIS2	DIO1	0.034311
HNF1A	DIO1	0.0353571
IRX3	DIO1	0.032994
POU5F1	DIO1	0.0176655
IRF3	DIO1	0.0180405
MEF2A	DIO1	0.0196317
MEF2D	DIO1	0.0165896
ESR1	DIO1	0.0274664
HNF4A	DIO1	0.0296581
PPARG	DIO1	0.0081324
ESR2	DIO1	0.0182225
NR1I3	DIO1	0.0864604
RORC	DIO1	0.05601
THRB	DIO1	0.0222279
NR2F6	DIO1	0.0258393
HNF4G	DIO1	0.0208557
AR	DIO1	0.00704334
ESRRA	DIO1	0.0163259
NR2F1	DIO1	0.0186594
RXRA	DIO1	0.0139212
PPARA	DIO1	0.0301788
NFATC3	DIO1	0.0173843
NFAT5	DIO1	0.0169819
NFKB1	DIO1	0.0160016
NFATC1	DIO1	0.0259414
RFX2	DIO1	0.0160972
NFIX	DIO1	0.0205983
NFIB	DIO1	0.0169982
NFIA	DIO1	0.0217063
SMAD1	DIO1	0.0139727
SMAD2	DIO1	0.0187979
SOX4	DIO1	0.0166292
SOX9	DIO1	0.0228761
SOX5	DIO1	0.0104906
SOX13	DIO1	0.014234
TCF7L2	DIO1	0.0150856
STAT5B	DIO1	0.00888666
BPTF	DIO1	0.00930813
YBX2	DIO1	0.135539
PBX4	DIO1	0.0407964
TFAP2B	FGGY	0.103016
ARID5B	FGGY	0.0292361
HMGA2	FGGY	0.093748
MLXIPL	FGGY	0.0643235
TCF3	FGGY	0.0450394
HIF1A	FGGY	0.0317258
AHR	FGGY	0.0268018
HES1	FGGY	0.0250696
MXI1	FGGY	0.0151076
ARNTL	FGGY	0.053206
MYCN	FGGY	0.149253
CLOCK	FGGY	0.0209541
MYC	FGGY	0.0761443
TCF12	FGGY	0.0341661
ATOH8	FGGY	0.111426
NPAS2	FGGY	0.0120993
ARNT2	FGGY	0.0502386
MLXIP	FGGY	0.0236673
ATOH7	FGGY	0.101179
ASCL2	FGGY	0.691427
MITF	FGGY	0.00778091
SREBF2	FGGY	0.0234818
TWIST2	FGGY	0.382081
FOSL2	FGGY	0.0428292
NFE2L1	FGGY	0.0231459
BACH2	FGGY	0.0911903
NFE2L2	FGGY	0.0138208
ATF4	FGGY	0.0159551
NRL	FGGY	0.0451752
TEF	FGGY	0.0538903
CEBPB	FGGY	0.0289928
FOSL1	FGGY	0.0423028
ZEB1	FGGY	0.0358847
HIVEP2	FGGY	0.0237896
KLF6	FGGY	0.0368903
REST	FGGY	0.0198669
MECOM	FGGY	0.0230587
KLF5	FGGY	0.0204049
ZKSCAN1	FGGY	0.0291024
GLI3	FGGY	0.0137015
GLIS3	FGGY	0.0248791
KLF3	FGGY	0.0220899
EGR2	FGGY	0.191883
RREB1	FGGY	0.0194578
ZNF281	FGGY	0.0216381
ZNF148	FGGY	0.0166465
KLF15	FGGY	0.0434949
ZNF219	FGGY	0.0571608
KLF13	FGGY	0.0232001
ZNF274	FGGY	0.0304725
ZBTB4	FGGY	0.0281311
ZBTB7C	FGGY	0.0936489
WT1	FGGY	0.164617
ZNF75D	FGGY	0.0328898
ZNF652	FGGY	0.0216731
YBX1	FGGY	0.0295086
LIN54	FGGY	0.0338389
TET1	FGGY	0.0487373
E2F3	FGGY	0.0325286
ETV7	FGGY	0.160449
ELF4	FGGY	0.104698
ELK3	FGGY	0.0763689
ELF1	FGGY	0.016685
SPDEF	FGGY	0.35826
ETS1	FGGY	0.0501741
SPIB	FGGY	0.429034
ELF3	FGGY	0.0178426
FOXC1	FGGY	0.0706068
FOXP1	FGGY	0.0345495
FOXO3	FGGY	0.0115042
FOXP2	FGGY	0.0148327
FOXP4	FGGY	0.0362188
FOXJ3	FGGY	0.0262917
FOXD1	FGGY	0.151305
GCM1	FGGY	0.196273
BARX2	FGGY	0.0374316
HOXB3	FGGY	0.0733664
HOXD10	FGGY	0.0992682
MEIS2	FGGY	0.0814196
HNF1A	FGGY	0.0505776
ZFHX3	FGGY	0.0233901
MEIS1	FGGY	0.0376158
HMBOX1	FGGY	0.0172426
HDX	FGGY	0.0288957
DRGX	FGGY	0.711501
PBX3	FGGY	0.0810327
HOXD4	FGGY	0.0572471
IRX2	FGGY	0.0901694
HOXB9	FGGY	0.115371
HOXD8	FGGY	0.0507024
IRX5	FGGY	0.0881653
TGIF1	FGGY	0.0159362
ALX1	FGGY	0.117326
HOXC9	FGGY	0.0397474
HOXC10	FGGY	0.051537
POU6F1	FGGY	0.0309933
PBX1	FGGY	0.0248935
HMX2	FGGY	0.468463
PAX2	FGGY	0.0319589
POU3F3	FGGY	0.0501967
POU5F1	FGGY	0.012618
HSF4	FGGY	0.0681308
IRF2	FGGY	0.0198716
MEF2A	FGGY	0.0486669
MBD2	FGGY	0.0144749
SMARCC1	FGGY	0.0184254
NR1H4	FGGY	0.0115964
NR1H3	FGGY	0.0384884
RORA	FGGY	0.0371473
RARB	FGGY	0.0348634
ESR1	FGGY	0.0354005
HNF4A	FGGY	0.052619
NR3C1	FGGY	0.0113885
NR4A3	FGGY	0.0503437
ESRRB	FGGY	0.0854103
NR2C1	FGGY	0.0136738
NR1I3	FGGY	0.219119
RORC	FGGY	0.0571148
THRB	FGGY	0.0270764
NR2F6	FGGY	0.0275486
NR2C2	FGGY	0.0195061
RXRA	FGGY	0.0181128
PPARA	FGGY	0.0536434
ESRRG	FGGY	0.0683535
PAX8	FGGY	0.0146221
NFATC3	FGGY	0.0301161
NFKB2	FGGY	0.0419858
NFAT5	FGGY	0.01699
RELB	FGGY	0.0429338
NFKB1	FGGY	0.0201733
NFATC1	FGGY	0.064186
RFX3	FGGY	0.0173415
RFX2	FGGY	0.0479125
RFX7	FGGY	0.014087
RFX6	FGGY	0.345719
RUNX1	FGGY	0.0274056
AIRE	FGGY	0.0712662
NFIX	FGGY	0.0403733
SMAD4	FGGY	0.0240757
NFIC	FGGY	0.0129828
NFIA	FGGY	0.0299088
SMAD1	FGGY	0.0194499
SMAD2	FGGY	0.0190011
SOX4	FGGY	0.0368938
SOX13	FGGY	0.0317756
TCF7L2	FGGY	0.0315883
TCF7L1	FGGY	0.0940632
SOX12	FGGY	0.0818848
STAT1	FGGY	0.0210538
STAT5A	FGGY	0.0339675
TBX15	FGGY	0.104017
TBX2	FGGY	0.0336375
TBX19	FGGY	0.0239652
TEAD1	FGGY	0.0190659
THAP1	FGGY	0.0580799
CBFB	FGGY	0.0373974
HLTF	FGGY	0.0369675
ENO1	FGGY	0.039607
LMO2	FGGY	0.0390523
FUBP1	FGGY	0.0168309
PURA	FGGY	0.0140119
TOPORS	FGGY	0.0275605
CPEB1	FGGY	0.0300027
YBX2	FGGY	0.128152
FOXD4	FGGY	0.283443
FOXD4L5	FGGY	0.136414
TFCP2L1	FGGY	0.0120813
PBX4	FGGY	0.105187
RORB	FGGY	0.0562987
SOX6	FGGY	0.0414539
ARID3B	AK4	0.020956
MAX	AK4	0.0221256
MLXIPL	AK4	0.0306453
HIF1A	AK4	0.0239337
MLX	AK4	0.0490135
SIM1	AK4	0.0405957
EPAS1	AK4	0.0227281
ID3	AK4	0.0480381
ID1	AK4	0.0918145
MYCN	AK4	0.0540181
NPAS3	AK4	0.0484506
SIM2	AK4	0.0974561
ATOH8	AK4	0.107069
ID4	AK4	0.0345967
ATOH7	AK4	0.146342
MITF	AK4	0.0190566
SREBF2	AK4	0.0302885
NFE2L2	AK4	0.0394083
FOSB	AK4	0.0367529
JUND	AK4	0.0257478
CREB5	AK4	0.0236461
NFIL3	AK4	0.0270831
TEF	AK4	0.0288381
JUN	AK4	0.038959
MAF	AK4	0.0412832
MAFG	AK4	0.0225367
ZFX	AK4	0.0230774
HIVEP2	AK4	0.0321069
KLF6	AK4	0.0193524
ZFY	AK4	0.0331516
MZF1	AK4	0.0152103
KLF5	AK4	0.025188
ZNF423	AK4	0.0901687
BCL6	AK4	0.0193545
KLF7	AK4	0.0229096
BCL11A	AK4	0.071088
EGR1	AK4	0.0229858
IKZF4	AK4	0.038158
RREB1	AK4	0.0593451
ZNF740	AK4	0.0528307
PRDM16	AK4	0.0735117
ZNF333	AK4	0.0385786
KLF15	AK4	0.066356
ZNF219	AK4	0.0359032
SP2	AK4	0.0586084
ZNF282	AK4	0.0242135
SP7	AK4	0.449677
OVOL1	AK4	0.107239
ZBTB4	AK4	0.0249128
GLIS1	AK4	0.0671306
ZBTB7A	AK4	0.0188511
ZBTB3	AK4	0.10273
ZBTB6	AK4	0.0838328
ZNF75D	AK4	0.0173141
MTF1	AK4	0.0323286
RBPJ	AK4	0.0291548
LIN54	AK4	0.0420566
TFDP2	AK4	0.0297841
E2F1	AK4	0.160519
E2F3	AK4	0.0440504
SPI1	AK4	0.0783499
ETV3	AK4	0.0501995
ETS1	AK4	0.0165367
GABPA	AK4	0.0234563
ETS2	AK4	0.0192138
FOXF1	AK4	0.830035
FOXO3	AK4	0.0226322
FOXA1	AK4	0.537466
FOXP4	AK4	0.059918
FOXO1	AK4	0.0250761
FOXQ1	AK4	0.0434025
FOXB1	AK4	0.389222
FOXJ3	AK4	0.0143208
GCM1	AK4	0.140967
TFCP2	AK4	0.0264567
HOXA9	AK4	0.0220275
HNF1B	AK4	0.0113947
HOXD9	AK4	0.100442
HOXD10	AK4	0.0710848
HNF1A	AK4	0.0504858
HMBOX1	AK4	0.0125965
UNCX	AK4	0.247314
HDX	AK4	0.0128888
PKNOX2	AK4	0.0346436
IRX5	AK4	0.0620212
HOXC9	AK4	0.0397671
PBX1	AK4	0.0344432
HOXC6	AK4	0.0224594
POU5F1	AK4	0.0216372
IRF2	AK4	0.0283427
MEF2A	AK4	0.0172576
[truncated: 111,537 more rows]

## Sheet: fig4e-g
fig4e				fig4f				fig4g	Entry of 1 indicates method modeled GRN for given gene. 0 indicates method did not model GRN for that gene.
Gene	Pando-predicted r2	RENIN-predicted r2		Gene	CellOracle-predicted r2	RENIN-predicted r2		Modeled differentially expressed gene	RENIN	Pando	CellOracle
ACSM2A	0.283089	0.274849		A1CF	0.0119018	0.0726265		KCNAB2	1	1	1
ACSM2B	0.296047	0.274912		AASS	0.0556412	0.119313		ERRFI1	1	1	1
ALDOB	0.0441828	0.064062		ABAT	0.0358827	0.0910145		KAZN	1	1	1
BHMT2	0.110243	0.135727		ABCA1	0.0111039	0.0281891		EIF4G3	1	0	1
CACNA2D3	0.0362602	0.0311202		ABCB1	0.0168013	0.0534198		CLIC4	1	0	1
CYP4F3	0.098315	0.12122		ABCC1	0.00518087	0.0405499		MAN1C1	1	1	1
EPB41L3	0.161519	0.217454		ABCC2	0.00905829	0.0781804		KHDRBS1	1	0	1
GNAS	0.00718913	0.0247321		ABCC3	0.0162042	0.130906		MACF1	1	1	0
HECW1	0.122075	0.186559		ABCC4	0.0397306	0.0843751		EBNA1BP2	1	1	1
MSRA	0.191811	0.273015		ABHD2	0.00075842	0.0122586		CYP4A11	1	1	1
MYOF	0.0570224	0.0429926		ABHD6	0.0782184	0.141669		CYP4A22-AS1	1	1	0
NEBL	0.0918757	0.0952373		ABI1	0.0124273	0.0141487		TRABD2B	1	1	1
PDE1A	0.017208	0.0558603		ABI3BP	0.00822198	0.0814696		AGBL4	1	0	1
PPP1CB	0.0361332	0.0222243		ABLIM3	0.0303541	0.108389		ZYG11A	1	1	1
PTBP3	0.0244497	0.0357469		ABTB2	0.0384309	0.0687602		DIO1	1	1	1
RNF152	0.291242	0.296163		ACAA1	0.0108768	0.0295098		FGGY	1	1	1
SKAP1	0.0181913	0.0281196		ACACA	0.00913648	0.0227187		AK4	1	1	1
SLC16A9	0.284903	0.321699		ACAD11	0.00025356	9.98e-05		GADD45A	1	0	1
SLC22A7	0.0624238	0.0893978		ACADM	0.010934	0.0276762		PTGER3	1	1	1
SLC36A2	0.230545	0.217218		ACADSB	0.00686751	0.0137664		SPAG17	1	0	1
SLC5A12	0.338449	0.352241		ACE	0.00407794	0.0143251		HAO2	1	1	1
SORCS1	0.193116	0.214904		ACMSD	0.106462	0.194538		PDZK1	1	1	1
TRPM3	0.187757	0.257192		ACO1	0.048454	0.108076		S100A10	1	1	1
CORO1C	0.0296412	0.0557565		ACOT13	0.00745336	0.0285614		S100A6	1	1	1
ERBB4	0.0819796	0.318957		ACOX2	0.0110281	0.0312844		LMNA	1	1	1
SLC13A3	0.34194	0.321798		ACSF2	0.110537	0.227421		RASAL2	1	0	1
SLC17A1	0.118725	0.142554		ACSL1	0.036103	0.0613677		NPL	1	1	1
ANXA3	0.0344433	0.0410808		ACSL3	0.00148089	0.00317318		LAMC1	1	1	1
CELF2	0.00865005	0.0174824		ACSL4	0.00166944	0.00887213		LAMC2	1	1	1
CLDN4	0.034916	0.0429864		ACSM3	0.0216991	0.114383		RGL1	1	1	1
EBNA1BP2	0.145913	0.144932		ACSS2	0.0178219	0.0763648		ETNK2	1	1	1
HS3ST1	0.0686874	0.0738966		ACSS3	0.0158167	0.0406799		PLEKHA6	1	1	0
PDZD2	0.31683	0.358047		ACTB	0.00206949	0.0940836		PFKFB2	1	1	1
PROSER2	0.0555967	0.0202443		ACTG1	0.00595449	0.0909269		HHAT	1	1	1
RAB11FIP3	0.300789	0.348894		ACTN1	0.0173517	0.0566448		SMYD2	1	0	1
S100A6	0.00804537	0.0808872		ACTN4	0.00802637	0.0114921		ESRRG	1	0	1
SCIN	0.0226839	0.0386702		ACTR3	0.0277531	0.0334948		2024-03-02	1	1	1
SGPP2	0.0422216	0.0574344		ACVR1	0.0371445	0.0812003		CAPN2	1	1	1
SLC4A4	0.182319	0.173501		ACY1	0.00128584	0.00480255		ENAH	1	1	1
SLCO3A1	0.0746012	0.0863816		ADAM10	0.0322832	0.0162414		SLC35F3	1	1	1
TMEM178B	0.229884	0.173699		ADAM17	0.012259	0.020088		AKT3	1	1	1
ZHX3	0.104984	0.0389417		ADAMTS1	0.00635542	0.0362769		KIF26B	1	1	1
ALDH1A2	0.0253139	0.0278251		ADAMTS16	0.00815101	0.0722122		SH3YL1	1	1	1
DENND2A	0.0185964	0.0259414		ADAMTS3	0.00366779	0.0127227		PXDN	1	1	1
DNM3	0.0117183	0.0154732		ADCY2	3.06e-06	0.00833091		KLHL29	1	0	1
FRY	0.0250766	0.0296468		ADD1	0.0643418	0.109814		KHK	1	1	1
GRHL2	0.0113511	0.02214		ADH6	0.00575027	0.0213229		FOSL2	1	1	1
MPPED2	0.00881565	0.00944118		ADRA1B	0.019103	0.0920497		PPP1CB	1	1	1
NPNT	0.00921479	0.0206291		AFAP1	0.00824556	0.0476225		PLEKHH2	1	1	1
PHACTR1	0.0121953	0.0131835		AFF2	0.0236443	0.0381214		RTN4	1	1	1
PLEKHH2	0.0863465	0.101987		AFF3	0.0152737	0.0376261		ANTXR1	1	1	1
PTH2R	0.0302083	0.0170301		AFF4	0.0282017	0.00228591		SFXN5	1	1	1
RNF144B	0.065948	0.0615367		AFM	0.0285346	0.0719881		SUCLG1	1	1	1
SATB2	0.0397757	0.0814233		AFMID	0.0343796	0.15564		TMSB10	1	0	1
SGIP1	0.019262	0.0181302		AGBL4	0.0159472	0.0241369		FABP1	1	1	1
SLC44A5	0.0149749	0.00681902		AGMAT	0.0105942	0.0357508		MAP4K4	1	1	1
TBC1D4	0.0652718	0.0594781		AGMO	0.0361882	0.123989		FHL2	1	1	1
UTRN	0.0152705	0.0748637		AGO2	0.0157941	0.0336895		UXS1	1	0	1
ABCC3	0.117096	0.130906		AGPAT3	0.0527377	0.0665099		SULT1C2	1	0	1
ACY1	0.00398685	0.00480255		AGPAT4	0.0130267	0.0369851		SULT1C4	1	1	1
ALDH8A1	0.0297	0.0519619		AGPS	0.014051	0.0594522		MIR4435-2HG	1	1	1
ANKS1B	0.111136	0.119453		AGXT2	0.0890684	0.186767		NCKAP5	1	0	1
APBB1IP	0.0917453	0.0995629		AHCYL2	0.0537274	0.0661159		ACMSD	1	0	1
APOE	0.00278651	0.00278143		AHNAK	0.00147682	0.0258889		LRP1B	1	1	1
ASRGL1	0.0217966	0.0280473		AIF1L	0.00368531	0.0416845		RND3	1	0	1
C11orf54	8.31711e-05	1.15933e-07		AIG1	0.0619454	0.137874		ITGB6	1	0	1
CDH9	0.088985	0.107101		AJAP1	0.00946542	0.0147835		RBMS1	1	0	1
CDK6	0.0163173	0.0231178		AK2	0.00620309	0.0229477		SCN9A	1	1	1
CHPT1	0.0239729	0.0313947		AK4	0.0911567	0.139244		LRP2	1	1	1
CRYAB	0.0110836	0.0728829		AKAP12	9.96e-07	0.0721393		OSBPL6	1	0	1
CYB5A	0.0308671	0.0344611		AKAP9	0.0017099	0.00238998		ITGAV	1	1	1
DTNA	0.0961865	0.122373		AKT3	0.0221969	0.058161		GULP1	1	1	1
EAF2	0.058393	0.074258		ALCAM	0.018406	0.0395717		HIBCH	1	1	1
FGFR2	0.0069428	0.0118069		ALDH1A2	0.0027781	0.0278251		MYO1B	1	1	1
FMO1	0.0466997	0.0768232		ALDH1L1	0.0817517	0.108777		AOX1	1	1	1
FMO4	0.0433721	0.0513663		ALDH2	0.00419225	0.0278312		PARD3B	1	0	1
FTL	0.00381136	0.0447295		ALDH3A2	0.035008	0.0615756		SGPP2	1	1	1
GATM	0.00836054	0.0291413		ALDH6A1	0.0311006	0.0669858		AP1S3	1	1	1
GLYAT	0.098807	0.127846		ALDH7A1	0.00555319	0.0230073		AGFG1	1	0	0
GLYATL1	0.0806114	0.0964242		ALDH8A1	0.00547105	0.0519619		SH3BP4	1	1	1
GOLGA4	0.0102086	0.00747458		ALDOB	0.00238042	0.064062		HRH1	1	1	1
GOLGB1	0.00905207	0.000525235		ALPL	0.00801352	0.0271615		RBMS3	1	0	1
GREB1	0.0561166	0.0698012		AMOTL1	0.0099779	0.0304263		FBXL2	1	0	1
HAVCR1	0.107135	0.181062		ANGPT1	2.84e-05	0.00391282		XYLB	1	1	1
KCTD16	0.116417	0.140207		ANK2	0.0271401	0.0279489		PTH1R	1	1	0
KIF26B	0.145247	0.142486		ANKLE2	0.00631485	0.0183865		MAP4	1	1	1
LINC00621	0.0651705	0.0839786		ANKRD26	0.0142617	0.000726		ACY1	1	1	1
LRRC28	0.024515	0.0357973		ANKRD36	0.00179786	0.00975498		FLNB	1	1	1
MAOA	0.0376547	0.042991		ANKRD36C	8.4e-05	0.00357049		ABHD6	1	1	1
MECOM	0.125725	0.292765		ANKRD44	0.00143771	0.0118918		ROBO2	1	1	1
MT1G	0.00180777	0.0563243		ANKRD6	0.0352266	0.0289035		COL8A1	1	0	1
NAV2	0.00861256	0.0209387		ANKS1B	0.0114537	0.119453		NFKBIZ	1	1	1
NLGN1	0.0563331	0.205393		ANPEP	0.0622355	0.117963		C3orf52	1	0	1
NRG3	0.0709418	0.142177		ANTXR1	0.00801462	0.0546269		LSAMP	1	1	1
PARD3	0.143547	0.192394		ANXA1	8.29e-05	0.0122904		HGD	1	1	1
PDE7A	0.222635	0.224682		ANXA11	0.0055778	0.0207084		KALRN	1	1	1
PDZK1IP1	0.0066278	0.0325271		ANXA2	0.0331633	0.0684648		ACAD11	1	0	1
PVT1	0.102936	0.120261		ANXA3	0.0226384	0.0410808		PLSCR1	1	0	1
RAPGEF5	0.0299244	0.0362492		ANXA5	0.0082578	0.0142408		TSC22D2	1	1	1
REPS2	0.0580682	0.102994		AOX1	0.0249148	0.0695772		MME	1	1	1
RGL1	0.0837743	0.129591		AP1S3	0.0009353	0.0135995		PRKCI	1	0	1
RHOBTB1	0.214026	0.275827		APBB1IP	0.0192879	0.0995629		TNIK	1	0	1
RIDA	0.0241727	0.0240384		APOE	0.00199557	0.00278143		FNDC3B	1	0	1
ROBO2	0.107616	0.0120359		APP	0.00802147	0.0804712		EHHADH	1	1	1
RPS29	0.00841014	0.00244045		ARFGAP3	0.0029486	0.0112559		MAP3K13	1	1	1
SEL1L3	0.0913762	0.105699		ARHGAP10	0.0749568	0.135139		CLDN1	1	1	1
SEMA5A	0.0634698	0.14182		ARHGAP21	0.0165537	0.0293571		ATP13A3	1	1	1
SLC16A12	0.256178	0.216265		ARHGAP26	0.0932252	0.101977		SH3BP2	1	1	1
SOBP	0.043558	0.0701491		ARHGAP29	0.0259248	0.0481828		SORCS2	1	1	1
SRRM2	0.00627829	8.56815e-05		ARHGAP42	0.0344406	0.118022		AFAP1	1	1	1
STON2	0.0279302	0.030189		ARHGAP8	1.39e-06	0.00047956		HS3ST1	1	1	1
SULT1C4	0.0681776	0.111246		ARHGEF10	8.79e-05	0.00022057		PROM1	1	1	1
SYNE2	0.0435933	0.0137385		ARHGEF10L	0.058634	0.0492408		SLIT2	1	1	1
TLE1	0.0816171	0.100707		ARHGEF38	0.0037188	0.0297518		RELL1	1	1	1
TM7SF3	0.115415	0.143635		ARID1B	0.00688969	0.0303581		SLC4A4	1	1	1
UPP2	0.0360791	0.030774		ARIH1	0.0385267	0.0307108		AFM	1	1	1
VCAN	0.0375508	0.0636001		ARL8B	0.0118023	0.0193519		ANXA3	1	1	1
VIM	0.0214865	0.0341948		ARMC3	0.00157811	0.0205997		ARHGEF38	1	0	1
ZBTB20	0.0649981	0.166631		ARNT2	0.0238668	0.0576419		NPNT	1	1	1
ABCC1	0.0339137	0.0405499		ARPC2	0.00485019	0.0132207		ENPEP	1	1	1
ABHD2	0.00237055	0.0122586		ARSB	0.0502301	0.0853862		ANK2	1	1	1
ABTB2	0.0175377	0.0687602		ARSF	0.0196273	0.063016		PRDM5	1	0	1
ACACB	0.125715	0.121286		ARSJ	0.0114085	0.0143033		ANXA5	1	1	1
ACSL1	0.0789763	0.0613677		ASCC3	0.0115266	0.0103384		PALLD	1	0	1
ACSL3	0.0018254	0.00317318		ASPA	0.0505105	0.0941702		TENM3	1	1	0
ACTN1	0.0333612	0.0566448		ASRGL1	0.00256352	0.0280473		STOX2	1	1	1
AFM	0.0614628	0.0719881		ASS1	0.0694901	0.194984		ENPP6	1	1	1
AGXT2	0.157307	0.186767		ATF2	0.00811192	0.029479		ACSL1	1	1	1
AK4	0.122694	0.139244		ATG10	0.0084949	0.0228337		LINC01060	1	1	1
AKAP12	0.086682	0.0721393		ATP10D	0.0165294	0.0217518		SLC6A19	1	1	1
ALPK2	0.051862	0.0720771		ATP11A	0.0303599	0.075291		LINC01020	1	0	1
ANXA1	0.0208051	0.0122904		ATP13A3	0.0368667	0.0398673		CMBL	1	1	1
ANXA2	0.0597902	0.0684648		ATP1B1	0.00425983	0.0347377		DNAH5	1	0	0
ANXA5	0.0103648	0.0142408		ATP1B3	0.00051481	0.00396745		TRIO	1	0	1
AP1S3	0.0114251	0.0135995		ATP8A1	0.00461802	0.0200716		FBXL7	1	1	1
ATP11A	0.0242634	0.075291		ATP9A	0.00768047	0.0292545		PDZD2	1	1	1
ATP13A3	0.0205362	0.0398673		ATXN10	0.0181356	0.0203898		AGXT2	1	1	1
ATP1B1	0.0034431	0.0347377		ATXN7L1	0.090101	0.119508		PRLR	1	1	1
ATP9A	0.0236509	0.0292545		B4GALT5	0.0527588	0.0664939		GHR	1	1	1
B4GALT5	0.0336353	0.0664939		BACH2	0.0448931	0.0791483		MAP3K1	1	1	1
BACE2	0.0220749	0.0369338		BAIAP2L1	0.00544996	0.00376725		ZSWIM6	1	0	1
BACH2	0.0788013	0.0791483		BAZ1A	0.0159882	0.0455141		MAST4	1	0	1
BAZ1A	0.041392	0.0455141		BBOX1	0.0280506	0.0741463		MAP1B	1	1	1
BBOX1	0.0921976	0.0741463		BCKDHB	0.0239596	0.0164976		IQGAP2	1	1	1
BCL2	0.0168007	0.11376		BCL2	0.0896654	0.11376		DMGDH	1	1	1
CAPN2	0.0156253	0.0179203		BCR	0.0144996	0.0296195		BHMT2	1	1	1
CASC15	0.215875	0.243359		BDH2	0.00023452	0.0201415		HOMER1	1	1	1
CLCF1	0.00958536	0.011331		BHLHE40	0.00909444	0.0594274		VCAN	1	1	1
CLDN1	0.0472367	0.0621367		BHMT	0.0263401	0.127438		FER	1	0	1
COBLL1	0.0240556	0.133332		BHMT2	0.0410551	0.135727		TNFAIP8	1	0	1
COL4A1	0.0827477	0.124902		BICC1	0.00321509	0.0346043		P4HA2	1	1	1
COL4A2	0.0696087	0.0897546		BICD1	0.00492814	0.0556415		UBE2D2	1	1	1
CREB5	0.17242	0.218625		BIRC3	0.00914504	0.0455767		ARHGAP26	1	0	1
CRISPLD2	0.0201264	0.0323493		BMP2K	0.0372074	0.0572354		KCTD16	1	1	1
CRYL1	0.228803	0.226951		BNIP3L	0.097399	0.158957		GPX3	1	1	1
CTNNA1	0.0154832	0.0274381		BOD1L1	0.00151382	0.00104488		SLC36A2	1	1	1
CTNNAL1	0.000505402	0.00571132		BRAF	0.0408522	0.0155094		HAVCR1	1	1	1
CTSH	0.0510208	0.0626505		BTD	0.0127785	0.0235668		CYFIP2	1	1	1
CXADR	0.0301103	0.0463961		C10orf67	0.00566532	0.0275472		KCNIP1	1	1	1
CYFIP2	0.0458555	0.0458086		C11orf54	1.08e-06	1.16e-07		SLC34A1	1	1	0
CYP4A11	0.145605	0.129179		C11orf80	0.00889671	0.0439769		NQO2	1	0	1
CYP4A22-AS1	0.175644	0.17432		C12orf75	0.03062	0.0801716		SLC22A23	1	1	1
DCDC2	0.146761	0.217757		C19orf12	0.0266506	0.043401		RREB1	1	1	1
EFCAB13	0.056687	0.0798254		C1QTNF7	0.00109513	0.00859008		RNF144B	1	1	1
EHHADH	0.0800874	0.0908886		C1orf21	0.00097269	0.00705711		SOX4	1	0	1
ENAH	0.0448939	0.0786105		C3orf52	0.00256585	0.0148951		CASC15	1	1	1
ENPEP	0.0840949	0.108219		CA12	4.52e-08	0.0158542		DCDC2	1	1	1
EPHA2	0.024765	0.0308609		CAB39	0.00765581	0.00267373		SLC17A1	1	1	1
ERRFI1	0.411664	0.283412		CACHD1	0.0202459	0.0553415		ITPR3	1	1	1
ESYT2	0.00299215	0.0285045		CACNA1D	0.023395	0.0292765		FKBP5	1	1	1
ETS1	0.0383284	0.048616		CACNA1E	0.0400712	0.0974272		ZFAND3	1	0	1
FAM110B	0.0687678	0.0675207		CACNA2D1	0.0521198	0.0741525		KCNK5	1	1	1
FAM49B	0.0399119	0.0340404		CACNA2D3	0.0108401	0.0311202		SLC22A7	1	1	1
FGD4	0.113015	0.0962134		CACUL1	0.0175341	0.0303673		PTCHD4	1	0	1
FGFR1	0.0242183	0.0486757		CADM1	0.00788575	0.0135398		PKHD1	1	1	1
FGGY	0.117172	0.218849		CALCB	6.12e-05	0.0258163		GSTA1	1	1	1
FLNB	0.0257124	0.031489		CALD1	0.0009313	0.0254166		TINAG	1	0	1
FOSL2	0.07077	0.102153		CALM1	0.00039446	0.0141462		BACH2	1	1	1
FSTL4	0.000129378	0.00343163		CALM2	0.00023423	0.0009842		MFSD4B	1	1	1
GCC2	0.00107939	0.00115267		CAMK1D	0.00259354	0.0235749		PTPRK	1	0	1
GLG1	0.0926497	0.0917981		CAMK2G	0.0445246	0.0738099		EPB41L2	1	0	1
GLIS3	0.0669922	0.0975049		CAMSAP1	0.00342036	0.0105686		HIVEP2	1	1	1
GNB1	0.0161759	0.029816		CAMSAP2	0.00609874	0.0218546		AIG1	1	0	1
GPX3	0.033636	0.0789791		CAPN2	0.00279323	0.0179203		SAMD5	1	1	1
HDAC9	0.0369752	0.0511316		CAPZA2	0.00564111	0.0162537		AKAP12	1	1	1
HIVEP2	0.0242854	0.0478868		CARMIL1	0.0477035	0.0409898		SOD2	1	1	1
HNF4A	0.0689417	0.129681		CASC15	0.0560373	0.243359		PLG	1	1	1
HOMER1	0.00325353	0.00850616		CASK	0.0240722	0.0229744		AGPAT4	1	0	1
HRH1	0.0630109	0.0449225		CAST	0.0151347	0.0107513		THBS2	1	1	1
IFNGR2	0.0155704	0.0215555		CBFA2T2	0.0250835	0.0231081		SCIN	1	1	1
IL18	0.0338681	0.049029		CBFB	0.0144947	0.0255313		HDAC9	1	1	1
IL4R	0.0231862	0.0298953		CBL	0.00835784	0.0281161		MACC1	1	1	1
IQGAP1	0.0107759	0.0312448		CBR4	0.0207237	0.0022037		ITGB8	1	0	1
ITGA3	0.0888584	0.0917102		CCDC146	0.0107819	0.0462873		JAZF1	1	0	1
ITGAV	0.0699042	0.0887561		CCDC50	0.00896935	0.0117005		CREB5	1	1	1
ITGB3	6.56439e-05	0.000217371		CCNC	0.00227077	0.0161083		HECW1	1	1	1
ITPR3	0.0219873	0.0318269		CCND3	0.00946562	0.0305329		ABCA13	1	1	0
KALRN	0.0541255	0.11383		CCNI	0.0057615	0.0140416		CLDN4	1	1	1
KCNJ16	0.03094	0.0780768		CD24	0.00713537	0.0557805		CLIP2	1	1	1
KCNK5	0.213195	0.234783		CD2AP	0.0409921	0.013276		PCLO	1	1	1
KLF5	0.00257849	0.00690925		CDC27	0.00438644	0.021742		CDK14	1	1	1
KLF6	0.141728	0.159653		CDC42BPB	0.0100034	0.011175		SMURF1	1	1	1
KSR2	0.00172573	0.00228886		CDC42SE2	0.0188345	0.0267195		ATXN7L1	1	1	1
LAMC1	0.0323799	0.05354		CDC73	0.0055844	0.0145702		NAMPT	1	1	1
LAMC2	0.0331809	0.0351195		CDH6	0.0363603	0.217278		TES	1	1	1
LINC00472	0.000774682	0.000188578		CDK14	0.127116	0.133902		MET	1	1	1
LMCD1	0.0418784	0.0533918		CDK6	0.0301823	0.0231178		AASS	1	0	1
LMNA	0.0559813	0.0596143		CDKAL1	0.0155923	0.0192993		SLC13A1	1	1	1
LRP1B	0.0174424	0.0176778		CDR2	0.0123906	0.01294		STRIP2	1	1	1
LRP2	0.057033	0.137996		CDS1	0.00946893	0.0130046		KIAA1549	1	1	1
MACC1	0.0551647	0.142935		CECR2	0.0041132	0.00577587		DENND2A	1	1	1
MACF1	0.0378804	0.0193727		CELF1	0.0225676	0.0219197		TMEM178B	1	1	1
MAMLD1	0.0211657	0.0326122		CELF2	0.0044974	0.0174824		TPK1	1	1	1
MAP1B	0.0132824	0.017403		CELSR1	0.0354851	0.0629829		DLGAP2	1	1	1
MAP2K3	2.95646e-05	0.00542499		CEP112	0.0364047	0.0471996		ARHGEF10	1	0	1
MAP3K14	0.00473678	0.0101045		CEP135	0.0154343	0.0326714		MSRA	1	1	1
MAP4	0.0150156	0.0480604		CFAP221	0.00191107	0.017225		TUSC3	1	0	1
MAP4K4	0.0528633	0.0865753		CFAP54	0.00660143	0.0195764		PSD3	1	1	1
2023-03-02	0.0842993	0.108362		CFI	0.00029271	0.00093783		EPHX2	1	1	1
MB21D2	0.0348202	0.0905994		CGNL1	0.0214594	0.0417627		RBPMS	1	0	1
MCU	0.0459128	0.0585008		CHDH	0.00481197	0.0568208		FGFR1	1	1	1
MET	0.0525094	0.0323571		CHPT1	0.014378	0.0313947		XKR4	1	1	1
MFSD4B	0.0344764	0.0506914		CHST9	0.0349248	0.0578398		FAM110B	1	1	1
MICAL3	0.0625811	0.132662		CLCF1	0.00088099	0.011331		SBSPON	1	1	1
MIR4435-2HG	0.0694543	0.0687864		CLCN5	0.0291128	0.00611078		RALYL	1	1	1
MIR99AHG	0.01752	0.0414153		CLDN1	0.00832148	0.0621367		DPYS	1	1	1
MME	0.293278	0.339779		CLDN10	0.146685	0.197221		EXT1	1	0	1
MMP7	0.0170242	0.0464937		CLDN4	0.0223921	0.0429864		DEPTOR	1	0	1
MTCL1	0.0536012	0.0861003		CLIC4	0.00740341	0.0897711		PVT1	1	1	1
MYO1B	0.0158036	0.0177568		CLIC6	0.00088525	0.0173348		FAM49B	1	1	1
MYO1D	0.035209	0.0409771		CLIP2	0.00748138	0.0261361		ZFAT	1	1	1
NAMPT	0.105907	0.100069		CLIP4	0.00084689	0.0158108		KHDRBS3	1	0	1
NFKBIA	0.0126326	0.0306189		CLSTN2	0.0241791	0.049576		FAM135B	1	0	1
NFKBIZ	0.159342	0.18429		CLYBL	0.0212154	0.0438749		PTK2	1	0	1
NT5DC1	0.0269834	0.0608049		CMBL	0.0108701	0.0444724		GLIS3	1	1	1
PCLO	0.0325651	0.0354603		CMSS1	0.0161189	0.03389		ACO1	1	1	1
PDGFB	0.0148038	0.0191774		CMTM7	0.00658532	0.0334077		TRPM3	1	1	1
PDLIM1	0.0148149	0.0322652		CMYA5	0.00153909	0.0120543		ANXA1	1	1	1
PDZK1	0.0409338	0.10204		CNDP2	0.00484762	0.0215366		PCSK5	1	1	1
PFKP	0.0712013	0.0758109		CNKSR3	0.0522088	0.127256		GNAQ	1	0	1
PGM2L1	0.0202643	0.0232088		CNN3	0.0184816	0.0257444		PSAT1	1	1	1
PLA2G4C	0.0224358	0.0497802		CNOT6L	0.00880563	0.0190756		TLE1	1	1	1
PLEKHA1	0.00847059	0.0686104		COBLL1	0.00483695	0.133332		RASEF	1	1	1
PLG	0.193276	0.195171		COL12A1	0.00478898	0.00575368		PLPPR1	1	0	1
PMEPA1	0.0529846	0.0592092		COL19A1	0.00106803	0.0171321		ALDOB	1	1	1
PPARA	0.159958	0.190909		COL23A1	0.00812909	0.0393967		UGCG	1	1	1
PPP1R16B	0.245274	0.235737		COL4A1	0.010905	0.124902		PTBP3	1	1	1
PRLR	0.190168	0.205414		COL4A2	0.019093	0.0897546		TNC	1	1	1
PSD3	0.0704187	0.0894863		COL4A5	0.00104093	0.0134328		ASS1	1	1	1
PTH1R	0.174425	0.198803		COL8A1	0.00054113	0.0346216		PFKP	1	1	1
PXDN	0.0599917	0.0663485		CORO1C	0.016178	0.0557565		KLF6	1	1	1
RASEF	0.0168004	0.026224		CPE	0.00707503	0.0462472		PROSER2	1	1	1
RELB	0.0266644	0.0630565		CPEB2	0.020393	0.0267358		FAM171A1	1	1	1
RELL1	0.0102755	0.015631		CPPED1	0.0196309	0.0403854		CUBN	1	1	1
RFX2	0.0250322	0.02616		CPSF6	0.0104789	0.0179845		VIM	1	1	1
RHOQ	0.0121733	0.0229499		CPVL	0.0110007	0.0354711		MYO3A	1	0	1
RRAD	0.0455611	0.0556626		CREB5	0.14671	0.218625		APBB1IP	1	1	1
RREB1	0.19892	0.206097		CRIM1	0.0352441	0.0386801		WAC	1	0	1
RTN4	0.0193846	0.0325922		CRISPLD2	0.00633097	0.0323493		PARD3	1	1	1
S100A10	0.012157	0.0216932		CRLS1	0.0088374	0.0332947		PCDH15	1	1	1
SACS	0.0162683	0.0101826		CRNDE	0.00199802	0.0192623		BICC1	1	1	1
SAMD4A	0.121512	0.178693		CRY1	0.0139418	0.0304401		SLC16A9	1	1	1
SBSPON	0.0646056	0.0592841		CRYAB	0.0118888	0.0728829		RHOBTB1	1	1	1
SERPINE2	0.0330616	0.042194		CRYL1	0.0572668	0.226951		PBLD	1	1	1
SETBP1	0.0826556	0.0875205		CSNK1A1	0.0142633	0.0128063		MCU	1	1	1
SH3BP4	0.01284	0.0186497		CSNK1G1	0.00183098	0.00209959		VCL	1	1	1
SH3YL1	0.119892	0.101012		CSNK1G3	0.0141645	0.0303641		MYOF	1	1	1
SHB	0.000234314	0.000294177		CSNK2A1	0.0234655	0.0321156		PDLIM1	1	1	1
SHMT1	0.0627153	0.0949862		CTBP2	0.0520221	0.041592		ABCC2	1	1	1
SIK2	0.00171809	0.0467077		CTDSPL	0.00729285	0.0312191		SFXN2	1	1	1
SLC12A6	0.067139	0.103393		CTNNAL1	0.00114969	0.00571132		SORCS1	1	1	1
SLC13A1	0.101344	0.138337		CTNNB1	0.0095927	0.0291569		LINC01435	1	1	0
SLC22A6	0.169389	0.196862		CTSH	0.0297303	0.0626505		PLEKHA1	1	1	1
SLC27A2	0.0823817	0.0694427		CTTN	0.0176537	0.0366331		SLC5A12	1	1	1
SLC43A2	0.0741154	0.0916981		CTTNBP2NL	0.0177115	0.0529426		BBOX1	1	1	1
SLC47A1	0.114538	0.145099		CUBN	0.0600538	0.344024		GLYAT	1	1	1
SLC7A1	0.0103305	0.0136206		CWF19L2	0.00942661	0.00961977		AHNAK	1	1	1
SMURF1	0.0205605	0.0399621		CXADR	0.00807998	0.0463961		SLC22A6	1	1	1
SOX9	0.0194424	0.0325266		CYB5A	0.0115011	0.0344611		SLC22A8	1	1	1
SPAG9	0.00164105	0.00257887		CYFIP2	0.0175947	0.0458086		CLCF1	1	1	1
STK32B	0.00807741	0.00494082		CYP4A11	0.112586	0.129179		GAB2	1	0	1
STOX2	0.141058	0.155263		CYP4F3	0.0565261	0.12122		DLG2	1	1	1
SUCLG1	0.0349157	0.0347135		CYP4V2	0.014684	0.0309814		PICALM	1	0	1
TES	0.0253005	0.027584		DAB2	0.00364887	0.0312897		C11orf54	1	1	1
TFDP2	0.116283	0.141757		DACH1	0.00279843	0.010952		MAML2	1	0	1
THBS2	0.0226269	0.0329741		DAPK1	0.013932	0.0388075		BIRC3	1	0	1
TMEM51	0.0185001	0.0280762		DCAF6	0.0242007	0.0339348		MMP7	1	1	1
TNC	0.0384016	0.0479937		DCBLD2	0.0086804	0.0208867		IL18	1	1	1
TNFAIP2	0.0774415	0.114648		DCC	0.00786726	0.00395255		ZBTB16	1	1	1
TNFRSF10B	0.0531305	0.0531119		DCDC1	0.021334	0.0406388		SIK3	1	0	1
TNFRSF12A	0.0299626	0.0440836		DCDC2	0.156889	0.217757		UBASH3B	1	1	1
TNS1	0.0730302	0.09092		DCLK1	0.00884488	0.0341675		GRAMD1B	1	1	1
TP53BP2	0.0217901	0.0316309		DDC	0.00301493	0.0153102		ETS1	1	1	1
TPM1	0.204344	0.200764		DDR2	0.00024856	0.00349899		SLC6A13	1	1	1
TPM4	0.0199905	0.0209444		DDX5	0.00105199	0.00030266		PLEKHA5	1	1	1
TSC22D2	0.0127989	0.0228454		DENND1A	0.0701429	0.106086		PDE3A	1	1	1
UBE2D2	0.0685852	0.0652079		DENND2A	0.00601227	0.0259414		PPFIBP1	1	0	1
UGCG	0.118173	0.167926		DENND5A	0.0266386	0.0376104		FGD4	1	1	1
VCL	0.0321188	0.0307999		DENND5B	0.0776083	0.0576388		SLC38A1	1	1	1
VMP1	0.0459935	0.0710386		DEPDC7	0.00118777	0.0155861		HDAC7	1	0	1
VPS37B	0.00709364	0.0224879		DEPTOR	0.0216378	0.0472718		ITGA5	1	1	1
XIST	0.0274937	0.0338649		DGKH	0.122017	0.170503		GRIP1	1	0	1
XYLB	0.0830361	0.0896978		DHRS3	0.014402	0.0371183		CFAP54	1	0	1
YWHAZ	0.0140223	0.0250097		DHX15	0.0127111	0.0086256		PAH	1	1	1
ZBTB16	0.194676	0.26762		DHX9	0.0152232	0.018251		NT5DC3	1	0	1
AHCYL2	0.0439901	0.0661159		DIAPH2	0.0329664	0.0640166		CRY1	1	0	1
C1orf21	0.00850449	0.00705711		DIAPH3	0.00482659	0.0351147		CORO1C	1	1	1
CMBL	0.0403551	0.0444723		DIO1	0.00256455	0.0920623		ACACB	1	1	0
DENND1A	0.0837018	0.106086		DIP2B	0.0435981	0.103994		TPCN1	1	1	1
ETNK2	0.0774814	0.072139		DIXDC1	0.0674256	0.0976439		MED13L	1	1	1
FABP1	0.0220364	0.0305166		DLG1	0.0454472	0.0549705		HPD	1	1	1
FAT1	0.00123701	0.0207648		DLG2	0.0903163	0.118523		VPS37B	1	1	1
FER1L6	0.0502392	0.0437895		DLGAP1	0.0600741	0.170942		CRYL1	1	1	1
INSR	0.0582817	0.0867169		DLGAP2	0.00270835	0.0292076		SACS	1	1	1
KIAA1191	0.0471125	0.0402292		DLGAP4	0.0161193	0.0409824		SLC7A1	1	1	1
LINC00278	0.0315879	8.17091e-05		DMGDH	0.0434634	0.100533		FRY	1	1	1
LINC00410	0.00596533	0.0109583		DMXL1	0.0151563	0.0137703		DCLK1	1	0	1
LRIG2	0.0208238	0.029734		DNAH14	0.0071967	0.0252476		DGKH	1	0	1
MAN1C1	0.0173902	0.0192748		DNAJC1	0.0196362	0.0458527		LRCH1	1	0	1
2023-03-01	0.0133305	0.0151804		DNM2	0.0473218	0.0442463		KLF5	1	1	1
MTHFS	0.00167457	0.00169634		DNM3	0.00132997	0.0154732		CLDN10	1	0	1
OSBPL1A	0.0738532	0.0844437		DOCK1	0.00029123	0.0271603		COL4A1	1	1	1
PFKFB2	0.150695	0.159775		DOCK11	0.0611356	0.062056		COL4A2	1	1	1
PLEKHA6	0.216015	0.234781		DOCK3	4.2e-05	0.00138353		HNRNPC	1	0	1
RALGAPA2	0.0262446	0.0439686		DOK6	0.024881	0.0778027		SLC7A7	1	1	1
SCN9A	0.0287139	0.0193269		DPEP1	0.100091	0.153327		SLC7A8	1	1	1
SFXN1	0.0165351	0.0209532		DPF3	0.0505702	0.116989		RNF212B	1	1	1
SFXN2	0.0623119	0.0775081		DPH6	0.0210104	0.00785751		PCK2	1	1	1
SFXN5	0.0635704	0.0854882		DPP6	0.00055542	0.00511065		NPAS3	1	1	1
SLC22A5	0.229951	0.24923		DPY19L1	0.00436866	0.0130511		LINC00871	1	1	1
SLC22A8	0.127995	0.150708		DPYS	0.0644324	0.180285		L2HGDH	1	1	1
SORCS2	0.00514654	0.00566178		DSCAML1	0.00953953	0.0148752		SAMD4A	1	1	1
SORD	0.0844486	0.0755014		DTNA	0.106861	0.122373		HIF1A	1	0	1
SSX2IP	0.0232982	0.027933		DTWD2	0.00462019	0.0256361		GPHN	1	1	1
STRIP2	0.0263927	0.0211521		DUSP16	0.0243924	0.0432534		ZFP36L1	1	0	1
TFCP2L1	0.178515	0.108065		DYNC2LI1	0.0350492	0.0385133		ACTN1	1	1	1
THBS1	0.02993	0.0243736		DYRK1A	0.0301163	0.031796		ALDH6A1	1	1	1
TRIM13	0.0166702	0.0269264		DZIP1	0.00968451	0.0444877		LIN52	1	1	1
TTTY14	0.0310494	0.0341519		EAF2	0.0110142	0.0742581		NRXN3	1	0	1
UPB1	0.225858	0.26181		EBNA1BP2	0.0584884	0.144932		STON2	1	1	1
ZFAT	0.114996	0.139636		ECHDC2	0.0514251	0.0948678		TNFAIP2	1	1	0
ABCC2	0.0538001	0.0781804		EDA	0.0155041	0.0445921		TJP1	1	0	1
ABHD6	0.119994	0.141669		EDIL3	0.00499689	0.0254527		SLC12A6	1	1	1
ABLIM3	0.104019	0.108389		EEA1	0.0145035	0.00871093		SORD	1	1	1
AC087762.1	0.179527	0.257707		EEF1A1	0.0161966	0.0410982		ATP8B4	1	1	0
ACAA1	0.0222391	0.0295098		EEFSEC	0.0430035	0.0701862		SLC27A2	1	1	1
ACSF2	0.181842	0.227421		EFCAB13	0.0147403	0.0798254		WDR72	1	1	1
ACTG1	0.0219331	0.0909269		EGOT	0.02401	0.0866001		CGNL1	1	1	1
AFAP1	0.0411134	0.0476225		EGR1	0.0141181	0.136604		ALDH1A2	1	1	1
AHNAK	0.017635	0.0258889		EHHADH	0.0571799	0.0908886		ANXA2	1	1	1
AKT3	0.0411584	0.058161		EIF2AK3	0.00290486	0.0133449		TPM1	1	1	1
ALDH1L1	0.10184	0.108777		EIF3H	0.00626063	0.0112689		CA12	1	0	1
ALDH6A1	0.0586346	0.0669858		EIF4E	0.00053886	0.00488917		DRAIC	1	1	0
ANK2	0.0353415	0.0279489		EIF4G3	0.0107328	0.0502568		ARIH1	1	0	1
ANTXR1	0.0578412	0.0546269		ELF3	0.0494539	0.105221		CTSH	1	1	1
ASS1	0.167288	0.194984		ELOVL5	0.0110738	0.0380557		ARNT2	1	1	1
ATP8B4	0.0686939	0.0684252		ELOVL7	0.0269677	0.0499464		SLC28A1	1	1	1
ATXN7L1	0.0659055	0.119508		ELP4	0.00979603	0.00570934		IQGAP1	1	1	1
BAIAP2	0.216331	0.207954		EML1	2.64e-05	0.00675153		SLCO3A1	1	1	1
BICC1	0.0763547	0.0346043		EML4	0.0262544	0.0418793		AC087762.1	1	1	0
BNIP3L	0.151001	0.158957		ENAH	0.0552512	0.0786104		RAB11FIP3	1	1	1
CCND3	0.0067456	0.0305329		ENO1	0.0112552	0.0243056		TNFRSF12A	1	1	1
CD24	0.0422068	0.0557805		ENOSF1	0.0442272	0.0237311		SNX29	1	1	1
CDK14	0.135942	0.133902		ENPEP	0.07714	0.108219		ABCC1	1	1	1
CLIP2	0.0301448	0.0261361		ENPP1	0.00690543	0.0281444		ACSM2A	1	1	0
CPVL	0.0314712	0.0354711		ENPP2	0.0136645	0.0596605		ACSM2B	1	1	0
CRNDE	0.0173969	0.0192623		ENPP3	0.0144894	0.0975384		SLC5A2	1	1	0
CUBN	0.256832	0.344024		ENPP6	0.0455915	0.104064		GPT2	1	1	1
DACH1	0.00245702	0.010952		ENTPD5	0.01871	0.0636623		RRAD	1	1	1
DIO1	0.0946436	0.0920623		EPB41L2	0.0544192	0.0591855		NFAT5	1	1	1
DLG2	0.0569012	0.118523		EPB41L3	0.164006	0.217454		AC009060.1	1	0	0
DLGAP2	0.0197157	0.0292076		EPHA2	0.00619791	0.0308609		HYDIN	1	0	1
DOCK3	0.00237746	0.00138353		EPHA7	0.0586082	0.157649		GLG1	1	1	1
DPEP1	0.135536	0.153327		EPHX2	0.0272399	0.0825843		MAF	1	1	1
DPF3	0.0996554	0.116989		EPN2	0.00634586	0.0286311		CRISPLD2	1	1	1
ENPP3	0.0892505	0.0975384		EPS15L1	0.0283376	0.0715585		NXN	1	1	1
ENPP6	0.0948486	0.104064		EPS8	0.037319	0.0737117		SLC43A2	1	1	1
EPHX2	0.0658399	0.0825843		ERBB4	0.0866568	0.318957		RAP1GAP2	1	1	1
FAM171A1	0.0299382	0.0481731		ERC2	0.00268475	0.0304664		ASPA	1	0	1
FAM20A	0.000793905	0.00644551		ERICH1	0.00416069	0.00807232		SHMT1	1	1	1
FBXL7	0.0408286	0.0406422		ERRFI1	0.208661	0.283412		SLC5A10	1	1	1
FHIT	0.093804	0.206718		ESR1	0.015446	0.0414635		SLC47A1	1	1	1
FKBP5	0.44333	0.247815		ESRRG	0.0127393	0.0451298		MYO1D	1	1	1
FN3K	0.0361424	0.0420267		ESYT2	0.0242601	0.0285045		LINC00671	1	1	1
FUT6	0.0687214	0.118856		ETNK2	0.0241125	0.0721389		G6PC	1	1	1
GHR	0.068433	0.0858095		ETS1	0.0107671	0.048616		TMEM106A	1	1	1
GMDS	0.0454458	0.0573745		EVA1A	0.035217	0.102407		MAPT	1	1	1
GNAI1	0.0215581	0.0300657		EVL	0.00720323	0.017734		ITGB3	1	1	1
GPHN	0.111169	0.108307		EXOC6	0.00526958	0.0149336		EFCAB13	1	1	1
GPT2	0.0925162	0.107153		EXOC6B	0.0258708	0.00637196		ITGA3	1	1	1
GRAMD1B	0.313997	0.300399		EXT1	0.00167092	0.101839		ACSF2	1	1	1
GSTA1	0.00999842	0.0153576		EYA2	0.0906683	0.171533		VMP1	1	1	1
GULP1	0.0878799	0.0637158		F13A1	0.00418156	0.00962613		FAM20A	1	1	1
HAO2	0.109282	0.107895		FABP1	9.99e-05	0.0305166		AFMID	1	0	1
HGD	0.088909	0.0966345		FAM110B	0.016215	0.0675207		FN3K	1	1	1
HHAT	0.033251	0.0340527		FAM124A	0.00928398	0.0374198		DLGAP1	1	0	1
HIBCH	0.0234843	0.0631852		FAM135B	0.0272512	0.0886083		EPB41L3	1	1	1
HIST1H2AC	0.00672866	0.0100689		FAM13B	0.0137769	0.014582		PPP4R1	1	0	1
HPD	0.0242277	0.037465		FAM171A1	0.0114847	0.0481731		CHST9	1	0	1
HPN	0.0852698	0.14191		FAM189A1	0.0250909	0.132021		DTNA	1	1	1
IDH1	0.0263299	0.0291193		FAM20A	0.00046926	0.00644551		FHOD3	1	1	1
IGF1R	0.126226	0.160993		FAM20C	0.00783144	0.0679065		DCC	1	0	1
IGSF11	0.0639202	0.0774507		FAM49B	0.0360015	0.0340404		ALPK2	1	1	0
ITPR2	0.0326898	0.0280213		FAR1	0.00790305	0.0175471		RNF152	1	1	1
KAZN	0.119464	0.191035		FAT1	0.0433973	0.0207648		BCL2	1	1	1
KCNAB2	0.0391581	0.0509832		FBP1	0.00602916	0.0459515		FUT6	1	1	1
KCNH6	0.125098	0.0864889		FBXL2	0.0375549	0.0780721		RFX2	1	1	1
KCNIP1	0.06892	0.0463436		FBXL7	0.00808389	0.0406422		CYP4F3	1	1	1
KCNQ3	0.0874765	0.0739808		FBXO21	0.0828598	0.15896		SLC25A42	1	1	1
LIN52	0.15322	0.178393		FBXW7	0.0232035	0.0296074		PEPD	1	1	1
LINC00671	0.194915	0.200164		FCHSD2	0.0143464	0.0336212		HPN	1	1	0
LINC00871	0.208294	0.14946		FER	0.0233658	0.0273411		PRODH2	1	1	0
LINC01060	0.111076	0.172835		FER1L6	5.79e-05	0.0437895		RELB	1	1	1
LINC01435	0.0214715	0.0142228		FERMT2	0.0215187	0.0462648		PLA2G4C	1	1	1
MAF	0.0270694	0.0371189		FGD4	0.0457953	0.0962134		RNF24	1	1	1
MAL	0.0109337	0.0337018		FGF13	0.00738438	0.00420303		PLCB4	1	0	1
MAP3K13	0.0607354	0.132376		FGF14	0.00645395	0.0199728		RIN2	1	1	1
MAPT	0.0829128	0.113957		FGF2	0.00426436	0.0093983		PPP1R16B	1	1	1
MCF2L	0.115872	0.100518		FGFR1	0.0193195	0.0486757		ZHX3	1	1	0
MED13L	0.0393164	0.0581924		FGFR2	0.00536892	0.0118069		SGK2	1	0	1
MIOX	0.0742836	0.125142		FGGY	0.112668	0.218849		HNF4A	1	1	1
MYO1C	0.0140239	0.0213518		FHIT	0.142271	0.206718		SLC13A3	1	1	1
NLGN4Y	0.0128432	0.00633031		FHL2	0.00407693	0.0319533		EYA2	1	1	1
NPAS3	0.0544382	0.0590759		FHOD3	0.129423	0.183812		ATP9A	1	1	1
NXN	0.0527741	0.0503214		FIGN	0.0437428	0.110265		PCK1	1	1	1
P4HA2	0.182037	0.185656		FKBP5	0.0745201	0.247815		PMEPA1	1	1	1
PAH	0.200928	0.200231		FLNB	0.0102456	0.031489		GNAS	1	1	1
PBLD	0.00162051	0.033711		FLVCR1	0.00031816	0.00652171		CXADR	1	1	1
PC	0.0686788	0.0908036		FMNL2	0.0508291	0.0938958		APP	1	0	1
PCDH15	0.140223	0.23232		FMO1	0.0205231	0.0768232		HUNK	1	0	1
PCK1	0.103647	0.0990373		FMO4	0.00933434	0.0513663		CLIC6	1	1	1
PCK2	0.0327606	0.0385133		FMO5	0.0198586	0.0637556		KCNJ15	1	1	1
PCSK5	0.194378	0.224791		FN3K	0.00841702	0.0420267		BACE2	1	1	0
PCTP	0.0439704	0.0529585		FNBP1L	0.0350044	0.0303816		FTCD	1	0	1
PDE7B	0.0384553	0.0212662		FNDC3A	0.0128955	0.00239996		MICAL3	1	1	1
PDK4	0.183341	0.173211		FNDC3B	0.0156329	0.0934781		UPB1	1	1	1
PFKFB3	0.0177502	0.0255112		FNIP2	0.0266874	0.00487457		PITPNB	1	0	1
PKHD1	0.00435334	0.0511441		FOCAD	0.0244116	0.0399176		PISD	1	0	1
PLCE1	0.0285817	0.0309146		FOLH1	0.00051002	0.0239543		PPARA	1	1	1
PLEKHA5	0.0978274	0.0896443		FOS	0.0665861	0.110156		TTC38	1	1	1
PNPLA3	0.0431762	0.0815858		FOSL2	0.021734	0.102153		MIOX	1	1	0
POLD3	0.0638624	0.0675729		FOXP2	0.00661107	0.0420958		PRKX	1	0	1
POR	0.058854	0.0873479		FREM2	0.0186636	0.0431066		XIST	1	1	1
PPP2R2B	0.0955002	0.0413099		FRK	0.00215805	0.0152966		COL4A5	1	0	1
PRKAG2	0.0768329	0.0975854		FRMD4B	0.0524587	0.150351		XPNPEP2	1	0	1
PRODH2	0.0950271	0.110909		FRY	0.0026916	0.0296468		MAMLD1	1	1	1
PROM1	0.145628	0.136114		FSTL3	2.31e-05	0.032967		FLNA	1	0	0
PSAT1	0.07112	0.0638854		FSTL4	0.00147172	0.00343163		GOLGA4	1	1	1
PTGER3	0.00773136	0.0196532		FTCD	0.0249884	0.0946812		SUGCT	1	1	1
RABGAP1L	0.05948	0.0748341		FUT6	0.0353782	0.118856		MEF2A	1	0	1
RALYL	0.178292	0.155248		G6PC	0.0294812	0.102971		A1CF	1	0	1
RAP1GAP2	0.0961626	0.10505		GAB2	0.0291643	0.0693443		KCNJ16	1	1	1
RIN2	0.0553526	0.0858468		GABRB3	0.00164415	0.0151438		PLOD2	1	0	1
RNF212B	0.165641	0.17263		GADD45A	0.0110691	0.0208732		NT5DC1	1	1	1
RNF24	0.0109694	0.011623		GALK2	0.0182126	0.0492008		ADAMTS3	1	0	1
SAMD5	0.0927476	0.136399		GALM	0.0498375	0.0697709		ST6GAL1	1	1	1
SH3BP2	0.0919871	0.0808123		GALNT13	0.00053343	0.00625629		PC	1	1	1
SIM1	0.0123107	0.0270452		GANC	0.027764	0.0449456		RHOQ	1	1	1
SLC16A7	0.0103959	0.0121979		GATM	0.00057988	0.0291413		ELOVL7	1	0	1
SLC17A3	0.0965879	0.112051		GCC2	0.00126447	0.00115267		TP53BP2	1	1	1
SLC22A23	0.155776	0.167349		GDF15	0.0152168	0.0675208		YWHAZ	1	1	1
SLC25A42	0.121398	0.149529		GEM	0.0114642	0.0297838		UTY	1	1	0
SLC28A1	0.0743733	0.175226		GHR	0.0523897	0.0858095		ESPN	1	0	0
SLC34A1	0.0859073	0.0819315		GIPC2	0.0610473	0.103952		EPHA2	1	1	1
SLC35F3	0.0542207	0.0894658		GLCE	0.0185305	0.0381131		ACTG1	1	1	1
SLC38A1	0.0198371	0.0352834		GLG1	0.0385967	0.0917981		IER3	1	0	1
SLC47A2	0.0553461	0.0777908		GLI3	0.00369409	0.0181671		BAIAP2	1	1	0
SLC5A10	0.115144	0.138639		GLIS3	0.00203023	0.0975049		IDH1	1	1	1
SLC6A13	0.170318	0.177901		GLRX3	0.00777796	0.0184236		MIA2	1	0	1
SLC6A19	0.0622407	0.0819708		GLS	0.00106153	0.0539466		NLGN4Y	1	1	1
SLC7A8	0.0672138	0.0869884		GLYAT	0.10802	0.127846		BNIP3L	1	1	1
SNTB1	0.0479694	0.0427297		GLYATL1	0.0432733	0.0964242		NFKB1	1	0	1
SNX30	0.0653034	0.100278		GMDS	0.0400718	0.0573745		GMDS	1	1	1
SOD2	0.00439829	0.00787123		GNA13	0.00606161	0.0231438		ELF3	1	1	1
ST6GAL1	0.013481	0.0266193		GNAI1	0.00877898	0.0300657		CELF2	1	1	1
SUGCT	0.199955	0.285165		GNAQ	0.0113006	0.0481053		TSHZ2	1	1	1
TANC2	0.0127283	0.0158491		GNAS	0.00166333	0.0247321		PDK4	1	1	1
TENM3	0.0398849	0.0341752		GNB1	0.0319821	0.029816		BICD1	1	0	1
TMEM106A	0.0762206	0.0980651		GOLGA4	0.0257709	0.00747458		ACAA1	1	1	1
TPCN1	0.0953179	0.19422		GOLGB1	9.8e-05	0.00052524		TPM4	1	1	1
TRABD2B	0.163762	0.256155		GOSR2	9.79e-07	7.2e-05		CD24	1	1	1
TSHZ2	0.0135121	0.017186		GPC4	0.0444986	0.0630034		ALDH1L1	1	1	1
TTC38	0.0884869	0.12297		GPD1	0.00401435	0.0260411		FSTL3	1	0	1
TUBGCP3	0.0215519	0.0211956		GPD2	0.0174573	0.0309971		IQCJ-SCHIP1	1	0	0
UBASH3B	0.0407129	0.0442654		GPHN	0.0873935	0.108307		B4GALT5	1	1	1
USP2	0.0545335	0.0711799		GPR155	0.0508492	0.0935319		OSBPL1A	1	1	1
UST	0.012908	0.0166714		GPR176	0.00924482	0.0143681		YWHAQ	1	0	1
WDR43	0.0167514	0.0231787		GPR89B	0.00881372	0.05086		IL4R	1	1	1
WDR72	0.179061	0.226292		GPT2	0.0273835	0.107153		PAK2	1	0	1
XKR4	0.0421626	0.0523571		GPX3	0.0014122	0.0789791		BAZ1A	1	1	1
ZDHHC14	0.0628503	0.0417476		GRAMD1B	0.130082	0.300399		DDC	1	1	1
ZYG11A	0.0737059	0.0910794		GRB10	0.0891414	0.161966		SOBP	1	1	1
ARNT2	0.0512386	0.0576419		GREB1	0.0233925	0.0698012		BRAF	1	0	1
CGNL1	0.0447965	0.0417627		GRHL2	0.00425445	0.02214		SUSD1	1	0	1
KCNJ15	0.0614361	0.0984293		GRIA3	0.0235775	0.082011		ACTR3	1	0	1
MAP3K1	0.0722568	0.107663		GRIN2A	0.00019156	0.00212845		UBA6	1	0	1
MYH9	0.0253681	0.0303079		GRIP1	0.00598089	0.111504		TTC39C	1	0	1
MYO1E	0.0278186	0.0223961		GRK6	0.0060799	0.0196308		MYH9	1	1	1
NFAT5	0.0232577	0.0621038		GRM8	0.00999745	0.0096411		GNB1	1	1	1
NRCAM	0.012207	0.00924991		GSK3B	0.0369336	0.0358326		MPPED2	1	1	1
PEPD	0.0752513	0.116837		GSPT1	0.00144678	0.0105909		GLYATL1	1	1	1
SLC9A9	0.00959847	0.0280764		GSTA1	0.00092472	0.0153576		BHMT	1	1	1
SNX29	0.137828	0.20386		GTDC1	0.0280517	0.0382992		FHIT	1	1	1
VCAM1	0.0741692	0.0646527		GTF2F2	0.00821514	0.0277026		STRN3	1	0	0
FOXP2	0.0366332	0.0420958		GTF2IRD1	0.00498181	0.00808799		DYRK1A	1	0	1
ALDH3A2	0.0630712	0.0615756		GULP1	0.0384577	0.0637158		LPGAT1	1	0	1
CACHD1	0.0343625	0.0553415		HABP4	0.0160831	0.0148209		USP2	1	1	1
DDC	0.0112491	0.0153102		HADH	0.0243397	0.0629665		KSR2	1	1	1
ELF3	0.0940781	0.105221		HAGH	0.0268215	0.0678785		MTHFD1L	1	0	1
GEM	0.014592	0.0297838		HAO2	0.034918	0.107895		CYB5A	1	1	1
IL32	0.0469759	0.0540169		HAVCR1	0.0322237	0.181062		ARMC3	1	0	1
MSH3	0.0184357	0.0416634		HDAC7	0.00417094	0.0290095		IGF1R	1	1	1
MT1X	0.00299368	0.0227761		HDAC9	0.0280772	0.0511316		TTLL7	1	0	1
MTSS1	0.0304986	0.0358722		HDHD3	0.00682649	0.030378		BAIAP2L1	1	0	1
PDE3A	0.0241622	0.0362974		HDX	0.00752838	0.0111785		WSB1	1	0	1
PUM3	0.0140909	0.0148045		HECW1	0.0978476	0.186559		LRRIQ1	1	0	1
RAI14	0.000491634	0.000520169		HERC3	8.5e-05	0.00089851		MBD2	1	0	1
SLC22A12	0.00419558	0.0261833		HES1	0.00785819	0.0182094		IGFBP7	1	0	1
SLC22A2	0.0140637	0.031049		HGD	0.0443061	0.0966345		LRRFIP1	1	0	1
SLC5A2	0.0269353	0.0603728		HGSNAT	0.0154419	0.0327485		SIPA1L2	1	0	0
SLC7A7	0.0988823	0.10918		HHAT	0.00831548	0.0340527		PIPOX	1	1	1
TLN2	0.0577741	0.0953689		HIBCH	0.045691	0.0631852		PRICKLE1	1	0	1
TRIM55	4.79218e-05	0.00252656		HIF1A	0.017637	0.0593035		FGF2	1	0	1
USP9Y	0.0179995	0.00938429		HIST1H2AC	0.0135194	0.0100689		DPF3	1	1	1
UTY	0.017959	0.0115413		HIVEP1	0.02593	0.0334021		ADAMTS1	1	0	1
ACE	0.0134881	0.0143251		HIVEP2	0.0382306	0.0478869		PTGR1	1	1	1
ACO1	0.0936635	0.108076		HKDC1	3.41e-05	0.0182869		SLC30A8	1	0	1
ACOX2	0.0238818	0.0312844		HMBOX1	0.0117014	0.0275057		SEMA5A	1	1	1
AGMAT	0.0230041	0.0357508		HMGB1	0.00646527	8.1e-07		RASA2	1	0	1
AOX1	0.0722784	0.0695772		HNF1A	0.0246183	0.0467505		KIF2A	1	0	1
ARHGAP10	0.0809482	0.135139		HNF4A	0.0528657	0.129681		TTTY14	1	1	1
BHMT	0.108862	0.127438		HNRNPC	0.0197623	0.0434682		SEMA6A	1	0	1
CAMK2G	0.0540389	0.0738099		HNRNPR	0.0058866	0.0146595		C12orf75	1	0	1
CLIC6	0.0159512	0.0173348		HOMER1	0.00292958	0.00850616		JMJD1C	1	0	1
CNDP2	0.00484518	0.0215366		HPCAL1	0.0277364	0.0965228		IMMP2L	1	0	1
CPNE4	0.0255257	0.0572929		HPD	0.0015211	0.037465		DMXL1	1	0	1
CYP4V2	0.0253397	0.0309814		HRH1	0.0262335	0.0449225		FER1L6	1	1	1
DHRS3	0.0278852	0.0371183		HS3ST1	0.0154455	0.0738966		SHB	1	1	1
DMGDH	0.0918346	0.100533		HSD17B14	0.0178197	0.0689461		PDE7A	1	1	1
DOK6	0.0441931	0.0778027		HSPA4L	0.0038777	0.0167573		SEMA3C	1	0	1
EEFSEC	0.0462371	0.0701862		HUNK	0.00875775	0.0429867		SGIP1	1	1	1
ENTPD5	0.0442714	0.0636623		HYDIN	0.0101083	0.0599601		CTNNA1	1	1	0
EPS15L1	0.0480066	0.0715585		ICA1	0.00258468	0.00904064		MAL2	1	0	1
ESR1	0.0261577	0.0414635		IDH1	0.012009	0.0291193		NRG3	1	1	1
EYA2	0.151913	0.171533		IER3	0.00026108	0.0313846		TUBGCP3	1	1	1
FHOD3	0.12885	0.183812		IFNGR2	0.00522478	0.0215555		RAP1B	1	0	1
FRK	0.0121682	0.0152965		IFT88	0.0481661	0.067281		PNPLA3	1	1	1
G6PC	0.0970977	0.102971		IGF1R	0.0964582	0.160993		ZSWIM4	1	0	1
GALM	0.0449761	0.0697709		IGFBP4	0.00391356	0.0174848		C11orf80	1	0	1
GOSR2	3.12775e-05	7.20341e-05		IGFBP7	0.00178945	0.0471944		DENND5A	1	0	1
GPD1	0.0224989	0.0260411		IGSF11	0.0385635	0.0774507		KCTD1	1	0	1
GPR155	0.0595635	0.0935319		IL18	0.00143485	0.049029		DAB2	1	0	1
GRK6	0.0173272	0.0196308		IL1R1	0.0103279	0.0217999		RASSF3	1	0	1
HADH	0.0489579	0.0629665		IL1RAPL2	0.00234091	0.0101934		FMO4	1	1	1
HAGH	0.0429454	0.0678785		IL32	0.0108196	0.0540169		PIWIL4	1	0	0
IFT88	0.022433	0.067281		IL4R	0.00645179	0.0298953		MTCL1	1	1	0
IQGAP2	0.110286	0.127704		IL6R	0.113261	0.17074		SLC16A7	1	1	1
ITGB1	0.010794	0.0157258		IMMP2L	0.00984154	0.0379351		CAMK2G	1	1	1
KHK	0.0105774	0.0443876		INPP4B	0.00300466	0.0107211		THBS1	1	1	1
KLF15	0.0827803	0.0822417		INSR	0.0519394	0.0867169		POLD3	1	1	1
KLKB1	0.0355486	0.0418419		INTS6	0.00685029	0.0129245		ALPL	1	0	1
LDLRAD4	0.0714181	0.104189		INVS	0.0279631	0.0291518		UST	1	1	1
LINC01510	0.051145	0.0748633		IPO7	0.00213131	0.0140813		PDGFB	1	1	1
MGAM	0.200277	0.172457		IQCA1	0.0118196	0.028458		RTTN	1	0	1
NFATC3	0.037312	0.0594262		IQGAP1	0.0157587	0.0312448		NEBL	1	1	0
NUGGC	0.0539299	0.0712746		IQGAP2	0.106099	0.127704		LMCD1	1	1	1
PANK1	0.0420531	0.0501808		ITGA3	0.00456237	0.0917102		ESYT2	1	1	1
PDE11A	6.41002e-06	4.95387e-06		ITGA5	0.00120216	0.0205261		MID1	1	0	1
PDZRN3	0.0367475	0.0954054		ITGAV	0.0603885	0.0887562		SETBP1	1	1	1
PLXNA2	0.0661511	0.0904445		ITGB1	0.0047878	0.0157258		SLC13A2	1	1	1
PPARGC1B	0.0499117	0.0665462		ITGB3	6.89e-07	0.00021737		FMO5	1	0	1
PPP1R21	0.0754367	0.112587		ITGB6	0.0193417	0.0164619		GRHL2	1	1	1
PTGR1	0.0341709	0.0493714		ITGB8	0.183906	0.275185		MYO1C	1	1	1
RSAD1	0.023982	0.0317632		ITPKC	0.00182286	0.0501398		SLC41A2	1	0	1
SCP2	0.016012	0.0187917		ITPR2	0.0270334	0.0280213		ACE	1	1	1
SDK1	0.103148	0.116778		ITPR3	0.00273336	0.0318269		PDE3B	1	1	1
SERPINF2	0.0710613	0.0779422		IVNS1ABP	0.00028431	0.00708897		FTL	1	1	0
SLC16A10	0.0785584	0.0715688		IYD	0.0460634	0.0964212		CRNDE	1	1	1
SNHG25	0.00244573	0.004649		JADE1	0.0446223	0.0539056		OCLN	1	0	1
SREBF2	0.000133594	0.00703338		JAG1	0.00025753	0.00788168		PARP8	1	0	1
SUCLG2	0.0187385	0.0198268		JAK1	0.0144864	0.0320486		UBAP2	1	0	1
SYT14	0.0121458	0.00974855		JAK2	0.00584374	0.00364721		PLCE1	1	1	1
TEX2	0.0239661	0.0392228		JAZF1	0.0161902	0.0433166		USP9Y	1	1	0
TSKU	0.0195319	0.0168109		JMJD1C	0.00508261	0.0214079		PRKAG2	1	1	1
VSTM4	0.0725215	0.0854234		KALRN	0.0287581	0.11383		TPD52	1	1	1
WBP1L	0.0343537	0.0479644		KANTR	0.0145474	0.0151488		MGAM	1	1	1
CPE	0.0370716	0.0462472		KATNBL1	0.0178518	0.0266377		NPEPPS	1	0	1
ACOT13	0.0202865	0.0285614		KAZN	0.0932193	0.191035		PANK1	1	1	1
ALDH7A1	0.0159948	0.0230073		KCMF1	0.0200887	0.0348515		ENPP2	1	0	1
CECR2	0.0118262	0.00577587		KCNAB2	0.0188289	0.0509833		GPR155	1	1	1
GRB10	0.113025	0.161966		KCNH6	0.0358933	0.0864889		CACHD1	1	1	1
L2HGDH	0.0310848	0.0467028		KCNIP1	0.0163901	0.0463436		IYD	1	1	1
MT1H	0.00183191	0.0291029		KCNJ15	0.00926963	0.0984293		RIDA	1	1	1
RGS3	0.0122657	0.0163724		KCNJ16	0.0198229	0.0780768		PGM2L1	1	1	1
SLC13A2	0.0356027	0.0504157		KCNK5	0.0971084	0.234783		ANPEP	1	1	1
ST18	0.149105	0.132925		KCNMB2	6.38e-07	0.0001585		VCAM1	1	1	1
DPYS	0.160281	0.180285		KCNQ3	0.00842191	0.0739808		SAFB2	1	0	1
ITGA5	0.0127801	0.0205261		KCTD1	0.0178314	0.024235		LITAF	1	0	1
KIAA1549	0.125467	0.159173		KCTD16	0.0105842	0.140207		LINC01349	1	0	0
ABCA1	0.0237661	0.0281891		KDM1B	0.0076273	0.0206503		SPATS2	1	0	1
ADD1	0.0958865	0.109814		KHDRBS1	0.0205394	0.0374294		GDF15	1	0	1
ADRA1B	0.0724304	0.0920497		KHDRBS2	0.0122953	0.0410753		NEK11	1	0	1
ANPEP	0.0622122	0.117963		KHDRBS3	0.0304023	0.0426478		ITPR2	1	1	1
CACNA2D1	0.0276933	0.0741525		KHK	0.00581798	0.0443876		SWAP70	1	0	1
CDHR3	0.114834	0.208432		KIAA1191	0.0202374	0.0402292		PTBP2	1	0	1
DTWD2	0.0168467	0.0256361		KIAA1549	0.0978645	0.159173		KCNH6	1	1	1
ECHDC2	0.0612636	0.0948677		KIF13B	0.0341106	0.0467292		ANKLE2	1	0	1
F13A1	0.0124218	0.00962613		KIF26B	0.0849518	0.142486		PPP1R21	1	1	1
FAM124A	0.0255869	0.0374198		KIF2A	0.00951629	0.0284996		ENTPD5	1	1	1
FBXO21	0.146378	0.15896		KLF10	0.0150738	0.0982704		GOLGB1	1	1	1
GIPC2	0.0527828	0.103952		KLF15	0.00720921	0.0822417		ADAM17	1	0	1
GLCE	0.0230833	0.0381131		KLF5	0.003319	0.00690925		GPD2	1	0	1
GLI3	0.0110348	0.018167		KLF6	0.0423917	0.159653		SLC35F5	1	0	1
GLIS1	0.154101	0.218497		KLHL13	0.0167614	0.0232919		WDR43	1	1	1
HDHD3	0.0338929	0.030378		KLHL20	0.0091883	0.0430412		FBP1	1	1	1
HNF1A	0.0239952	0.0467505		KLHL29	0.0373861	0.0810152		CAMSAP1	1	0	1
IYD	0.0744754	0.0964212		KLKB1	0.00776319	0.0418419		SIK2	1	1	1
LSAMP	0.0327839	0.0365082		KMO	0.00271665	0.0309186		FMNL2	1	0	1
MIR4300HG	0.00298483	0.00384163		KMT2C	0.00381178	0.00320195		JAG1	1	0	1
MYO9A	0.00693727	0.0118968		KPNA1	0.0100854	0.0180504		DHX15	1	0	1
NKAIN4	0.0185647	0.00964614		KPNA3	0.00465168	0.0253821		GIPC2	1	1	1
OSBPL3	0.00467852	0.0179231		KPNA4	0.00873908	0.00492934		MYEF2	1	0	0
PDE3B	0.0526075	0.0501413		KRAS	0.00318936	0.0114264		PAWR	1	0	1
PIPOX	0.0181996	0.0226164		KSR2	8.51e-06	0.00228886		GRIN2A	1	0	1
PKP2	0.049419	0.0509948		KYNU	0.00271548	0.0434225		ADH6	1	0	1
PPP1R14C	0.02907	0.0339668		L2HGDH	0.0139285	0.0467028		SLC17A3	1	1	1
SCN7A	0.00312295	0.00332156		LAMB1	0.0159956	0.00082628		PDZK1IP1	1	1	1
SGK3	0.0607297	0.08392		LAMC1	0.0400172	0.05354		NTRK2	1	0	1
SH3GL2	0.120955	0.105551		LAMC2	0.00596455	0.0351195		RAPGEF5	1	1	1
SLIT2	0.0846333	0.110518		LARGE1	0.0574627	0.0503399		TFDP2	1	1	1
SLIT3	0.0212701	0.0340433		LARP1	0.0166228	0.0363954		AGPS	1	0	1
TFEC	0.0216936	0.0559795		LARP4	0.0357152	0.046458		GNAI1	1	1	1
TIPARP	0.119798	0.0489512		LARP4B	0.0285041	0.0273576		PDE4D	1	0	1
TMEM38B	0.0241327	0.0151202		LBR	0.011072	0.0143055		AKR1C1	1	0	0
TNNI3K	0.000962041	0.000508159		LCOR	0.0301861	0.0324464		KDM5B	1	0	0
TPD52	0.0878511	0.117576		LDAH	0.0210882	0.0391049		ADAMTS16	1	0	1
TRPV4	0.0742089	0.104384		LDHB	0.00077935	0.0275927		SLC16A12	1	1	1
TTC39B	0.065847	0.0817062		LDLRAD3	0.0159166	0.0542224		PKM	1	0	1
WIPF1	0.0504337	0.0901842		LDLRAD4	0.040101	0.104189		PATJ	1	0	1
ZNF69	0.0018444	0.00112384		LEPR	0.00610088	0.0152455		NOTCH2	1	0	0
DIXDC1	0.128035	0.0976439		LEPROT	7.44e-06	2.22e-05		ZBTB20	1	1	1
FBP1	0.0167227	0.0459515		LIN52	0.107998	0.178393		PDZD3	1	0	1
FHL2	0.0183372	0.0319533		LINC00278	0.00013745	8.17e-05		DENND5B	1	0	1
NPL	0.0537449	0.100567		LINC00410	0.00012869	0.0109583		DOK6	1	1	1
TACC1	0.116575	0.127647		LINC00472	0.00023695	0.00018858		MAOA	1	1	1
TACC2	0.0869768	0.0743228		LINC00621	0.018541	0.0839786		CCDC178	1	0	0
TPK1	0.0667211	0.0697209		LINC00671	0.0271996	0.200164		STAG1	1	0	1
PBX1	0.0142448	0.0544907		LINC00871	0.00942337	0.14946		FCHSD2	1	0	1
MRPS6	0.00903693	0.0142424		LINC00886	0.00944876	0.0275107		TNFRSF10B	1	1	1
SHISA9	0.00423042	0.0141179		LINC01020	0.0147274	0.109327		ST18	1	1	0
COL19A1	0.00720983	0.0171321		LINC01060	0.00024157	0.172835		SCMH1	1	0	1
ABCA13	0.0144462	0.0242495		LINC01510	0.00980595	0.0748633		ARSB	1	0	1
DRAIC	0.0515027	0.100304		LINC01515	0.0320186	0.0228099		HADH	1	1	1
2023-03-01	0.00504477	0.00385168		LITAF	0.0008819	0.00933451		TNS1	1	1	1
NDRG1	0.0433467	0.0493573		LMCD1	0.0274857	0.0533918		SPAG9	1	1	1
EDIL3	0.0179071	0.0254527		LMNA	0.0194552	0.0596143		MITF	1	0	1
				LNPEP	0.0171805	0.0188175		PON2	1	0	1
				LONRF1	0.0049285	0.0147298		TFCP2L1	1	1	1
				LPGAT1	0.0414614	0.0847922		MAL	1	1	1
				LPIN1	0.00018716	0.00082541		DCBLD2	1	0	1
				LPIN2	0.0393327	0.0461653		SSBP2	1	0	1
				LPP	0.0569182	0.109318		KLF15	1	1	1
				LRCH1	0.0403922	0.029481		SLC9A9	1	1	1
				LRCH3	0.0219045	0.0220515		NUP153	1	0	0
				LRIG2	0.00994845	0.029734		PFKFB3	1	1	1
				LRP1B	0.0094538	0.0176778		TRPV4	1	1	1
				LRP2	0.117696	0.137996		RP1	1	0	0
				LRRC28	0.0119887	0.0357973		RCAN2	1	0	1
				LRRC8D	0.00120351	0.00241397		PCTP	1	1	1
				LRRFIP1	0.00757751	0.0121176		PUM3	1	1	1
				LRRFIP2	0.0388918	0.0447012		NBPF15	1	0	0
				LRRIQ1	0.00537573	0.0138633		LRRC8D	1	0	1
				LRRK2	0.0207791	0.0767265		DOCK11	1	0	1
				LSAMP	0.010901	0.0365082		FRMD4B	1	0	1
				MACC1	0.00438993	0.142935		HAGH	1	1	1
				MACROD2	0.00754553	0.00221202		AGO2	1	0	1
				MAF	0.0179392	0.0371189		CNTNAP3B	1	0	0
				MAL	0.00361652	0.0337018		COL12A1	1	0	1
				MAL2	0.00365688	0.0162523		SYTL3	1	0	1
				MAML2	0.0136228	0.127818		SPAG1	1	0	1
				MAML3	0.0169792	0.038254		GALM	1	1	1
				MAMLD1	0.00054777	0.0326122		TVP23C	1	0	1
				MAN1C1	0.00671602	0.0192748		RHEB	1	0	1
				MAOA	0.0334331	0.042991		CASK	1	0	1
				MAOB	0.0340413	0.0585836		PHLDB1	1	0	1
				MAP1B	0.00336678	0.017403		TNFSF10	1	0	1
				MAP2K3	0.00053907	0.00542499		GEM	1	1	1
				MAP2K4	0.0201553	0.0156137		CBL	1	0	1
				MAP3K1	0.0860632	0.107663		PTPN21	1	0	1
				MAP3K13	0.0454227	0.132376		KLKB1	1	1	1
				MAP3K14	0.0111656	0.0101045		MCF2L	1	1	1
				MAP4	0.0285761	0.0480604		ANXA11	1	0	1
				MAP4K3	0.00727245	0.0137435		CFI	1	0	1
				MAP4K4	0.0615494	0.0865753		SEL1L3	1	1	1
				MAP4K5	0.00813445	0.0214804		CCND3	1	1	1
				MAPK1	0.0121247	0.0149215		TCF12	1	0	1
				MAPKAP1	0.019559	0.0398441		GSK3B	1	0	1
				MAPRE2	0.00295127	0.00554331		DPEP1	1	1	1
				MAPT	0.0596736	0.113957		NECAB1	1	0	1
				2023-03-01	0.00179275	0.0151804		ZMIZ1	1	0	1
				2023-03-02	0.0483838	0.108362		DZIP1	1	0	1
				2023-03-01	0.00028272	0.00385168		PCNX2	1	0	1
				MAST4	0.133156	0.210812		REEP3	1	0	1
				MB21D2	0.0411136	0.0905994		DACH1	1	1	1
				MBD2	0.0184242	0.0324789		ALDH3A2	1	1	1
				MCF2L	0.083362	0.100518		LINC00278	1	1	1
				MCTP1	0.00052366	0.00397512		TMEM243	1	0	1
				MCU	0.00963937	0.0585008		TM7SF3	1	1	1
				ME1	1.98e-05	0.00734662		SOX9	1	1	1
				ME3	0.00344448	0.0144949		ICA1	1	0	1
				MECOM	0.0527414	0.292765		LINC01510	1	1	1
				MED13L	0.00274933	0.0581924		SLC44A5	1	1	1
				MEF2A	0.0190712	0.0229989		RAB3IP	1	0	1
				MEG3	0.00239549	0.0113148		KMT2C	1	0	1
				MEGF9	0.00896427	0.0141611		ABCC3	1	1	1
				MET	0.0303595	0.0323571		TRAF3	1	0	1
				MFSD4B	0.0408581	0.0506914		COL23A1	1	0	1
				MGAM	0.0082544	0.172457		UBE2Q2	1	0	1
				MIA2	0.0641269	0.0604331		EGR1	1	0	1
				MICAL3	0.014975	0.132662		FREM2	1	0	1
				MID1	0.00465191	0.0258504		DENND1A	1	1	1
				MIER1	0.00634066	0.0216668		RABGAP1L	1	1	1
				MIR4300HG	0.00118965	0.00384163		INVS	1	0	1
				MIR4435-2HG	0.0352654	0.0687864		DYNC2LI1	1	0	1
				MIR99AHG	0.0333741	0.0414153		TMEM51	1	1	1
				MITF	0.0297736	0.0653761		UBE2H	1	0	1
				MKLN1	0.00696163	0.014234		TBC1D19	1	0	1
				MLLT3	0.0213724	0.0367957		ACOX2	1	1	1
				MLXIPL	0.0617799	0.104545		MB21D2	1	1	1
				MME	0.239349	0.339779		LPP	1	0	1
				MMP7	0.0118172	0.0464937		ADCY2	1	0	1
				MOB1B	0.0029741	0.00357481		SLC39A5	1	0	1
				MOGAT1	0.0174377	0.0433622		KIAA1191	1	1	1
				MPHOSPH8	0.0024063	0.00058931		SLC6A12	1	0	1
				MPP6	0.026355	0.0707796		SPRED2	1	0	1
				MPPED2	0.0049626	0.00944118		SLC22A5	1	1	1
				MRAS	0.00773004	0.0225987		LARP4	1	0	1
				MSH3	0.0271658	0.0416634		TJP2	1	0	1
				MSN	0.0055323	0.0201487		ME3	1	0	1
				MSRA	0.160488	0.273015		PTPN14	1	0	1
				MT1G	0.00186859	0.0563244		FSTL4	1	1	1
				MT1H	0.00014974	0.0291029		TSPAN9	1	0	1
				MT1X	0.00123727	0.0227761		EIF2AK3	1	0	1
				MTHFD1L	0.0245364	0.0476454		TRPC1	1	0	1
				MTHFS	0.00015987	0.00169634		NF2	1	0	1
				MTMR10	0.0140126	0.0250308		WTAP	1	0	1
				MTMR2	0.00776567	0.0263528		SATB2	1	1	1
				MTR	0.032376	0.0415529		AGMAT	1	1	1
				MTSS1	0.0189696	0.0358722		KYNU	1	0	1
				MUC20	4.1e-06	0.00273136		SPATA6L	1	0	1
				MYH9	0.0177757	0.0303079		SRRM2	1	1	1
				MYO1B	0.00533904	0.0177568		CTBP2	1	0	1
				MYO1C	0.00828712	0.0213518		MSH3	1	1	1
				MYO1D	0.0277446	0.0409771		IGSF11	1	1	1
				MYO1E	0.00554723	0.0223961		GRM8	1	0	1
				MYO3A	0.0426518	0.0472865		SMAD3	1	0	1
				MYO5B	0.0787436	0.0935053		NAB1	1	0	1
				MYO9A	0.00677682	0.0118968		SLC16A10	1	1	1
				MYOF	0.0202556	0.0429926		MLXIPL	1	0	1
				NAA15	0.0104646	0.012811		HDHD3	1	1	1
				NAB1	0.00199575	0.00835324		DPY19L1	1	0	1
				NAMPT	0.0410032	0.100069		TRPV1	1	0	0
				NAP1L1	0.00521419	0.0156482		CCDC50	1	0	1
				NAV2	0.00635439	0.0209387		UGT2B7	1	0	1
				NCEH1	0.0268016	0.0531022		VPS41	1	0	1
				NCK2	0.0113752	0.0326175		FAR1	1	0	1
				NCKAP1	0.0138874	0.00660029		PUM1	1	0	1
				NCKAP5	0.0228667	0.0591396		TRAM1	1	0	1
				NCOA7	0.0198221	0.0140817		RBFOX1	1	0	1
				NDRG1	0.0229463	0.0493573		PDE11A	1	1	1
				NECAB1	0.013013	0.0237235		SUPT3H	1	0	1
				NEDD4	0.0399928	0.071117		SERPINF2	1	1	1
				NEDD9	0.020407	0.0149234		CDHR3	1	1	0
				NEK11	0.0119697	0.04804		PARVA	1	0	1
				NELL1	0.0008946	0.00973029		DIAPH3	1	0	1
				NF1	0.0148829	0.016095		TBC1D16	1	0	1
				NF2	0.00433112	0.0514077		CTNNAL1	1	1	1
				NFAT5	0.00300917	0.0621038		GPD1	1	1	1
				NFATC3	0.0423661	0.0594262		PHACTR1	1	1	1
				NFE2L2	0.00851033	0.00531019		ST14	1	0	1
				NFKB1	0.0325671	0.0519732		2024-03-01	1	1	1
				NFKBIA	0.00855152	0.0306189		CCDC146	1	0	1
				NFKBIZ	0.0765886	0.18429		NLN	1	0	1
				NKAIN4	0.00195986	0.00964614		MRAS	1	0	1
				NLGN1	0.0833875	0.205393		NCK2	1	0	1
				NLGN4Y	0.00020162	0.00633031		CDS1	1	0	1
				NLN	0.00670696	0.0256005		DOCK1	1	0	1
				NMT2	0.00588901	0.0298659		HABP4	1	0	1
				NOX4	0.101624	0.189853		TBL1X	1	0	1
				NPAS2	0.0182934	0.0617894		AFF2	1	0	1
				NPAS3	0.028564	0.0590759		ABLIM3	1	1	1
				NPC1	0.00114609	0.017105		LDLRAD3	1	0	1
				NPEPPS	0.0210861	0.0107116		UBE2E1	1	0	1
				NPL	0.0421972	0.100567		SLC23A1	1	0	1
				NPNT	0.00345262	0.0206291		ENO1	1	0	1
				NQO2	0.0585139	0.130431		PDZRN3	1	1	1
				NR1H4	0.016997	0.0545037		ARFGAP3	1	0	1
				NR6A1	0.0768006	0.0571999		RBBP8	1	0	1
				NRG1	0.023291	0.0485666		LDLRAD4	1	1	1
				NRG3	0.10554	0.142177		COL19A1	1	1	1
				NRXN3	0.00011028	0.005558		CTDSPL	1	0	1
				NT5DC1	0.0266701	0.0608049		SDCBP	1	0	1
				NT5DC3	0.0139686	0.0501479		SIN3B	1	0	1
				NTN4	0.0172537	0.0603931		SDK1	1	1	1
				NTRK2	3.71e-06	0.0125015		RGS3	1	1	1
				NUAK2	0.017982	0.0615759		SLC47A2	1	1	1
				NUGGC	0.00301393	0.0712746		RSAD1	1	1	1
				NUP214	0.00832632	0.00800248		MYO1E	1	1	1
				NUP98	0.00806348	0.0120344		TSKU	1	1	1
				NXN	0.00696543	0.0503214		EXOC6	1	0	1
				NXNL2	0.0131644	0.0338171		RANBP17	1	0	1
				OCLN	0.005536	0.0247606		MAML3	1	0	1
				ODF2L	0.00568091	0.0166386		EML1	1	0	1
				OGT	0.00677021	0.00183739		AC007364.1	1	0	0
				OLA1	0.0214659	0.0256435		USP54	1	0	1
				OSBPL1A	0.0600069	0.0844437		MKLN1	1	0	1
				OSBPL3	0.0043006	0.0179231		UCHL3	1	0	1
				OSBPL6	0.0199092	0.0611474		HERC3	1	0	1
				OTUD7A	0.00892847	0.0574684		CRIM1	1	0	1
				OXR1	0.0322829	0.103728		SPTAN1	1	0	1
				P4HA2	0.08557	0.185656		ACSS3	1	0	1
				PAH	0.0753063	0.200231		ABTB2	1	1	1
				PAK1	0.0142165	0.0270669		ESR1	1	1	1
				PAK2	0.0147207	0.0261777		TMEM123	1	0	1
				PALLD	0.0310529	0.0398369		RAB31	1	0	1
				PAN3	0.0375889	0.0356477		PELI2	1	0	1
				PANK1	0.00736166	0.0501808		PTPN11	1	0	1
				PARD3	0.0325574	0.192394		KCMF1	1	0	1
				PARD3B	0.0277527	0.0370124		LRRC28	1	1	1
				PARM1	0.0101029	0.0364539		PARM1	1	0	1
				PARP10	0.00874544	0.0316901		PLS1	1	0	1
				PARP14	0.0079001	0.0345157		SERPINE2	1	1	1
				PARP8	0.0225189	0.0328973		RGS12	1	0	0
				PARVA	0.0194837	0.0345898		SLC25A48	1	0	1
				PATJ	0.0527578	0.0321548		STK39	1	0	1
				PAWR	0.0355526	0.0456327		SLC1A1	1	0	1
				PBLD	0.0108661	0.033711		CARMIL1	1	0	1
				PBX1	0.0186988	0.0544907		ALPK3	1	0	0
				PBX3	0.00052926	0.00954595		INSR	1	1	1
				PC	0.0364253	0.0908036		C10orf67	1	0	1
				PCDH15	0.0859093	0.23232		CDH9	1	1	0
				PCGF5	0.011784	0.012187		FRK	1	1	1
				PCK1	0.0251172	0.0990373		TMEM38B	1	1	1
				PCK2	0.00813154	0.0385134		HNRNPR	1	0	1
				PCLO	0.0362963	0.0354602		SQSTM1	1	0	1
				PCNX2	0.00294807	0.0448979		GREB1	1	1	1
				PCSK5	0.194656	0.224791		WBP1L	1	1	1
				PCTP	0.0101688	0.0529586		CD2AP	1	0	1
				PDCD4	0.00156791	0.00841072		GSPT1	1	0	1
				PDE11A	7.63e-05	4.95e-06		ALDH8A1	1	1	1
				PDE1A	0.0166207	0.0558603		TXNRD1	1	0	1
				PDE3A	0.0138478	0.0362974		LINC00621	1	1	1
				PDE3B	0.0124007	0.0501413		WRN	1	0	1
				PDE4D	0.101708	0.138713		PARP10	1	0	1
				PDE7A	0.187221	0.224682		PTPN12	1	0	1
				PDE7B	0.0047207	0.0212662		SRGAP1	1	0	1
				PDGFB	0.0003201	0.0191774		FLVCR1	1	0	1
				PDK4	0.152541	0.173211		AMOTL1	1	0	1
				PDLIM1	0.00107723	0.0322652		VWA8	1	0	1
				PDXDC1	0.003626	0.00334504		ACTN4	1	0	1
				PDZD2	0.147664	0.358047		GLI3	1	1	1
				PDZD3	0.0219187	0.0883895		AFF4	1	0	1
				PDZK1	0.052027	0.10204		NF1	1	0	1
				PDZK1IP1	0.0038076	0.0325271		ACOT13	1	1	1
				PDZRN3	0.0386465	0.0954054		CHDH	1	0	1
				PELI1	0.00764994	0.0274144		LINC00410	1	1	1
				PELI2	0.0381282	0.0260768		ABCC6	1	0	0
				PEPD	0.0716647	0.116837		CAPZA2	1	0	1
				PFKFB2	0.0393772	0.159775		RRAS2	1	0	1
				PFKFB3	0.00156342	0.0255112		HIVEP1	1	0	1
				PFKP	0.0532051	0.0758109		TLN2	1	1	1
				PGM2L1	0.00376009	0.0232088		SUCLG2	1	1	1
				PGPEP1	0.023276	0.0521451		AIF1L	1	0	1
				PHACTR1	0.00219394	0.0131834		RALY	1	0	1
				PHACTR2	0.00962353	0.040932		CAMSAP2	1	0	1
				PHF14	0.0152163	0.0253734		RBMS2	1	0	1
				PHLDB1	0.0143508	0.0768108		SNHG25	1	1	1
				PICALM	0.0429117	0.080405		ATP1B3	1	0	1
				PIP4K2A	0.0320761	0.0441086		NUAK2	1	0	1
				PIPOX	0.00436472	0.0226164		UBAP1	1	0	1
				PISD	0.017599	0.0407842		ENPP3	1	1	1
				PITPNB	0.0162007	0.0390147		IGFBP4	1	0	1
				PKHD1	0.0120221	0.0511441		NPAS2	1	0	1
				PKM	0.00522683	0.0248348		KLHL20	1	0	1
				PKP2	0.0128442	0.0509948		PTPRF	1	0	1
				PLA2G4C	0.0364481	0.0497802		EGLN1	1	0	0
				PLCB4	0.0166487	0.0704286		ARPC2	1	0	1
				PLCE1	0.00419874	0.0309146		SENP6	1	0	1
				PLCL2	0.0303133	0.043319		WWC1	1	0	1
				PLCXD3	0.0118184	0.0253046		TBC1D22B	1	0	0
				PLEKHA1	0.0351332	0.0686104		RFTN1	1	0	1
				PLEKHA5	0.0608872	0.0896443		NUGGC	1	1	1
				PLEKHH2	0.03121	0.101987		NMT2	1	0	1
				PLG	0.0106837	0.195171		SVIL	1	0	1
				PLIN5	0.00102449	0.0372628		LRRFIP2	1	0	1
				PLOD2	0.00686276	0.0284084		ACADM	1	0	1
				PLPP1	0.00633107	0.0095975		HGSNAT	1	0	1
				PLPPR1	0.0100489	0.0406093		KRAS	1	0	1
				PLS1	0.0220231	0.0487949		ABCC4	1	0	1
				PLSCR1	0.0185462	0.0568874		CACNA2D3	1	1	1
				PLSCR4	0.00390917	0.0132608		OR2T10	1	0	0
				PLXNA2	0.0241906	0.0904445		FOXP2	1	1	1
				PMEPA1	0.024641	0.0592092		GANC	1	0	1
				PNISR	0.0151097	0.00287721		HPCAL1	1	0	1
				PNPLA3	0.0105258	0.0815858		ITGB1	1	1	1
				POLD3	0.0191738	0.0675729		IQCA1	1	0	1
				PON2	0.0241073	0.0282959		CAST	1	0	1
				POR	0.0303997	0.0873479		ATP10D	1	0	1
				PPARA	0.16274	0.190909		ANKRD6	1	0	1
				PPARGC1B	0.0210285	0.0665462		CMYA5	1	0	1
				PPFIBP1	0.0376133	0.10569		GPR176	1	0	1
				PPP1CB	0.0259732	0.0222243		EPS15L1	1	1	1
				PPP1R13B	0.0152751	0.0281905		NOX4	1	0	1
				PPP1R14C	0.0130447	0.0339668		NFATC3	1	1	1
				PPP1R16B	0.209805	0.235737		GLRX3	1	0	1
				PPP1R21	0.0576763	0.112587		CBFB	1	0	1
				PPP1R9A	0.0208994	0.0544102		TFEC	1	1	1
				PPP2R2B	0.0329138	0.0413099		MAP2K3	1	1	1
				PPP2R5A	0.00970071	0.013957		TC2N	1	0	1
				PPP3CA	0.030231	0.0461894		GOSR2	1	1	1
				PPP4R1	0.0120674	0.0339786		SHISA9	1	1	1
				PPP6R3	0.0425602	0.0280031		PPP6R3	1	0	1
				PRDM5	0.00127571	0.00698256		TNPO3	1	0	1
				PRELID2	0.00420888	0.0170186		SAT2	1	0	1
				PRICKLE1	0.0920073	0.146863		ADRA1B	1	1	1
				PRICKLE2	0.0394562	0.0862674		ZNF83	1	0	1
				PRKAG2	0.0694769	0.0975854		SLC5A11	1	0	1
				PRKCI	0.00354147	0.0132739		SLC36A4	1	0	1
				PRKCZ	0.0181102	0.0904162		ANKRD44	1	0	1
				PRKD1	0.014675	0.0417667		ZFP36	1	0	0
				PRKG1	0.0017361	0.0589416		FMO1	1	1	1
				PRKX	0.0245046	0.0435134		EAF2	1	1	1
				PRLR	0.120417	0.205414		BDH2	1	0	1
				PRMT2	0.00957572	0.0209164		SLC38A2	1	0	1
				PROM1	0.0359352	0.136114		RAB6A	1	0	1
				PROSER2	0.00440448	0.0202443		SIM1	1	1	1
				PRPF4B	0.00343895	0.00090299		FAM13B	1	0	1
				PRUNE2	0.0734237	0.142092		FBXO21	1	1	1
				PSAT1	0.0267198	0.0638854		F13A1	1	1	1
				PSD3	0.0214229	0.0894863		GNA13	1	0	1
				PSME4	0.010809	0.00474323		SESTD1	1	0	1
				PTBP2	0.018985	0.0453755		KPNA1	1	0	1
				PTBP3	0.0172401	0.0357469		PARP14	1	0	1
				PTCHD4	0.00873264	0.0152677		PRKG1	1	0	1
				PTGER3	0.00296262	0.0196532		MEG8	1	0	0
				PTGR1	0.0390141	0.0493714		TBC1D14	1	0	1
				PTH2R	0.117391	0.0170301		IL32	1	1	1
				PTK2	4.06e-05	0.0315267		KLHL13	1	0	1
				PTMA	0.00018078	0.0565042		RAD51B	1	0	1
				PTPN11	0.0160271	0.0139194		SLC7A9	1	0	1
				PTPN12	0.0155828	0.0397976		EGOT	1	0	1
				PTPN14	0.0323918	0.0324988		USP31	1	0	1
				PTPN21	0.00694223	0.030863		RNF150	1	0	1
				PTPN9	0.00313109	0.0186527		2024-03-01	1	1	1
				PTPRF	0.00392795	0.0353791		HSD17B14	1	0	1
				PTPRK	0.0580763	0.12954		STAM	1	0	1
				PUM1	0.0203812	0.0254742		PRMT2	1	0	1
				PUM3	0.0203869	0.0148045		CLCN5	1	0	1
				PVT1	0.00546144	0.120261		NUP98	1	0	1
				PXDN	0.0141096	0.0663485		STPG2	1	0	1
				QDPR	0.00216774	0.00666242		IL1R1	1	0	1
				QKI	0.0286725	0.00742005		KATNBL1	1	0	1
				RAB10	0.0193375	0.023093		DAPK1	1	0	1
				RAB11FIP3	0.232411	0.348894		NFKBIA	1	1	1
				RAB20	0.00091791	0.0333409		ARHGAP10	1	1	1
				RAB22A	0.00489873	0.0153362		SNRK	1	0	1
				RAB31	0.0004383	0.0104787		KDM1B	1	0	1
				RAB3GAP1	0.0167033	0.016631		C19orf12	1	0	1
				RAB3GAP2	0.023921	0.00346269		OXR1	1	0	1
				RAB3IP	0.0213849	0.0111432		ARHGAP8	1	0	1
				RAB6A	0.0182989	0.0266935		MOGAT1	1	0	1
				RAB7A	0.00934678	0.024431		CYP4V2	1	1	1
				RAB8B	0.0130258	0.0377603		NAP1L1	1	0	1
				RABGAP1L	0.0526173	0.0748341		EML4	1	0	1
				RAD51B	0.00774948	0.0248124		AGPAT3	1	0	1
				RAI14	0.0215708	0.00052017		FOS	1	0	1
				RALA	0.00983814	0.0217966		ARSF	1	0	1
				RALGAPA1	0.0141289	0.00412037		SREBF2	1	1	1
				RALGAPA2	0.021731	0.0439686		ALCAM	1	0	1
				RALY	0.0129073	0.0323763		LDHB	1	0	1
				RALYL	0.0697302	0.155248		XRN2	1	0	1
				RANBP17	0.00378859	0.0390585		FOLH1	1	0	1
				RAP1B	0.031823	0.0406087		CELF1	1	0	1
				RAP1GAP2	0.0163994	0.10505		SCP2	1	1	1
				RAPGEF2	0.0663557	0.074843		PLIN5	1	0	1
				RAPGEF5	0.00213049	0.0362492		RIF1	1	0	1
				RASA2	0.0222743	0.0267346		THRB	1	0	1
				RASAL2	0.0379876	0.0886257		IL6R	1	0	1
				RASEF	0.00984813	0.026224		CACNA1D	1	0	1
				RASSF3	0.0047579	0.0158998		QDPR	1	0	1
				RASSF4	0.0121729	0.0726415		CALM2	1	0	1
				RASSF6	0.0122142	0.0363513		TRIM13	1	1	1
				RBBP8	0.00442244	0.00569695		ACSL3	1	1	1
				RBFOX1	0.00742283	0.034527		LEPROT	1	0	1
				RBMS1	0.0261782	0.0518061		C1QTNF7	1	0	1
				RBMS2	0.0265253	0.0361614		ACADSB	1	0	1
				RBMS3	0.0214759	0.0266936		MTSS1	1	1	1
				RBPMS	0.0666934	0.123597		IPO7	1	0	1
				RCAN2	0.00207716	0.00619182		NAA15	1	0	1
				RCOR1	0.00968201	0.00590883		CD226	1	0	0
				RDX	0.00197	0.0115299		SYNE1	1	0	1
				REEP3	0.00626887	0.0163797		SLC20A1	1	0	1
				RELB	0.0179832	0.0630565		FOCAD	1	0	1
				RELL1	0.0017466	0.015631		SUN1	1	0	1
				REPS2	0.0503423	0.102994		DCAF6	1	0	1
				RFTN1	0.00624156	0.020876		SMC5	1	0	1
				RFX2	0.00096781	0.02616		BHLHE40	1	0	1
				RFX3	0.0127466	0.026254		GATM	1	1	1
				RFX7	0.0154647	0.0245966		LONRF1	1	0	1
				RGL1	0.0844864	0.129591		TTC29	1	0	1
				RGS3	0.00455452	0.0163724		RALGAPA2	1	1	1
				RHEB	0.0158571	0.0268284		TANC2	1	1	0
				RHOBTB1	0.188577	0.275827		TOX3	1	0	1
				RHOQ	0.00904416	0.0229499		APOE	1	1	1
				RIC1	0.00981187	0.0173698		ANGPT1	1	0	1
				RIDA	0.00297534	0.0240384		CMSS1	1	0	1
				RIF1	0.00289193	0.00178593		SLC22A3	1	0	1
				RIN2	0.0188672	0.0858468		BCKDHB	1	0	1
				RLF	0.00975219	0.0200541		CACUL1	1	0	1
				RND3	0.00019009	0.0150211		SLC22A12	1	1	1
				RNF144B	0.0137491	0.0615367		YAP1	1	0	1
				RNF149	0.0127317	0.0161156		IFNGR2	1	1	1
				RNF150	0.00283201	0.00436557		PPARGC1B	1	1	1
				RNF152	0.194385	0.296163		ATP8A1	1	0	1
				RNF19A	0.0405226	0.0133746		SNTG2	1	0	1
				RNF212B	0.0230152	0.17263		EDIL3	1	1	1
				RNF217	0.0239587	0.0343409		KLF10	1	0	1
				RNF24	0.00265743	0.011623		FBXW7	1	0	1
				ROBO2	0.0493954	0.0120359		CNOT6L	1	0	1
				ROCK2	0.00706782	0.00260298		RASSF4	1	0	1
				RPS29	0.00053838	0.00244045		FAM124A	1	1	1
				RPS6KA3	0.0279441	0.0195432		SLC22A11	1	0	1
				RRAD	0.00019499	0.0556626		PGPEP1	1	0	1
				RRAS2	0.0447445	0.100587		DHX9	1	0	1
				RREB1	0.160762	0.206097		SHPK	1	0	1
				RSAD1	0.00831721	0.0317632		TNFRSF19	1	0	1
				RTN4	0.0139766	0.0325922		EPN2	1	0	1
				RTTN	0.0146422	0.0884216		PRKD1	1	0	1
				RUNDC3B	0.0213819	0.0353583		SGK3	1	1	1
				RUNX1	0.00125692	0.00529785		NELL1	1	0	1
				RXRA	0.0119242	0.0156104		CLYBL	1	0	1
				RYK	0.0117262	0.0332822		RAB22A	1	0	1
				S100A10	0.00490908	0.0216932		CCNC	1	0	1
				S100A6	0.0013823	0.0808872		CTTN	1	0	1
				SACS	0.00073393	0.0101826		CDC27	1	0	1
				SAFB2	0.0273797	0.0491892		TEX2	1	1	1
				SAMD4A	0.183722	0.178693		PDE7B	1	1	1
				SAMD5	0.0725528	0.136399		USP12	1	0	1
				SAT2	0.00705008	0.0355359		VSTM4	1	1	1
				SATB2	0.0258636	0.0814233		DEPDC7	1	0	1
				SBSPON	0.00914918	0.0592841		ZDHHC14	1	1	1
				SCIN	0.00976923	0.0386702		HNF1A	1	1	1
				SCMH1	0.0590538	0.0184144		ANKRD36C	1	0	1
				SCN9A	0.00146331	0.0193269		CDC42BPB	1	0	1
				SCP2	0.00984739	0.0187917		MIDN	1	0	0
				SDC2	0.018642	0.0237644		MAOB	1	0	1
				SDC4	0.00741206	0.0325767		NFE2L2	1	0	1
				SDCBP	0.00195213	0.00980143		GRIA3	1	0	1
				SDK1	0.0481315	0.116778		USP34	1	0	1
				SEC24B	0.0195782	0.0146735		SNX30	1	1	1
				SEL1L3	0.01837	0.105699		TMEM63A	1	0	1
				SEMA3C	0.00467512	0.0222935		FNIP2	1	0	1
				SEMA5A	0.0565068	0.14182		CALCB	1	0	1
				SEMA6A	0.0195899	0.0999223		ALDH7A1	1	1	1
				SENP6	0.0164124	0.011854		GCC2	1	1	1
				SERPINE2	0.0051752	0.042194		DCDC1	1	0	1
				SERPINF2	0.0109969	0.0779422		ATF2	1	0	1
				SESTD1	0.0160601	0.032843		NR6A1	1	0	1
				SETBP1	0.0270782	0.0875205		PKP2	1	1	1
				SFXN1	0.00585179	0.0209532		QKI	1	0	1
				SFXN2	0.0528235	0.0775081		VEZT	1	0	1
				SFXN5	0.0171782	0.0854882		GPR89B	1	0	1
				SGIP1	0.00163116	0.0181302		HSPA4L	1	0	1
				SGK2	0.0123179	0.025148		PRELID2	1	0	1
				SGK3	0.0679291	0.08392		PPP2R2B	1	1	1
				SGMS2	0.00117352	0.00427158		EIF4E	1	0	1
				SGPP2	0.00217969	0.0574344		RALA	1	0	1
				SH3BGRL2	0.00020928	0.00990586		SMAD2	1	0	1
				SH3BP2	0.0495102	0.0808123		LBR	1	0	1
				SH3BP4	0.00426228	0.0186497		ROCK2	1	0	1
				SH3GL2	0.0278052	0.105551		TANK	1	0	1
				SH3RF1	0.0308094	0.0466244		SNX9	1	0	1
				SH3YL1	0.0816273	0.101012		STK32B	1	1	1
				SHB	4.01e-05	0.00029418		SMARCA1	1	0	1
				SHISA9	0.00055876	0.0141179		CCNI	1	0	1
				SHMT1	0.0418474	0.0949862		KDM6B	1	0	0
				SHPK	1.93e-06	3e-05		HDX	1	0	1
				SHROOM3	0.0115743	0.0387322		MT1H	1	1	1
				SHROOM4	0.0194506	0.031656		PDCD4	1	0	1
				SIK2	0.0197046	0.0467077		SFXN1	1	1	1
				SIK3	0.00161289	0.00387198		MEG3	1	0	1
				SIM1	0.00800538	0.0270452		MEGF9	1	0	1
				SIN3B	0.00105687	0.0201819		USP24	1	0	1
				SKAP1	0.00530897	0.0281196		SLMAP	1	0	1
				SLC12A6	0.0676515	0.103393		LPIN1	1	0	1
				SLC13A1	0.00851411	0.138337		DHRS3	1	1	1
				SLC13A2	0.00879533	0.0504157		PBX1	1	1	1
				SLC13A3	0.318488	0.321798		NEDD4	1	0	1
				SLC16A10	0.0452238	0.0715688		MT1X	1	1	1
				SLC16A12	0.0991623	0.216265		POR	1	1	1
				SLC16A7	0.00322449	0.0121979		TTC39B	1	1	1
				SLC16A9	0.187522	0.321699		SCN7A	1	1	0
				SLC17A1	0.169546	0.142554		PLSCR4	1	0	1
				SLC17A3	0.0528618	0.112051		FGFR2	1	1	1
				SLC1A1	0.0356865	0.099256		IL1RAPL2	1	0	1
				SLC20A1	0.0012333	0.00255987		KCNQ3	1	1	1
				SLC20A2	0.00322242	0.00032035		CACNA2D1	1	1	1
				SLC22A11	0.0213068	0.0492298		MLLT3	1	0	1
				SLC22A12	4.67e-05	0.0261833		PRKCZ	1	0	1
				SLC22A2	0.00491314	0.0310489		TENM1	1	0	0
				SLC22A23	0.0504514	0.167349		ZMYM2	1	0	1
				SLC22A24	0.0184315	0.0605047		NKAIN4	1	1	1
				SLC22A3	0.0122103	0.0324394		GRK6	1	1	1
				SLC22A5	0.0849508	0.24923		TTC7B	1	0	1
				SLC22A6	0.13774	0.196862		ERC2	1	0	1
				SLC22A7	0.0437875	0.0893978		ERICH1	1	0	1
				SLC22A8	0.0807344	0.150708		PPP2R5A	1	0	1
				SLC23A1	0.00128186	0.0120921		ANKRD36	1	0	1
				SLC25A42	0.0588537	0.149529		SYT14	1	1	1
				SLC25A48	0.0446607	0.0927667		CDKAL1	1	0	1
				SLC27A2	0.0422825	0.0694427		DLGAP4	1	0	1
				SLC28A1	0.0287825	0.175226		SH3GL2	1	1	1
				SLC2A11	0.00306088	0.00735963		MAP4K5	1	0	1
				SLC2A13	0.0247651	0.0148042		KPNA4	1	0	1
				SLC2A2	0.0175681	0.0514354		TAOK1	1	0	1
				SLC30A8	0.00460555	0.095174		RLF	1	0	1
				SLC35F3	0.0362377	0.0894658		CPSF6	1	0	1
				SLC35F5	0.0228455	0.0340322		TTC21B	1	0	1
				SLC36A2	0.0332704	0.217218		FAT1	1	1	1
				SLC36A4	0.00053462	0.00483406		STRN	1	0	1
				SLC38A1	0.00391115	0.0352833		SHROOM4	1	0	1
				SLC38A2	0.00354889	0.0193727		PLXNA2	1	1	1
				SLC39A11	0.0908023	0.12659		RAB10	1	0	1
				SLC39A5	0.0295953	0.0638504		MST1	1	0	0
				SLC39A8	0.0172149	0.0601775		CNN3	1	0	1
				SLC41A2	0.0166824	0.0420442		ATP11A	1	1	1
				SLC43A2	0.0495103	0.0916981		LEPR	1	0	1
				SLC44A5	0.00215877	0.00681902		PRICKLE2	1	0	1
				SLC47A1	0.0631634	0.145099		CBFA2T2	1	0	1
				SLC47A2	0.0201132	0.0777908		AJAP1	1	0	1
				SLC4A4	0.0710719	0.173501		GTF2F2	1	0	1
				SLC5A10	0.069028	0.138639		SLC39A11	1	0	1
				SLC5A11	0.00742081	0.0721207		GLCE	1	1	1
				SLC5A12	0.217202	0.352241		ITPKC	1	0	1
				SLC6A12	0.011807	0.0602203		ANKRD26	1	0	1
				SLC6A13	0.0237583	0.177901		ALDH2	1	0	1
				SLC6A19	0.0201055	0.0819708		TEX41	1	0	0
				SLC6A6	0.0109219	0.0583733		MTHFS	1	1	1
				SLC7A1	0.00088092	0.0136206		CEP135	1	0	1
				SLC7A7	0.0268246	0.10918		SLC2A2	1	0	1
				SLC7A8	0.0390837	0.0869884		DUSP16	1	0	1
				SLC7A9	0.0112341	0.0669611		SDC2	1	0	1
				SLC9A9	0.00012019	0.0280764		RUNDC3B	1	0	1
				SLCO3A1	0.0259549	0.0863816		TMEM65	1	0	1
				SLIT2	0.0424051	0.110518		ATP1B1	1	1	1
				SLIT3	0.00874778	0.0340433		TACC1	1	1	1
				SLMAP	0.0281628	0.0218399		TDP2	1	0	1
				SMAD2	0.0205739	0.0140874		KMO	1	0	1
				SMAD3	0.0217567	0.0268969		SMS	1	0	1
				SMAD4	0.00269019	0.00724622		PLCL2	1	0	1
				SMARCA1	0.00838824	0.018892		MIER1	1	0	1
				SMARCA2	0.00230071	0.00508123		ARID1B	1	0	1
				SMC5	0.017963	0.00842399		CSNK1G3	1	0	1
				SMS	0.00310822	0.0074768		ODF2L	1	0	1
				SMURF1	0.040001	0.0399621		SLC2A11	1	0	1
				SMURF2	0.0136685	0.0178376		ATXN10	1	0	1
				SMYD2	0.00621715	0.034977		EEA1	1	0	1
				SNHG25	0.00222136	0.004649		TFG	1	0	1
				SNRK	0.0121314	0.0163997		WDR44	1	0	1
				SNTB1	0.0157756	0.0427297		NPC1	1	0	1
				SNTG2	0.0032047	0.00712057		ME1	1	0	1
				SNX29	0.064311	0.20386		RAB20	1	0	1
				SNX30	0.0764861	0.100278		THSD4	1	0	1
				SNX9	0.016202	0.00345903		FAM20C	1	0	1
				SOBP	0.0461632	0.0701491		MAPRE2	1	0	1
				SOD2	0.00549762	0.00787123		FERMT2	1	0	1
				SORCS1	0.141576	0.214904		TPD52L1	1	0	1
				SORCS2	0.00023807	0.00566178		SDC4	1	0	1
				SORD	0.0452451	0.0755014		RALGAPA1	1	0	1
				SOX4	0.0179737	0.0643219		CAMK1D	1	0	1
				SOX5	0.0201193	0.0366447		CDC42SE2	1	0	1
				SOX9	0.00184072	0.0325266		ABHD2	1	1	1
				SPAG1	0.00580953	0.0205718		DIXDC1	1	1	1
				SPAG17	0.0110069	0.0410235		AK2	1	0	1
				SPAG9	0.0119679	0.00257887		CSNK2A1	1	0	1
				SPATA6L	0.0294552	0.048015		LCOR	1	0	1
				SPATS2	0.0145201	0.0346036		SPEF2	1	0	1
				SPEF2	0.0300818	0.0533498		HIST1H2AC	1	1	1
				SPRED1	0.017756	0.0323041		PRUNE2	1	0	1
				SPRED2	0.0145074	0.030592		CPEB2	1	0	1
				SPTAN1	0.00971834	0.0126486		OGT	1	0	1
				SPTBN1	0.0292216	0.0392052		PAN3	1	0	1
				SPTLC2	0.00492951	0.00920339		SLC2A13	1	0	1
				SQSTM1	0.00734294	0.0349158		SPTLC2	1	0	1
				SREBF2	0.00826825	0.00703338		CHPT1	1	1	1
				SRGAP1	0.028225	0.0512246		ACVR1	1	0	1
				SRRM2	0.019172	8.57e-05		RXRA	1	0	1
				SSBP2	0.0148602	0.037572		ABCA1	1	1	1
				SSX2IP	0.0028142	0.027933		JAK1	1	0	1
				ST14	0.00381282	0.0177191		GALNT13	1	0	1
				ST6GAL1	0.00066274	0.0266193		CWF19L2	1	0	1
				STAG1	0.0109418	0.0101268		RPS6KA3	1	0	1
				STAM	0.00384104	0.0110661		NCOA7	1	0	1
				STK32B	0.00315504	0.00494082		ARSJ	1	0	1
				STK39	0.00229845	0.0230998		CBR4	1	0	1
				STON2	0.00045392	0.0301889		ARL8B	1	0	1
				STOX2	0.0946471	0.155263		MTMR2	1	0	1
				STPG2	0.0398283	0.0218611		LINC00342	1	0	0
				STRIP2	0.00084099	0.0211521		CDC73	1	0	1
				STRN	0.00846052	0.00696446		MIR99AHG	1	1	1
				SUCLG1	0.0151415	0.0347135		RNF149	1	0	1
				SUCLG2	0.0171158	0.0198268		ANKS1B	1	1	1
				SUCLG2-AS1	0.025966	0.043853		ULK4	1	0	1
				SUGCT	0.127321	0.285165		MTR	1	0	1
				SULF2	0.013734	0.0450616		ZEB2	1	0	0
				SULT1C2	0.0319014	0.0509919		AHCYL2	1	1	1
				SULT1C4	0.0823494	0.111246		PAK1	1	0	1
				SUN1	0.0089173	0.0178716		ZHX2	1	0	1
				SUPT3H	0.0348161	0.044406		CTNNB1	1	0	1
				SUSD1	0.0141944	0.0333197		ECHDC2	1	1	1
				SVIL	0.0367908	0.0353781		RAB8B	1	0	1
				SWAP70	0.00809253	0.0200559		NCKAP1	1	0	1
				SYN2	0.00595205	0.0738668		GABRB3	1	0	1
				SYNE1	0.0007714	0.0205955		DDR2	1	0	1
				SYNE2	0.0313295	0.0137385		ARHGAP21	1	0	1
				SYT14	2.21e-05	0.00974855		SMAD4	1	0	1
				SYTL2	0.00400269	0.0224156		ABCB1	1	0	1
				SYTL3	0.0006239	0.0033128		MAPK1	1	0	1
				TACC1	0.0669699	0.127647		GPC4	1	0	1
				TACC2	0.046788	0.0743228		RYK	1	0	1
				TANC1	0.0189855	0.0305062		KPNA3	1	0	1
				TANK	0.0303349	0.042696		EEFSEC	1	1	1
				TAOK1	0.0146347	0.0232104		SMURF2	1	0	1
				TBC1D14	0.0275044	0.0182936		TOB2	1	0	1
				TBC1D16	0.00695575	0.045928		EDA	1	0	1
				TBC1D19	0.0360018	0.0111995		ZNF91	1	0	1
				TBC1D4	0.0116382	0.0594781		ACSS2	1	0	1
				TBC1D8	0.0155421	0.0251567		SEC24B	1	0	1
				TBL1X	0.0174751	0.00123754		MUC20	1	0	1
				TC2N	0.00121271	0.00901222		ZFHX3	1	0	1
				TCF12	0.0138882	0.0295848		CAB39	1	0	1
				TDP2	0.00540984	0.01622		LINC00886	1	0	1
				TES	0.0092505	0.027584		CTTNBP2NL	1	0	1
				TEX2	0.0122113	0.0392228		SPRED1	1	0	1
				TFCP2L1	0.0858866	0.108065		HES1	1	0	1
				TFDP2	0.106131	0.141757		CLIP4	1	0	1
				TFEC	0.0157817	0.0559795		GLIS1	1	1	0
				TFG	0.0087141	0.0222051		CALM1	1	0	1
				TGFBR2	0.00313465	0.00546452		EVA1A	1	0	1
				THBS1	0.00959322	0.0243736		PSME4	1	0	1
				THBS2	0.0238134	0.0329741		GNGT1	1	0	0
				THOC2	0.00324275	0.00415849		LARP4B	1	0	1
				THRB	0.0324493	0.0359005		EIF3H	1	0	1
				THSD4	0.00119633	0.0189416		ZNF462	1	0	1
				TINAG	0.0700854	0.0922482		MAP4K3	1	0	1
				TIPARP	0.0908054	0.0489512		CECR2	1	1	1
				TJP1	0.0502129	0.0364687		TENM2	1	0	0
				TJP2	8.51e-06	0.00011505		UPP2	1	1	1
				TLE1	0.0542508	0.100707		DNAH14	1	0	1
				TLN2	0.0237953	0.0953689		YES1	1	0	1
				TM7SF3	0.0836759	0.143635		CLSTN2	1	0	1
				TMEM106A	0.0329146	0.0980651		SPTBN1	1	0	1
				TMEM123	0.00215875	0.0133752		TRMT11	1	0	1
				TMEM163	0.00042833	0.0159934		USP40	1	0	1
				TMEM178B	0.145481	0.173699		DDX5	1	0	1
				TMEM243	0.00917193	0.00945983		TMEM163	1	0	1
				TMEM245	0.0366076	0.045414		INTS6	1	0	1
				TMEM38B	0.00143088	0.0151202		ABI3BP	1	0	1
				TMEM51	0.0156329	0.0280762		DOCK3	1	1	1
				TMEM63A	0.0184509	0.0538893		EXOC6B	1	0	1
				TMEM65	0.00890775	0.0304024		ELP4	1	0	1
				TMSB10	0.0179871	0.0991496		CSNK1G1	1	0	1
				TMTC2	0.0155743	0.0149941		PTH2R	1	1	1
				TNC	0.0101768	0.0479937		GTF2IRD1	1	0	1
				TNFAIP8	0.072663	0.0809533		PTPN9	1	0	1
				TNFRSF10B	0.00938923	0.0531119		KIF13B	1	0	1
				TNFRSF11B	0.00467865	0.0140003		MIR4300HG	1	1	1
				TNFRSF12A	0.00717806	0.0440836		ADAM10	1	0	1
				TNFRSF19	0.0364447	0.0484935		PDXDC1	1	0	1
				TNFSF10	0.00706336	0.10881		LRCH3	1	0	1
				TNIK	0.141511	0.195727		RFX7	1	0	1
				TNPO3	0.00694172	0.0290853		DNM3	1	1	1
				TNS1	0.0145655	0.09092		RERGL	1	0	0
				TOB2	0.0044905	0.0139289		TSHZ1	1	0	1
				TOX3	0.014447	0.0299769		LRRK2	1	0	1
				TP53BP2	0.00070525	0.0316309		PNISR	1	0	1
				TPCN1	0.106928	0.19422		RAB3GAP2	1	0	1
				TPD52	0.0603954	0.117576		ARHGAP29	1	0	1
				TPD52L1	0.00313069	0.015328		PIP4K2A	1	0	1
				TPK1	0.0289669	0.0697209		SLC6A6	1	0	1
				TPM1	0.105586	0.200764		SH3BGRL2	1	0	1
				TPM4	0.00989469	0.0209444		WWC2	1	0	1
				TPST1	0.00360471	0.00818048		NLGN1	1	1	1
				TRABD2B	0.141365	0.256155		TBC1D4	1	1	1
				TRAF3	0.0332473	0.0561279		SYN2	1	0	1
				TRAM1	0.00810098	0.0149649		TMEM245	1	0	1
				TRIM13	0.0139257	0.0269264		LINC01266	1	0	0
				TRIM55	8.85e-07	0.00252656		CNKSR3	1	0	1
				TRIO	0.0130431	0.102229		TNFRSF11B	1	0	1
				TRMT11	0.0119799	0.0154382		CEP112	1	0	1
				TRPC1	0.00514371	0.032299		PPP1R13B	1	0	1
				TRPM3	0.078809	0.257192		VDR	1	0	1
				TRPV4	0.0421456	0.104384		CSNK1A1	1	0	1
				TSC22D2	0.0229404	0.0228454		CFAP221	1	0	1
				TSHZ1	0.00075378	0.0450182		CADM1	1	0	1
				TSHZ2	0.00187609	0.017186		DNM2	1	0	1
				TSKU	0.00325445	0.0168109		FGF14	1	0	1
				TSPAN9	0.0527992	0.0567211		NEDD9	1	0	1
				TTC21B	0.0261552	0.0336279		ENOSF1	1	0	1
				TTC28	0.0787836	0.168388		LNPEP	1	0	1
				TTC29	0.00061695	0.00667438		MAPKAP1	1	0	1
				TTC38	0.0434402	0.12297		LPIN2	1	0	1
				TTC39B	0.0377951	0.0817062		OSBPL3	1	1	1
				TTC39C	0.00536263	0.0240564		SLIT3	1	1	1
				TTC7B	0.010725	0.054263		CMTM7	1	0	1
				TTLL7	0.00657396	0.0914831		CALD1	1	0	1
				TTTY14	0.0168702	0.0341519		GALNT1	1	0	0
				TUBGCP3	0.00544164	0.0211956		PPP1R9A	1	0	1
				TUSC3	0.0165441	0.0566454		ACACA	1	0	1
				TVP23C	7.77e-07	3.06e-05		NDRG1	1	1	1
				TXNIP	0.00057832	0.0134256		MRPS6	1	1	0
				TXNRD1	0.00178029	0.00862661		CNDP2	1	1	1
				UBA6	0.0154813	0.0238135		IFT88	1	1	1
				UBAP1	0.0250238	0.0109849		ARHGEF10L	1	0	1
				UBAP2	0.0253203	0.0293537		RFX3	1	0	1
				UBASH3B	0.0137539	0.0442654		GTDC1	1	0	1
				UBE2D2	0.0413986	0.0652079		GLS	1	0	1
				UBE2E1	0.0183685	0.0461342		ZEB1	1	0	1
				UBE2H	0.0200044	0.019841		SNTB1	1	1	1
				UBE2Q2	0.00529039	0.0249991		MOB1B	1	0	1
				UCHL3	0.0030193	0.0102237		MSN	1	0	1
				UGCG	0.0732272	0.167926		CDR2	1	0	1
				UGT2B7	0.007367	0.0394544		ATG10	1	0	1
				ULK4	0.0512937	0.0853831		ABI1	1	0	1
				UPB1	0.190988	0.26181		LDAH	1	0	1
				UPP2	0.00560376	0.030774		DNAJC1	1	0	1
				USP12	0.0095807	0.0195804		SUCLG2-AS1	1	0	1
				USP2	0.0247024	0.0711799		XRCC5	1	0	1
				USP24	0.010974	0.00441502		TANC1	1	0	1
				USP3	0.0153599	0.0169363		PHACTR2	1	0	1
				USP31	0.0223079	0.0582916		TPST1	1	0	1
				USP34	0.00056903	0.00448991		DSCAML1	1	0	1
				USP40	0.0141732	0.0142978		PLCXD3	1	0	1
				USP53	0.00399834	0.00065361		RAB3GAP1	1	0	1
				USP54	0.0162499	0.0341545		HMBOX1	1	0	1
				UST	0.00326119	0.0166714		FAM189A1	1	0	1
				UXS1	0.00448108	0.0126494		BTD	1	0	1
				VCAM1	0.00650651	0.0646527		SSX2IP	1	1	1
				VCAN	0.0145314	0.0636001		ASRGL1	1	1	1
				VCL	0.0209495	0.0307999		USP3	1	0	1
				VDR	0.0133625	0.0591863		PTMA	1	0	1
				VEZT	0.0174007	0.0298709		OLA1	1	0	1
				VIM	0.009438	0.0341948		MAP3K14	1	1	1
				VMP1	0.029062	0.0710386		TIPARP	1	1	1
				VPS37B	0.00950893	0.0224879		CPPED1	1	0	1
				VPS41	0.019508	0.0164482		TTC28	1	0	1
				VSTM4	0.0336198	0.0854234		RCOR1	1	0	1
				VWA8	0.0255828	0.0557578		DTWD2	1	1	1
				WAC	0.0190203	0.0184514		DLG1	1	0	1
				WBP1L	0.0130484	0.0479644		ANKHD1	1	0	0
				WDR43	0.0099772	0.0231786		EVL	1	0	1
				WDR44	0.0137004	0.0176367		ADD1	1	1	1
				WDR60	0.00594631	0.00204106		JADE1	1	0	1
				WDR72	0.134143	0.226292		ZFAND5	1	0	1
				WIPF1	0.069788	0.0901842		BCR	1	0	1
				WRN	0.00420689	0.0163643		SMARCA2	1	0	1
				WSB1	0.00080109	0.0171055		ACTB	1	0	1
				WTAP	0.0195793	0.0316336		RASSF6	1	0	1
				WWC1	0.0228697	0.0820169		GRB10	1	1	1
				WWC2	0.0353777	0.0188758		HMGB1	1	0	1
				XIST	0.0103326	0.0338649		MT1G	1	1	1
				XKR4	0.00371099	0.0523571		RAB7A	1	0	1
				XPNPEP2	0.0205505	0.07268		NTN4	1	0	1
				XRCC5	0.0127069	0.00877907		NR1H4	1	0	1
				XRN2	0.0151193	0.0206355		RNF217	1	0	1
				XYLB	0.101264	0.0896978		PAX2	1	0	0
				YAP1	0.0236773	0.0145098		CPE	1	1	1
				YES1	0.00610762	0.016118		AFF3	1	0	1
				YWHAQ	0.00856598	0.0194577		LINC01277	1	0	0
				YWHAZ	0.0188211	0.0250097		NRCAM	1	1	0
				ZBTB16	0.220455	0.26762		DIAPH2	1	0	1
				ZBTB20	0.104265	0.166631		PELI1	1	0	1
				ZBTB38	0.00938366	0.0242851		MAP2K4	1	0	1
				ZC3H12C	0.0179766	0.0499967		LARGE1	1	0	1
				ZDHHC14	0.0139647	0.0417476		REPS2	1	1	1
				ZEB1	0.00327499	0.0356281		MPP6	1	0	1
				ZFAND3	0.0111503	0.0522417		NUP214	1	0	1
				ZFAND5	0.0350691	0.0361959		MCTP1	1	0	1
				ZFAT	0.0938733	0.139636		ABAT	1	0	1
				ZFHX3	0.00975423	0.0135278		MCTP2	1	0	0
				ZFP36L1	0.015618	0.0530438		GALK2	1	0	1
				ZHX2	0.0473153	0.0635155		LARP1	1	0	1
				ZKSCAN1	0.025274	0.0452118		MYO5B	1	0	1
				ZMIZ1	0.0004159	0.0432138		ZKSCAN1	1	0	1
				ZMYM2	0.0192515	0.0209356		TACC2	1	1	1
				ZNF462	0.0365355	0.091839		BMP2K	1	0	1
				ZNF69	0.00161838	0.00112384		WDR60	1	0	1
				ZNF83	0.050069	0.0349565		LINC01515	1	0	1
				ZNF91	0.00490595	0.00150667		AGMO	1	0	1
				ZSWIM4	0.00034658	0.0305066		MPHOSPH8	1	0	1
				ZSWIM6	0.018947	0.0185294		CNTN3	1	0	0
				ZYG11A	0.0271348	0.0910794		BEND7	1	0	0
								THOC2	1	0	1
								ASCC3	1	0	1
								CELSR1	1	0	1
								JAK2	1	0	1
								PPP1R14C	1	1	1
								FNDC3A	1	0	1
								SLC20A2	1	0	1
								LAMB1	1	0	1
								DIP2B	1	0	1
								UTRN	1	1	0
								NRG1	1	0	1
								OTUD7A	1	0	1
								RAI14	1	1	1
								RAPGEF2	1	0	1
								SLC22A2	1	1	1
								CPVL	1	1	1
								IVNS1ABP	1	0	1
								SLC22A24	1	0	1
								ACSM3	1	0	1
								FNBP1L	1	0	1
								SULF2	1	0	1
								NCEH1	1	0	1
								KANTR	1	0	1
								SHROOM3	1	0	1
								KHDRBS2	1	0	1
								PHF14	1	0	1
								TGFBR2	1	0	1
								RNF19A	1	0	1
								EPS8	1	0	1
								MIR222HG	1	0	0
								SGMS2	1	0	1
								DPH6	1	0	1
								CPNE4	1	1	0
								CRLS1	1	0	1
								CDK6	1	1	1
								WIPF1	1	1	1
								PCGF5	1	0	1
								LRIG2	1	1	1
								ZNF69	1	1	1
								CRYAB	1	1	1
								PLPP1	1	0	1
								ARHGAP42	1	0	1
								TBC1D8	1	0	1
								FGF13	1	0	1
								ZC3H12C	1	0	1
								PBX3	1	0	1
								PRPF4B	1	0	1
								C1orf21	1	1	1
								DPP6	1	0	1
								TMTC2	1	0	1
								CACNA1E	1	0	1
								LINC00472	1	1	1
								SYNE2	1	1	1
								RIC1	1	0	1
								CDH6	1	0	1
								MTMR10	1	0	1
								NAV2	1	1	1
								SLC39A8	1	0	1
								PDE1A	1	1	1
								HKDC1	1	0	1
								PCAT1	1	0	0
								SKAP1	1	1	1
								BOD1L1	1	0	1
								SYTL2	1	0	1
								ENPP1	1	0	1
								MACROD2	1	0	1
								ELOVL5	1	0	1
								USP53	1	0	1
								AKAP9	1	0	1
								PAPPA	1	0	0
								PPP3CA	1	0	1
								MYO9A	1	1	1
								INPP4B	1	0	1
								ACSL4	1	0	1
								TRIM55	1	1	1
								RUNX1	1	0	1
								RDX	1	0	1
								SH3RF1	1	0	1
								EPHA7	1	0	1
								TIMP3	1	0	0
								AC003984.1	1	0	0
								NXNL2	1	0	1
								TXNIP	1	0	1
								FIGN	1	0	1
								RPS29	1	1	1
								KCNMB2	1	0	1
								ZBTB38	1	0	1
								COBLL1	1	1	1
								SOX5	1	0	1
								EEF1A1	1	0	1
								ERBB4	1	1	1
								MECOM	1	1	1
								TNNI3K	1	1	0
								ADAMTS9-AS2	0	0	1
								ADORA2A-AS1	0	0	1
								C3orf85	0	0	1
								CCDC198	0	0	1
								CXXC4-AS1	0	0	1
								DGLUCY	0	0	1
								DHRS4-AS1	0	0	1
								F11-AS1	0	0	1
								GABPB1-AS1	0	0	1
								GRAMD2B	0	0	1
								HNF4A-AS1	0	0	1
								KCNQ1OT1	0	0	1
								KIRREL1	0	0	1
								LINC00970	0	0	1
								LINC01725	0	0	1
								LINC01788	0	0	1
								LINC01948	0	0	1
								LINC02027	0	0	1
								LINC02275	0	0	1
								LINC02471	0	0	1
								LINC02499	0	0	1
								LINGO2	0	0	1
								LMCD1-AS1	0	0	1
								MINDY2	0	0	1
								MIR29B2CHG	0	0	1
								MIR34AHG	0	0	1
								MSC-AS1	0	0	1
								NSD2	0	0	1
								RAP2C-AS1	0	0	1
								RASSF8-AS1	0	0	1
								RETREG1	0	0	1
								RHEX	0	0	1
								RIPOR2	0	0	1
								RTCA-AS1	0	0	1
								SINHCAF	0	0	1
								SMIM2-AS1	0	0	1
								SPRY4-AS1	0	0	1
								TAPT1-AS1	0	0	1
								TMEM246-AS1	0	0	1
								TRAF3IP2-AS1	0	0	1
								UBA6-AS1	0	0	1

## Sheet: fig5a
Raw Cq of biological replicates for non-targeting and NFAT5 siRNA treatment
Knockdown of NFAT5
	Non-targeting 1	Non-targeting 2	Non-targeting 3	NFAT5 1	NFAT5 2	NFAT5 3
GAPDH	17.079	16.8604	16.5985	17.6124	16.9586	16.6776
NFAT5	25.0288	24.5972	24.9143	27.5666	27.3811	26.8916
Reduced expression of VCAM1
	Non-targeting 1	Non-targeting 2	Non-targeting 3	NFAT5 1	NFAT5 2	NFAT5 3
GAPDH	16.6473	16.7236	16.5015	17.4211	16.7161	16.6567
VCAM1	20.5212	20.3702	19.992	22.0095	21.3574	20.8762
normalized expression
NFAT5	7.9498	7.7368	8.3157	9.95415	10.4224	10.2139
VCAM1	3.87389	3.6466	3.49052	4.58842	4.64126	4.21948
fold gene expression
NFAT5	1.03596	1.20078	0.803887	0.25821	0.186642	0.21566
VCAM1	0.868409	1.01659	1.13274	0.529212	0.510179	0.683426
t test NFAT5
p value NFAT5	0.0178328
p value VCAM1	0.0127357

## Sheet: fig5c
fig5c
RENIN			Pando			CellOracle			SCENIC+			FigR
Predicted target of NFAT5	Bound in CUT&RUN data		Predicted target of NFAT5	Bound in CUT&RUN data		Predicted target of NFAT5	Bound in CUT&RUN data		Predicted target of NFAT5	Bound in CUT&RUN data		Predicted target of NFAT5	Bound in CUT&RUN data
KAZN	Bound by NFAT5		ACSM2A	Bound by NFAT5		ADAM10	Bound by NFAT5		SYNE1	Bound by NFAT5		ACSM2A	Bound by NFAT5
EIF4G3	Bound by NFAT5		GNAS	Bound by NFAT5		ARID1B	Bound by NFAT5		KIRREL1			AJAP1	Bound by NFAT5
AGBL4	Bound by NFAT5		MYOF	Bound by NFAT5		ATF6	Bound by NFAT5		SGIP1	Bound by NFAT5		ANXA1
SPAG17	Bound by NFAT5		NEBL	Bound by NFAT5		ATP1B3	Bound by NFAT5		VEZT	Bound by NFAT5		ATP9A	Bound by NFAT5
S100A6	Bound by NFAT5		PDE1A	Bound by NFAT5		CDC73			EPB41L2	Bound by NFAT5		C3orf52	Bound by NFAT5
LAMC1	Bound by NFAT5		PPP1CB			CPE	Bound by NFAT5		RNF144B	Bound by NFAT5		CYP4A11	Bound by NFAT5
SMYD2	Bound by NFAT5		PTBP3	Bound by NFAT5		CTTNBP2NL			ANKRD6	Bound by NFAT5		DLGAP1	Bound by NFAT5
CAPN2	Bound by NFAT5		SKAP1	Bound by NFAT5		DSCAML1	Bound by NFAT5		TRIO	Bound by NFAT5		DPEP1	Bound by NFAT5
ENAH	Bound by NFAT5		CORO1C	Bound by NFAT5		DUSP16	Bound by NFAT5		PLEKHH2	Bound by NFAT5		F11-AS1
SLC35F3	Bound by NFAT5		ERBB4	Bound by NFAT5		EHF	Bound by NFAT5		APP	Bound by NFAT5		FKBP5	Bound by NFAT5
AKT3	Bound by NFAT5		ANXA3	Bound by NFAT5		ESRRG	Bound by NFAT5		NUP98	Bound by NFAT5		GPT2	Bound by NFAT5
PXDN	Bound by NFAT5		HS3ST1			FNDC3A			LONRF1	Bound by NFAT5		GRHL2	Bound by NFAT5
KLHL29	Bound by NFAT5		PROSER2			FNDC3B	Bound by NFAT5		ARHGAP26	Bound by NFAT5		IL1R1	Bound by NFAT5
PPP1CB			SLC4A4	Bound by NFAT5		FOXP1	Bound by NFAT5		VPS41	Bound by NFAT5		KIAA1191
PLEKHH2	Bound by NFAT5		SLCO3A1	Bound by NFAT5		GEM	Bound by NFAT5		ACTG1			KLF15	Bound by NFAT5
RTN4	Bound by NFAT5		TMEM178B	Bound by NFAT5		GTDC1	Bound by NFAT5		CADM1	Bound by NFAT5		LAMC2	Bound by NFAT5
MAP4K4	Bound by NFAT5		ALDH1A2	Bound by NFAT5		GULP1	Bound by NFAT5		HHAT	Bound by NFAT5		LINC00621
FHL2	Bound by NFAT5		FRY	Bound by NFAT5		HIVEP2	Bound by NFAT5		NAV2	Bound by NFAT5		LINC00955
UXS1	Bound by NFAT5		GRHL2	Bound by NFAT5		HMGA1	Bound by NFAT5		COL4A1	Bound by NFAT5		OCLN
MIR4435-2HG	Bound by NFAT5		PLEKHH2	Bound by NFAT5		KLF5			KCMF1	Bound by NFAT5		PAH	Bound by NFAT5
RND3	Bound by NFAT5		PTH2R	Bound by NFAT5		2023-03-01	Bound by NFAT5		PFKFB3	Bound by NFAT5		PDGFB
ITGB6	Bound by NFAT5		RNF144B	Bound by NFAT5		MIR31HG			PTBP3	Bound by NFAT5		PPP1R16B	Bound by NFAT5
ITGAV	Bound by NFAT5		TBC1D4	Bound by NFAT5		MNX1			MYO1E	Bound by NFAT5		PROM1	Bound by NFAT5
GULP1	Bound by NFAT5		UTRN	Bound by NFAT5		MOGAT1			TENM3	Bound by NFAT5		PSAT1	Bound by NFAT5
MYO1B	Bound by NFAT5		APBB1IP	Bound by NFAT5		NEDD4	Bound by NFAT5		MYO1B	Bound by NFAT5		PXDN	Bound by NFAT5
SGPP2	Bound by NFAT5		GOLGA4	Bound by NFAT5		NFIB	Bound by NFAT5		SVIL	Bound by NFAT5		SEL1L3	Bound by NFAT5
AP1S3	Bound by NFAT5		KIF26B	Bound by NFAT5		NR5A2	Bound by NFAT5		DYRK1A	Bound by NFAT5		SH3GL2	Bound by NFAT5
AGFG1	Bound by NFAT5		MECOM	Bound by NFAT5		OGT			MAL	Bound by NFAT5		SIM1
SH3BP4	Bound by NFAT5		PARD3	Bound by NFAT5		PALLD	Bound by NFAT5		DOCK1	Bound by NFAT5		SLC13A3	Bound by NFAT5
FBXL2	Bound by NFAT5		SEL1L3	Bound by NFAT5		PDE4D	Bound by NFAT5		TNIK	Bound by NFAT5		SLC16A9	Bound by NFAT5
MAP4	Bound by NFAT5		TLE1	Bound by NFAT5		PHLDB1	Bound by NFAT5		RASAL2	Bound by NFAT5		SLC36A2	Bound by NFAT5
FLNB	Bound by NFAT5		VIM			PISD			RAD51B	Bound by NFAT5		SLCO3A1	Bound by NFAT5
NFKBIZ	Bound by NFAT5		ABCC1	Bound by NFAT5		PITX1			STOX2	Bound by NFAT5		SPRED2	Bound by NFAT5
TSC22D2			AKAP12	Bound by NFAT5		PKHD1	Bound by NFAT5		SMAD3	Bound by NFAT5		ST6GAL1	Bound by NFAT5
PRKCI	Bound by NFAT5		ANXA2	Bound by NFAT5		PLOD2	Bound by NFAT5		CAMK1D	Bound by NFAT5		STOX2	Bound by NFAT5
FNDC3B	Bound by NFAT5		ATP9A	Bound by NFAT5		PLPP1	Bound by NFAT5		ACTR3			TIMP3
AFAP1	Bound by NFAT5		B4GALT5	Bound by NFAT5		PPARD	Bound by NFAT5		FRY	Bound by NFAT5		TNC	Bound by NFAT5
HS3ST1			BACH2	Bound by NFAT5		PPP3R1	Bound by NFAT5		MYO5B	Bound by NFAT5		TPM1	Bound by NFAT5
PROM1	Bound by NFAT5		CAPN2	Bound by NFAT5		PRKG1	Bound by NFAT5		COL4A2	Bound by NFAT5		VSTM4	Bound by NFAT5
RELL1	Bound by NFAT5		CASC15	Bound by NFAT5		PTPN9	Bound by NFAT5		TPM1	Bound by NFAT5		XPNPEP2	Bound by NFAT5
ANXA3	Bound by NFAT5		COBLL1	Bound by NFAT5		PTPRK	Bound by NFAT5		TSC22D2
ARHGEF38	Bound by NFAT5		COL4A1	Bound by NFAT5		RALY	Bound by NFAT5		USP3	Bound by NFAT5
NPNT	Bound by NFAT5		COL4A2	Bound by NFAT5		RIC1	Bound by NFAT5		FCHSD2	Bound by NFAT5
STOX2	Bound by NFAT5		CTNNA1	Bound by NFAT5		SESTD1	Bound by NFAT5		KAZN	Bound by NFAT5
DNAH5	Bound by NFAT5		CTNNAL1	Bound by NFAT5		SGK2	Bound by NFAT5		STAM	Bound by NFAT5
TRIO	Bound by NFAT5		CXADR	Bound by NFAT5		SLC38A2	Bound by NFAT5		CBFB	Bound by NFAT5
FBXL7	Bound by NFAT5		DCDC2	Bound by NFAT5		SLC5A3	Bound by NFAT5		CELF1	Bound by NFAT5
MAP3K1	Bound by NFAT5		EFCAB13			SLC6A12	Bound by NFAT5		NFKB1	Bound by NFAT5
ZSWIM6	Bound by NFAT5		FLNB	Bound by NFAT5		SNRK	Bound by NFAT5		SUPT3H	Bound by NFAT5
HOMER1	Bound by NFAT5		GLIS3	Bound by NFAT5		SPAG9	Bound by NFAT5		RHEB	Bound by NFAT5
TNFAIP8	Bound by NFAT5		HDAC9	Bound by NFAT5		TBC1D4	Bound by NFAT5		SLC38A2	Bound by NFAT5
ARHGAP26	Bound by NFAT5		HOMER1	Bound by NFAT5		TEX2	Bound by NFAT5		NXN	Bound by NFAT5
KCTD16	Bound by NFAT5		HRH1	Bound by NFAT5		THAP1			CREB5	Bound by NFAT5
HAVCR1	Bound by NFAT5		IQGAP1	Bound by NFAT5		TNPO3	Bound by NFAT5		ADAM10	Bound by NFAT5
KCNIP1	Bound by NFAT5		ITGA3	Bound by NFAT5		TOX3	Bound by NFAT5		FOCAD	Bound by NFAT5
DCDC2	Bound by NFAT5		ITGB3	Bound by NFAT5		ZBTB20	Bound by NFAT5		RAB3IP	Bound by NFAT5
ZFAND3	Bound by NFAT5		KLF6			BDH2	Bound by NFAT5		ATP9A	Bound by NFAT5
PTCHD4	Bound by NFAT5		LAMC1	Bound by NFAT5		CLDN10	Bound by NFAT5		PITPNB	Bound by NFAT5
PKHD1	Bound by NFAT5		LAMC2	Bound by NFAT5		ESR1	Bound by NFAT5		DOP1B
PTPRK	Bound by NFAT5		MACF1	Bound by NFAT5		GLYAT	Bound by NFAT5		DSCAML1	Bound by NFAT5
HIVEP2	Bound by NFAT5		MCU	Bound by NFAT5		GOLGA4	Bound by NFAT5		ARHGEF10	Bound by NFAT5
MACC1	Bound by NFAT5		MET	Bound by NFAT5		NR1H4	Bound by NFAT5		SPATA13	Bound by NFAT5
ITGB8	Bound by NFAT5		MIR4435-2HG	Bound by NFAT5		PHF14	Bound by NFAT5		SPATS2	Bound by NFAT5
CREB5	Bound by NFAT5		MYO1B	Bound by NFAT5		REST			GPD2	Bound by NFAT5
ABCA13			MYO1D	Bound by NFAT5		SINHCAF			ABHD2	Bound by NFAT5
CLDN4	Bound by NFAT5		NFKBIZ	Bound by NFAT5		SLC6A6	Bound by NFAT5		TPST1	Bound by NFAT5
TES			PSD3	Bound by NFAT5		TFG			TMEM123	Bound by NFAT5
MET	Bound by NFAT5		PXDN	Bound by NFAT5					LPIN2	Bound by NFAT5
TMEM178B	Bound by NFAT5		RELL1	Bound by NFAT5					TJP1	Bound by NFAT5
TPK1	Bound by NFAT5		RTN4	Bound by NFAT5					MAP3K14	Bound by NFAT5
ARHGEF10	Bound by NFAT5		S100A10	Bound by NFAT5					MICAL3	Bound by NFAT5
PSD3	Bound by NFAT5		SBSPON	Bound by NFAT5					FAM49B	Bound by NFAT5
RBPMS	Bound by NFAT5		SHB	Bound by NFAT5					SCMH1	Bound by NFAT5
FAM110B	Bound by NFAT5		SMURF1	Bound by NFAT5					RHEX
EXT1	Bound by NFAT5		STOX2	Bound by NFAT5					NAB1	Bound by NFAT5
GNAQ	Bound by NFAT5		TES						TTC39C	Bound by NFAT5
TLE1	Bound by NFAT5		THBS2	Bound by NFAT5					ZDHHC14	Bound by NFAT5
RASEF	Bound by NFAT5		TP53BP2						HDAC7	Bound by NFAT5
PTBP3	Bound by NFAT5		TPM1	Bound by NFAT5					AKT3	Bound by NFAT5
TNC	Bound by NFAT5		TSC22D2						GAB2	Bound by NFAT5
KLF6			VCL	Bound by NFAT5					KLHL13
VIM			YWHAZ	Bound by NFAT5					IL4R	Bound by NFAT5
APBB1IP	Bound by NFAT5		TFCP2L1	Bound by NFAT5					CCND3	Bound by NFAT5
PARD3	Bound by NFAT5		THBS1						BICC1	Bound by NFAT5
BICC1	Bound by NFAT5		AC087762.1						SUSD1	Bound by NFAT5
VCL	Bound by NFAT5		BICC1	Bound by NFAT5					SMURF1	Bound by NFAT5
MYOF	Bound by NFAT5		CCND3	Bound by NFAT5					NCK2	Bound by NFAT5
CLCF1	Bound by NFAT5		CD24						GRHL2	Bound by NFAT5
GAB2	Bound by NFAT5		CLIP2	Bound by NFAT5					RELL1	Bound by NFAT5
PICALM	Bound by NFAT5		DOCK3	Bound by NFAT5					ME3	Bound by NFAT5
MAML2	Bound by NFAT5		HHAT	Bound by NFAT5					SWAP70	Bound by NFAT5
IL18	Bound by NFAT5		KAZN	Bound by NFAT5					BAZ1A	Bound by NFAT5
SIK3	Bound by NFAT5		LINC01435	Bound by NFAT5					FBXW7	Bound by NFAT5
ETS1	Bound by NFAT5		MED13L	Bound by NFAT5					PROSER2
SLC38A1	Bound by NFAT5		MYO1C	Bound by NFAT5					DHX15	Bound by NFAT5
HDAC7	Bound by NFAT5		PDE7B	Bound by NFAT5					PDE4D	Bound by NFAT5
CRY1	Bound by NFAT5		PFKFB3	Bound by NFAT5					DNM3	Bound by NFAT5
CORO1C	Bound by NFAT5		PROM1	Bound by NFAT5					B4GALT5	Bound by NFAT5
MED13L	Bound by NFAT5		RAP1GAP2	Bound by NFAT5					HIVEP2	Bound by NFAT5
SLC7A1	Bound by NFAT5		RNF24	Bound by NFAT5					NEDD9	Bound by NFAT5
FRY	Bound by NFAT5		SLC38A1	Bound by NFAT5					SEMA3C	Bound by NFAT5
DCLK1	Bound by NFAT5		TENM3	Bound by NFAT5					UBE2H	Bound by NFAT5
DGKH	Bound by NFAT5		TSHZ2	Bound by NFAT5					PPP1R13B	Bound by NFAT5
LRCH1	Bound by NFAT5		ZDHHC14	Bound by NFAT5					JAZF1	Bound by NFAT5
KLF5			ARNT2	Bound by NFAT5					CPEB2	Bound by NFAT5
COL4A1	Bound by NFAT5		MAP3K1	Bound by NFAT5					RASA2	Bound by NFAT5
COL4A2	Bound by NFAT5		SLC9A9	Bound by NFAT5					ABCC1	Bound by NFAT5
HNRNPC	Bound by NFAT5		FOXP2	Bound by NFAT5					ADAMTS3	Bound by NFAT5
NPAS3	Bound by NFAT5		ITGB1	Bound by NFAT5					CAPN2	Bound by NFAT5
SAMD4A	Bound by NFAT5		F13A1	Bound by NFAT5					TVP23C	Bound by NFAT5
HIF1A	Bound by NFAT5		MYO9A	Bound by NFAT5					NF2	Bound by NFAT5
ZFP36L1			OSBPL3	Bound by NFAT5					KCTD1	Bound by NFAT5
ACTN1	Bound by NFAT5		TMEM38B	Bound by NFAT5					SLCO3A1	Bound by NFAT5
TJP1	Bound by NFAT5		FHL2	Bound by NFAT5					ARNT2	Bound by NFAT5
ALDH1A2	Bound by NFAT5		TPK1	Bound by NFAT5					SLC39A8	Bound by NFAT5
TPM1	Bound by NFAT5		2023-03-01	Bound by NFAT5					AHNAK	Bound by NFAT5
ARIH1	Bound by NFAT5								UBE2D2	Bound by NFAT5
ARNT2	Bound by NFAT5								CLIP2	Bound by NFAT5
IQGAP1	Bound by NFAT5								SKAP1	Bound by NFAT5
SLCO3A1	Bound by NFAT5								MCTP1	Bound by NFAT5
TNFRSF12A									CHST9	Bound by NFAT5
HYDIN	Bound by NFAT5								PISD
NXN	Bound by NFAT5								PTPN9	Bound by NFAT5
RAP1GAP2	Bound by NFAT5								RAP1GAP2	Bound by NFAT5
MYO1D	Bound by NFAT5								YWHAZ	Bound by NFAT5
ITGA3	Bound by NFAT5								UGCG
PPP4R1	Bound by NFAT5								SLMAP	Bound by NFAT5
CHST9	Bound by NFAT5								MAP4K4	Bound by NFAT5
DTNA	Bound by NFAT5								ACTN1	Bound by NFAT5
BCL2	Bound by NFAT5								CMSS1	Bound by NFAT5
PLCB4	Bound by NFAT5								ATXN10	Bound by NFAT5
ATP9A	Bound by NFAT5								ZFAND3	Bound by NFAT5
CXADR	Bound by NFAT5								TBL1X	Bound by NFAT5
APP	Bound by NFAT5								GNA13	Bound by NFAT5
HUNK	Bound by NFAT5								UBE2E1	Bound by NFAT5
PISD									PLCB4	Bound by NFAT5
COL4A5									NEBL	Bound by NFAT5
MEF2A	Bound by NFAT5								CBL
PLOD2	Bound by NFAT5								TANC1	Bound by NFAT5
ADAMTS3	Bound by NFAT5								GNGT1	Bound by NFAT5
ELOVL7									GTF2IRD1	Bound by NFAT5
YWHAZ	Bound by NFAT5								LRRIQ1	Bound by NFAT5
EPHA2	Bound by NFAT5								SEMA6A	Bound by NFAT5
ACTG1									EXOC6	Bound by NFAT5
NFKB1	Bound by NFAT5								GSPT1	Bound by NFAT5
GMDS	Bound by NFAT5								AFAP1	Bound by NFAT5
TSHZ2	Bound by NFAT5								CPVL	Bound by NFAT5
BICD1	Bound by NFAT5								ETS1	Bound by NFAT5
CD24									RNF19A	Bound by NFAT5
IQCJ-SCHIP1	Bound by NFAT5								TANK	Bound by NFAT5
YWHAQ	Bound by NFAT5								CCN1
IL4R	Bound by NFAT5								MEGF9	Bound by NFAT5
PAK2	Bound by NFAT5								KLHL29	Bound by NFAT5
BAZ1A	Bound by NFAT5								MET	Bound by NFAT5
SUSD1	Bound by NFAT5								SYT14	Bound by NFAT5
ACTR3									PRKG1	Bound by NFAT5
UBA6									ATP13A3	Bound by NFAT5
MYH9	Bound by NFAT5								TNFAIP8	Bound by NFAT5
DYRK1A	Bound by NFAT5								ARHGAP29
LPGAT1	Bound by NFAT5								MEF2A	Bound by NFAT5
WSB1	Bound by NFAT5								PON2
LRRIQ1	Bound by NFAT5								TBC1D16	Bound by NFAT5
IGFBP7									HES1	Bound by NFAT5
LRRFIP1	Bound by NFAT5								TMEM38B	Bound by NFAT5
FGF2	Bound by NFAT5								CDC42SE2	Bound by NFAT5
RASA2	Bound by NFAT5								AJAP1	Bound by NFAT5
JMJD1C	Bound by NFAT5								NPAS2	Bound by NFAT5
IMMP2L	Bound by NFAT5								MED13L	Bound by NFAT5
SHB	Bound by NFAT5								SEPTIN9
SEMA3C	Bound by NFAT5								GMDS	Bound by NFAT5
SGIP1	Bound by NFAT5								SMURF2	Bound by NFAT5
CTNNA1	Bound by NFAT5								CORO1C	Bound by NFAT5
MAL2	Bound by NFAT5								ST14	Bound by NFAT5
RAP1B									SNX9	Bound by NFAT5
C11orf80	Bound by NFAT5								SLC5A3	Bound by NFAT5
SLC16A7	Bound by NFAT5								MAP4K3	Bound by NFAT5
NEBL	Bound by NFAT5								FAM171A1	Bound by NFAT5
ESYT2									NPAS3	Bound by NFAT5
MID1	Bound by NFAT5								CDC42BPB	Bound by NFAT5
GRHL2	Bound by NFAT5								SYTL2	Bound by NFAT5
MYO1C	Bound by NFAT5								SEMA5A	Bound by NFAT5
SLC41A2	Bound by NFAT5								MYOF	Bound by NFAT5
CRNDE									RBPMS	Bound by NFAT5
OCLN									DOCK3	Bound by NFAT5
NPEPPS	Bound by NFAT5								TMEM178B	Bound by NFAT5
PGM2L1	Bound by NFAT5								ZHX2	Bound by NFAT5
LITAF	Bound by NFAT5								IL1R1	Bound by NFAT5
SPATS2	Bound by NFAT5								UBE2Q2	Bound by NFAT5
NEK11	Bound by NFAT5								GLIS3	Bound by NFAT5
SWAP70	Bound by NFAT5								CAPZA2
PTBP2									LAMC1	Bound by NFAT5
ADAM17	Bound by NFAT5								PIP4K2A	Bound by NFAT5
GPD2	Bound by NFAT5								BRAF	Bound by NFAT5
SLC35F5									EXT1	Bound by NFAT5
WDR43	Bound by NFAT5								WTAP
FMNL2	Bound by NFAT5								USP31	Bound by NFAT5
JAG1									PPP1CB
DHX15	Bound by NFAT5								AIF1L	Bound by NFAT5
PAWR	Bound by NFAT5								GULP1	Bound by NFAT5
AGPS	Bound by NFAT5								NFAT5
GNAI1									TNFSF10	Bound by NFAT5
AKR1C1									UBA6
KDM5B									SDC4	Bound by NFAT5
ADAMTS16	Bound by NFAT5								SIK2	Bound by NFAT5
PKM	Bound by NFAT5								RNF24	Bound by NFAT5
ZBTB20	Bound by NFAT5								PHLDB1	Bound by NFAT5
CCDC178	Bound by NFAT5								CCDC146	Bound by NFAT5
STAG1	Bound by NFAT5								EVL	Bound by NFAT5
SCMH1	Bound by NFAT5								HIF1A	Bound by NFAT5
SPAG9	Bound by NFAT5								SMAD2
MAL	Bound by NFAT5								KLF6
SSBP2	Bound by NFAT5								RBBP8	Bound by NFAT5
NUP153									PPP2R5A
PFKFB3	Bound by NFAT5								USP54	Bound by NFAT5
SPAG1	Bound by NFAT5								ANXA11	Bound by NFAT5
CASK	Bound by NFAT5								OSBPL3	Bound by NFAT5
TNFSF10	Bound by NFAT5								XKR4	Bound by NFAT5
CBL									NRG3	Bound by NFAT5
PTPN21	Bound by NFAT5								ZMIZ1	Bound by NFAT5
ANXA11	Bound by NFAT5								SH3BP4	Bound by NFAT5
SEL1L3	Bound by NFAT5								AGPAT4	Bound by NFAT5
CCND3	Bound by NFAT5								TJP2	Bound by NFAT5
GSK3B	Bound by NFAT5								CDK6	Bound by NFAT5
NECAB1	Bound by NFAT5								HNRNPC	Bound by NFAT5
PCNX2	Bound by NFAT5								DIAPH3	Bound by NFAT5
RAB3IP	Bound by NFAT5								NAA15	Bound by NFAT5
KMT2C	Bound by NFAT5								IQCA1	Bound by NFAT5
TRAF3	Bound by NFAT5								PHACTR2	Bound by NFAT5
EGR1									PKM	Bound by NFAT5
DYNC2LI1	Bound by NFAT5								EIF4G3	Bound by NFAT5
LPP	Bound by NFAT5								LPGAT1	Bound by NFAT5
SPRED2	Bound by NFAT5								CFAP221	Bound by NFAT5
TJP2	Bound by NFAT5								PARD3B	Bound by NFAT5
PTPN14	Bound by NFAT5								FAM110B	Bound by NFAT5
NF2	Bound by NFAT5								SEL1L3	Bound by NFAT5
WTAP									HGSNAT	Bound by NFAT5
SATB2									SHISA9	Bound by NFAT5
SPATA6L	Bound by NFAT5								FOXP2	Bound by NFAT5
GRM8	Bound by NFAT5								EEA1	Bound by NFAT5
SMAD3	Bound by NFAT5								ANXA2	Bound by NFAT5
NAB1	Bound by NFAT5								IL18	Bound by NFAT5
CCDC50									TLE1	Bound by NFAT5
UGT2B7	Bound by NFAT5								ARHGAP8	Bound by NFAT5
VPS41	Bound by NFAT5								USP24	Bound by NFAT5
FAR1	Bound by NFAT5								PROM1	Bound by NFAT5
SUPT3H	Bound by NFAT5								JAG1
PARVA	Bound by NFAT5								CALM2
DIAPH3	Bound by NFAT5								PPP3R1	Bound by NFAT5
TBC1D16	Bound by NFAT5								DTNA	Bound by NFAT5
CTNNAL1	Bound by NFAT5								CTDSPL	Bound by NFAT5
PHACTR1	Bound by NFAT5								CTBP2	Bound by NFAT5
ST14	Bound by NFAT5								NPNT	Bound by NFAT5
2023-03-01	Bound by NFAT5								DPY19L1	Bound by NFAT5
NCK2	Bound by NFAT5								AMOTL1	Bound by NFAT5
DOCK1	Bound by NFAT5								PARP8	Bound by NFAT5
UBE2E1	Bound by NFAT5								NUAK2
RBBP8	Bound by NFAT5								CTNNA1	Bound by NFAT5
CTDSPL	Bound by NFAT5								OCLN
MYO1E	Bound by NFAT5								MAL2	Bound by NFAT5
MAML3	Bound by NFAT5								KHDRBS1
MKLN1	Bound by NFAT5								FLNB	Bound by NFAT5
UCHL3									SMYD2	Bound by NFAT5
CRIM1	Bound by NFAT5								VMP1	Bound by NFAT5
TMEM123	Bound by NFAT5								TP53BP2
PTPN11	Bound by NFAT5								PARP14	Bound by NFAT5
SERPINE2	Bound by NFAT5								UBASH3B	Bound by NFAT5
RGS12	Bound by NFAT5								MRPS6	Bound by NFAT5
STK39	Bound by NFAT5								PUM1	Bound by NFAT5
GSPT1	Bound by NFAT5								SLC38A1	Bound by NFAT5
SRGAP1	Bound by NFAT5								RCOR1	Bound by NFAT5
NF1	Bound by NFAT5								CXADR	Bound by NFAT5
CAPZA2									ADAMTS16	Bound by NFAT5
HIVEP1	Bound by NFAT5								GTF2F2	Bound by NFAT5
RALY	Bound by NFAT5								PPFIBP1	Bound by NFAT5
CAMSAP2	Bound by NFAT5								PDCD4	Bound by NFAT5
RBMS2	Bound by NFAT5								GNAS	Bound by NFAT5
ATP1B3	Bound by NFAT5								AFF4	Bound by NFAT5
NUAK2									NLN	Bound by NFAT5
UBAP1	Bound by NFAT5								ZFP36L1
NPAS2	Bound by NFAT5								MAP4	Bound by NFAT5
WWC1	Bound by NFAT5								RBMS1	Bound by NFAT5
RFTN1	Bound by NFAT5								SHB	Bound by NFAT5
SVIL	Bound by NFAT5								CCDC178	Bound by NFAT5
LRRFIP2									KIF2A	Bound by NFAT5
ABCC4	Bound by NFAT5								DCDC2	Bound by NFAT5
CACNA2D3	Bound by NFAT5								ITGB8	Bound by NFAT5
ITGB1	Bound by NFAT5								YAP1	Bound by NFAT5
ATP10D									BAIAP2L1	Bound by NFAT5
CBFB	Bound by NFAT5								HAVCR1	Bound by NFAT5
TC2N	Bound by NFAT5								SPAG9	Bound by NFAT5
PPP6R3	Bound by NFAT5								CALD1	Bound by NFAT5
TNPO3	Bound by NFAT5								SPRED1	Bound by NFAT5
SLC36A4									WSB1	Bound by NFAT5
SLC38A2	Bound by NFAT5								C11orf80	Bound by NFAT5
RAB6A	Bound by NFAT5								UTRN	Bound by NFAT5
SIM1									ARHGEF38	Bound by NFAT5
PARP14	Bound by NFAT5								ZNF83	Bound by NFAT5
PRKG1	Bound by NFAT5								ALPK3	Bound by NFAT5
RAD51B	Bound by NFAT5								PCNX2	Bound by NFAT5
IL1R1	Bound by NFAT5								DYNC2LI1	Bound by NFAT5
DAPK1	Bound by NFAT5								ERICH1	Bound by NFAT5
SNRK	Bound by NFAT5								NEDD4	Bound by NFAT5
OXR1	Bound by NFAT5								CD24
NAP1L1									SPRED2	Bound by NFAT5
EML4	Bound by NFAT5								NOTCH2	Bound by NFAT5
SREBF2	Bound by NFAT5
CELF1	Bound by NFAT5
PPP3R1	Bound by NFAT5
ACSL3	Bound by NFAT5
FOCAD	Bound by NFAT5
DCAF6
SMC5
TANC2	Bound by NFAT5
TOX3	Bound by NFAT5
YAP1	Bound by NFAT5
ATP8A1	Bound by NFAT5
CNOT6L	Bound by NFAT5
TNFRSF19	Bound by NFAT5
EPN2	Bound by NFAT5
CDC27	Bound by NFAT5
PDE7B	Bound by NFAT5
ZDHHC14	Bound by NFAT5
CDC42BPB	Bound by NFAT5
USP34	Bound by NFAT5
QKI	Bound by NFAT5
EIF4E	Bound by NFAT5
SNX9	Bound by NFAT5
STK32B	Bound by NFAT5
USP24	Bound by NFAT5
SLMAP	Bound by NFAT5
LPIN1	Bound by NFAT5
PPP2R5A
MAP4K5	Bound by NFAT5
KPNA4
TAOK1
RLF
CPSF6	Bound by NFAT5
FAT1	Bound by NFAT5
STRN
AJAP1	Bound by NFAT5
GTF2F2	Bound by NFAT5
TEX41	Bound by NFAT5
TMEM65	Bound by NFAT5
SMS
ARID1B	Bound by NFAT5
ATXN10	Bound by NFAT5
EEA1	Bound by NFAT5
THSD4	Bound by NFAT5
TPD52L1	Bound by NFAT5
RALGAPA1
CAMK1D	Bound by NFAT5
CDC42SE2	Bound by NFAT5
CSNK2A1	Bound by NFAT5
HIST1H2AC
OGT
JAK1	Bound by NFAT5
GALNT13
RPS6KA3	Bound by NFAT5
CDC73
RNF149
SMAD4	Bound by NFAT5
RYK	Bound by NFAT5
KPNA3
SMURF2	Bound by NFAT5
ZFHX3	Bound by NFAT5
CAB39	Bound by NFAT5
SPRED1	Bound by NFAT5
HES1	Bound by NFAT5
GNGT1	Bound by NFAT5
LARP4B	Bound by NFAT5
EIF3H	Bound by NFAT5
MAP4K3	Bound by NFAT5
INTS6
ABI3BP	Bound by NFAT5
DOCK3	Bound by NFAT5
EXOC6B	Bound by NFAT5
CSNK1G1	Bound by NFAT5
PTPN9	Bound by NFAT5
ADAM10	Bound by NFAT5
DNM3	Bound by NFAT5
LRRK2
ARHGAP29
TBC1D4	Bound by NFAT5
TNFRSF11B	Bound by NFAT5
PPP1R13B	Bound by NFAT5
CADM1	Bound by NFAT5
LNPEP
LPIN2	Bound by NFAT5
OSBPL3	Bound by NFAT5
ACACA	Bound by NFAT5
MRPS6	Bound by NFAT5
RFX3	Bound by NFAT5
SLC5A3	Bound by NFAT5
GTDC1	Bound by NFAT5
GLS	Bound by NFAT5
SNTB1	Bound by NFAT5
CDR2	Bound by NFAT5
ATG10	Bound by NFAT5
ABI1
TANC1	Bound by NFAT5
DSCAML1	Bound by NFAT5
RAB3GAP1	Bound by NFAT5
HMBOX1	Bound by NFAT5
USP3	Bound by NFAT5
MAP3K14	Bound by NFAT5
RCOR1	Bound by NFAT5
DLG1	Bound by NFAT5
CPE	Bound by NFAT5
DIAPH2
MAP2K4	Bound by NFAT5
LARGE1	Bound by NFAT5
MPP6	Bound by NFAT5
MCTP1	Bound by NFAT5
MCTP2	Bound by NFAT5
MYO5B	Bound by NFAT5
ASCC3	Bound by NFAT5
FNDC3A
SLC20A2	Bound by NFAT5
DIP2B	Bound by NFAT5
UTRN	Bound by NFAT5
CPVL	Bound by NFAT5
IVNS1ABP
FNBP1L	Bound by NFAT5
NCEH1	Bound by NFAT5
TGFBR2	Bound by NFAT5
SGMS2	Bound by NFAT5
PCGF5	Bound by NFAT5
PLPP1	Bound by NFAT5
TBC1D8	Bound by NFAT5
PBX3	Bound by NFAT5
LINC00472
RIC1	Bound by NFAT5
MTMR10	Bound by NFAT5
NAV2	Bound by NFAT5
SLC39A8	Bound by NFAT5
HKDC1	Bound by NFAT5
SKAP1	Bound by NFAT5
SYTL2	Bound by NFAT5
MYO9A	Bound by NFAT5
INPP4B	Bound by NFAT5
ACSL4	Bound by NFAT5
AC003984.1	Bound by NFAT5
COBLL1	Bound by NFAT5
ERBB4	Bound by NFAT5
MECOM	Bound by NFAT5

## Sheet: figs5
figs5ab FigR					figs5ab SCENIC+					figs5ab Cicero					figs5ab scMEGA
Regulatory scores for each CRE computed by FigR	Overlap of CRE with RPTEC H3K27ac peaks	Overlap of CRE with RPTEC H3K4me3peaks	Healthy (PCT+PST) or FR (KIM1+ PT) predicted CRE based on CRE target differentially expressed gene		Regulatory scores for each CRE computed by SCENIC+	Overlap of CRE with RPTEC H3K27ac peaks	Overlap of CRE with RPTEC H3K4me3peaks	Healthy (PCT+PST) or FR (KIM1+ PT) predicted CRE based on CRE target differentially expressed gene		Regulatory scores for each CRE computed by Cicero	Overlap of CRE with RPTEC H3K27ac peaks	Overlap of CRE with RPTEC H3K4me3peaks	Healthy (PCT+PST) or FR (KIM1+ PT) predicted CRE based on CRE target differentially expressed gene		Regulatory scores for each CRE computed by scMEGA	Overlap of CRE with RPTEC H3K27ac peaks	Overlap of CRE with RPTEC H3K4me3peaks	Healthy (PCT+PST) or FR (KIM1+ PT) predicted CRE based on CRE target differentially expressed gene
FigR_weights	H3K27ac	H3K4me3	H_FR		SCENICplus_weights	H3K27ac	H3K4me3	H_FR		Cicero_weights	H3K27ac	H3K4me3	H_FR		scMEGA_weights	H3K27ac	H3K4me3
0.0160388	0	0	H		0.0177422	1	1	H		12.7925	0	1	H		4.59103	0	0
0.00303592	0	0	H		0.0588535	1	1	H		9.51763	0	1	H		6.2767	0	0
0.00908712	0	0	H		0.0311438	1	1	H		9.23155	1	1	H		6.60659	0	0
0.0300518	0	0	H		0.0157317	0	1	H		14.3617	1	1	H		8.32994	0	0
0.0663022	0	1	H		0.0387059	0	0	H		17.3029	1	1	H		8.75842	0	1
0.0721781	0	0	H		0.0711349	0	1	H		15.0113	0	1	H		5.38979	0	0
0.0485511	0	0	H		0.0197183	1	1	H		12.6368	0	0	H		9.37165	0	0
0.0415693	0	0	H		0.355711	1	0	H		14.3951	1	1	H		9.51874	0	0
0.0463378	0	0	H		0.031726	1	0	H		16.1856	0	1	H		6.83393	0	0
0.0151205	0	0	H		0.255812	1	1	H		19.5948	0	1	H		5.38935	0	0
0.0628432	0	0	H		0.238927	0	1	H		19.5436	0	0	H		4.64922	0	0
0.0922418	0	0	H		0.0221752	0	0	H		10.2829	1	1	H		8.45006	0	0
0.084788	0	0	H		0.0862319	0	0	H		11.2685	0	1	H		6.13047	0	0
0.0856801	0	0	H		0.0513477	1	1	H		17.1949	0	0	H		7.44324	0	0
0.0926198	0	0	H		0.0197102	1	1	H		14.784	0	0	H		7.70112	0	0
0.0574707	0	0	H		0.0137289	1	1	H		17.6983	1	1	H		4.61028	1	0
0.0162948	1	1	H		1.01474	1	1	H		7.62299	1	1	H		6.59899	0	0
0.00921468	1	1	H		0.3648	1	0	H		16.6782	0	1	H		6.11605	0	0
0.121486	0	0	H		0.793938	1	0	H		11.0795	0	1	H		4.62103	1	0
0.11877	0	0	H		0.102229	0	0	H		12.5036	0	0	H		5.89525	1	1
0.0149535	0	1	H		0.152598	1	0	H		12.5647	1	1	H		5.08042	0	0
0.0980922	1	1	H		0.0527139	0	0	H		19.0161	0	1	H		7.93025	0	0
0.0204384	0	0	H		2.82534	0	0	H		17.7433	1	0	H		5.46866	0	0
0.00990534	1	1	H		0.0223155	0	0	H		10.4485	1	1	H		4.52566	0	0
0.0377778	0	1	H		0.376403	1	0	H		14.2445	0	1	H		5.92969	0	0
0.0273011	0	0	H		0.548985	0	0	H		13.1065	0	1	H		4.52778	0	0
0.0364265	0	0	H		0.331569	0	0	H		11.7091	1	1	H		14.0449	0	0
0.069476	0	0	H		0.00644447	0	0	H		14.8951	1	1	H		7.00804	0	0
0.0785683	0	0	H		0.243602	0	0	H		13.0388	1	1	H		6.22309	0	0
0.0233603	0	0	H		0.0624012	0	0	H		10.9177	1	1	H		8.47982	0	0
0.00940747	0	1	H		0.397003	0	0	H		8.6985	0	1	H		10.4014	0	0
0.0310938	0	0	H		0.259911	0	0	H		10.5608	0	1	H		6.5885	0	0
0.0160686	0	0	H		0.839781	1	0	H		13.3942	0	1	H		4.92363	0	0
0.0307716	0	0	H		0.154513	0	0	H		11.0744	0	1	H		7.46974	0	0
0.0362289	0	0	H		0.441338	0	0	H		6.4016	0	1	H		7.12665	0	0
0.0207669	0	0	H		0.510033	1	1	H		10.0753	1	1	H		9.71116	0	0
0.0450514	0	0	H		0.521442	1	0	H		9.9604	1	1	H		6.485	1	0
0.052369	0	0	H		0.0422736	0	0	H		9.77985	0	0	H		6.33937	0	0
0.0933927	0	0	H		0.723418	1	0	H		6.94382	0	1	H		4.81048	0	0
0.186102	0	0	H		0.071598	1	0	H		14.7554	0	1	H		8.96055	0	1
0.106764	0	0	H		0.0684163	1	0	H		9.64672	0	0	H		7.73982	0	0
0.0047359	0	0	H		0.0145695	1	1	H		9.17476	1	1	H		4.49995	0	0
0.0359166	0	0	H		0.0366462	1	0	H		5.63916	0	0	H		12.4563	0	0
0.0362563	1	0	H		0.0377047	0	0	H		10.6836	1	1	H		5.46419	0	0
0.052336	0	0	H		0.115145	0	1	H		9.58145	0	1	H		4.69814	0	0
0.0444366	1	1	H		0.736081	0	1	H		13.002	1	1	H		4.70737	0	0
0.00901828	1	1	H		0.502931	0	1	H		10.4793	0	0	H		6.35653	0	0
0.0161758	1	0	H		0.0390991	0	0	H		10.3098	0	0	H		5.13098	0	0
0.0762796	1	0	H		0.0104723	0	1	H		8.32815	0	0	H		7.57454	0	0
0.0470893	0	0	H		0.379607	0	0	H		15.8222	0	0	H		6.90827	0	0
0.0238963	0	0	H		0.0122476	1	1	H		11.6702	1	1	H		16.3922	0	0
0.0207875	0	0	H		0.223438	0	1	H		13.5553	1	1	H		4.5118	0	0
0.0266977	0	0	H		0.0197631	0	0	H		8.99792	0	1	H		4.86661	0	0
0.0435259	0	0	H		0.0492777	1	0	H		19.4814	0	0	H		14.4214	0	0
0.0563879	0	0	H		0.0632475	1	1	H		7.87574	0	0	H		9.74653	0	0
0.0409495	0	0	H		0.347867	0	0	H		7.53862	0	0	H		8.95994	0	0
0.0734667	0	0	H		0.0320169	1	1	H		11.3643	0	0	H		9.56067	0	0
0.0404991	0	0	H		0.154237	0	0	H		14.6107	0	0	H		7.13561	0	0
0.030085	0	0	H		0.0103496	0	0	H		10.4962	0	0	H		4.97901	0	0
0.0439387	0	0	H		0.00666403	0	0	H		15.6905	0	0	H		4.95113	0	0
0.0109471	1	1	H		0.110597	1	0	H		10.6385	0	0	H		7.43145	0	0
0.0231796	1	0	H		0.152636	1	0	H		7.03266	0	0	H		12.1456	0	0
0.012294	1	0	H		0.172749	1	0	H		13.3341	0	0	H		5.31445	0	0
0.023991	1	0	H		0.0773457	0	0	H		13.5138	0	0	H		10.6967	0	1
0.0323443	1	0	H		0.0632981	1	0	H		19.7138	0	0	H		10.3935	0	0
0.0368359	1	0	H		0.0208219	0	0	H		15.8336	0	0	H		12.0565	0	0
0.010618	0	0	H		0.0172705	0	0	H		11.1609	0	0	H		7.1715	0	0
0.0631354	0	0	H		0.0407488	1	1	H		18.9629	0	1	H		6.80003	0	0
0.137825	0	0	H		0.0682712	1	0	H		15.107	0	0	H		10.1729	0	0
0.10073	0	0	H		0.015004	0	1	H		19.9101	0	0	H		5.78136	0	1
0.0799837	0	0	H		0.072153	0	0	H		10.2968	0	1	H		8.29203	0	1
0.121644	0	0	H		0.123632	0	0	H		11.4281	0	1	H		12.8532	1	1
0.139925	0	0	H		0.0870991	1	0	H		11.964	0	1	H		7.24307	0	0
6.43743e-05	0	0	H		0.186442	0	0	H		8.22999	1	1	H		14.4827	0	0
0.0224432	0	0	H		0.193608	1	0	H		15.5575	1	1	H		15.9372	0	0
0.060129	0	0	H		0.0205712	1	0	H		17.8863	1	1	H		8.39865	0	0
0.00639456	0	0	H		1.82864	0	0	H		6.91305	1	0	H		5.44388	0	0
0.100632	0	0	H		0.534659	0	0	H		14.7082	0	0	H		4.91703	0	1
0.00707296	0	0	H		0.360213	0	0	H		16.741	1	0	H		5.82133	0	0
0.00406827	0	0	H		0.0834169	1	0	H		19.8017	0	0	H		5.62367	0	0
0.0040397	0	0	H		0.241851	1	0	H		9.7871	0	0	H		5.33579	0	0
0.0102744	0	1	H		0.141527	1	0	H		11.3504	0	0	H		7.07621	0	0
0.0194253	0	0	H		0.208971	1	0	H		12.5835	0	0	H		5.98928	0	0
0.0123302	0	0	H		0.00893268	1	0	H		10.1733	0	0	H		8.34517	0	0
0.00386628	0	0	H		0.269638	0	0	H		14.4387	1	1	H		4.9788	1	0
0.0181491	0	0	H		0.197726	1	0	H		9.19338	0	0	H		6.58495	0	0
0.0303175	0	0	H		0.979549	1	1	H		6.3203	0	0	H		5.00093	0	0
0.122223	1	0	H		0.764932	1	0	H		9.03706	0	0	H		5.19388	1	1
0.114309	1	0	H		0.0304388	0	0	H		18.5392	0	0	H		8.25507	0	0
0.0809519	1	0	H		0.220475	1	0	H		6.33789	0	0	H		5.69207	0	0
0.0905352	1	0	H		0.0496509	1	1	H		14.6742	1	1	H		6.83254	0	0
0.0365709	0	0	H		0.0731367	0	0	H		13.3675	0	1	H		15.4132	0	0
0.0335872	0	0	H		0.0192191	1	0	H		12.8856	0	0	H		6.28648	0	0
0.0723018	1	0	H		0.329138	1	1	H		10.5491	1	1	H		5.17375	1	0
0.0946374	0	0	H		0.896642	1	0	H		14.1471	0	0	H		5.51464	1	0
0.0938642	1	1	H		0.0552427	0	0	H		10.66	0	0	H		6.69832	1	0
0.0767772	0	1	H		0.364506	0	0	H		9.4582	0	0	H		5.26908	1	0
0.0753979	1	0	H		0.0633188	0	0	H		6.79375	0	0	H		6.92801	0	0
0.139867	0	0	H		0.0639702	1	0	H		3.38235	0	0	H		5.13219	0	0
0.0711113	1	0	H		0.1024	0	0	H		18.836	0	0	H		7.46585	0	0
0.121727	1	0	H		0.40968	0	0	H		6.28032	0	1	H		4.68847	0	0
0.0800885	0	0	H		0.0368082	1	0	H		8.23102	0	1	H		5.56997	1	0
0.0204569	0	0	H		0.00438508	0	0	H		4.27748	0	0	H		9.97258	0	0
0.00563532	0	0	H		0.329759	0	0	H		8.58768	0	0	H		6.54801	1	0
0.0120304	0	0	H		0.190403	0	0	H		7.65401	1	1	H		13.9711	0	0
0.0233697	0	1	H		0.125533	0	0	H		10.58	1	0	H		4.82783	0	0
0.0622592	0	0	H		0.0520393	1	0	H		8.40811	1	1	H		13.7036	1	0
0.0248073	0	0	H		0.0114784	1	1	H		5.00296	1	1	H		23.2272	0	0
0.0189823	0	0	H		0.17817	0	0	H		2.53031	0	0	H		12.2791	1	0
0.00962812	0	0	H		0.120689	1	0	H		2.98422	0	0	H		5.07574	0	0
0.0617886	0	0	H		0.175869	1	0	H		3.96263	0	0	H		5.88496	0	0
0.0198178	0	0	H		0.0299689	0	0	H		7.37572	0	1	H		5.26653	0	0
0.0205256	1	1	H		0.145602	1	0	H		8.13585	0	0	H		16.4201	1	0
0.0167251	1	1	H		0.392328	0	0	H		8.52663	0	1	H		15.3197	1	0
0.00975238	0	1	H		0.177707	0	0	H		6.99945	0	0	H		9.42704	0	0
0.131447	0	0	H		0.0758506	1	0	H		7.92432	0	1	H		16.4756	0	0
0.0684731	1	0	H		0.352041	0	0	H		14.3314	0	1	H		8.87642	0	0
0.07517	0	0	H		0.364904	1	0	H		12.769	0	1	H		12.3273	0	0
0.0443981	0	1	H		0.0543605	1	0	H		14.0614	1	1	H		15.6713	0	0
0.100316	0	1	H		0.206493	0	0	H		9.85107	0	1	H		6.33266	1	0
0.0299981	0	0	H		0.0987261	0	0	H		6.81519	0	0	H		5.03885	1	0
0.086431	0	0	H		0.466696	0	1	H		11.2605	0	0	H		5.62596	0	0
0.121316	0	0	H		0.00678169	1	0	H		23.2098	0	1	H		5.30205	0	0
0.0148938	0	0	H		0.566286	0	0	H		5.41164	0	0	H		4.88765	0	0
0.0175307	0	1	H		0.132315	0	0	H		9.59286	0	0	H		6.63674	0	1
0.0285649	0	0	H		0.0177576	0	0	H		3.81594	0	1	H		11.0531	0	0
0.0368839	0	0	H		0.0508291	0	0	H		2.10287	0	0	H		5.93993	1	0
0.062218	0	0	H		0.0372583	0	0	H		3.84807	0	0	H		4.87526	1	0
0.0722824	0	0	H		0.257532	1	0	H		7.14069	0	0	H		9.617	0	0
0.0188765	0	0	H		0.650078	0	0	H		10.4157	0	0	H		13.1238	0	0
0.015418	0	0	H		0.0102285	0	0	H		17.2275	0	0	H		10.6063	1	0
0.055647	0	0	H		0.0166726	0	0	H		18.0165	0	0	H		6.82644	0	0
0.0146464	0	0	H		0.0429112	0	0	H		11.528	0	0	H		16.9217	1	0
0.0401515	0	0	H		0.0716457	0	0	H		10.3812	0	0	H		5.36439	0	1
0.000625185	0	0	H		0.322084	1	0	H		9.60106	0	0	H		6.63436	0	0
0.129605	0	0	H		0.109764	1	0	H		7.18179	0	0	H		5.6999	0	0
0.0457466	0	0	H		0.142181	1	0	H		9.58405	1	1	H		4.49781	0	0
0.0601017	0	0	H		0.0278855	0	0	H		10.3789	0	0	H		7.69913	0	0
0.0397204	0	0	H		0.0561329	1	0	H		12.3074	0	0	H		8.61363	0	0
0.0250184	0	0	H		0.152458	1	0	H		12.8548	0	0	H		5.01969	0	0
0.00468633	0	0	H		0.468624	1	1	H		6.62202	0	0	H		5.04417	0	0
0.0547664	0	0	H		0.292879	1	0	H		19.9627	0	0	H		6.28391	0	0
0.0895732	0	0	H		0.35109	0	0	H		9.25842	0	0	H		4.51901	0	0
0.0578821	0	0	H		0.108502	0	0	H		20.7823	0	0	H		15.0646	0	0
0.0616646	0	0	H		0.139592	0	0	H		14.6013	0	0	H		6.54355	1	0
0.157866	0	0	H		0.20704	0	0	H		17.5518	0	0	H		4.52207	1	0
0.144135	0	0	H		0.0141177	1	1	H		11.1865	0	0	H		11.465	0	0
0.0905079	0	0	H		0.0134912	0	1	H		15.4442	0	0	H		6.86889	0	0
0.0263431	0	0	H		0.0182743	0	1	H		22.9713	0	0	H		7.11094	1	0
0.259102	1	1	H		0.0809964	0	0	H		17.616	0	0	H		10.8661	1	0
0.0813634	0	0	H		0.204251	0	0	H		11.5818	0	0	H		5.0386	1	1
0.046917	0	0	H		0.0593531	0	0	H		14.6733	0	1	H		7.53043	1	0
0.0952023	0	0	H		0.327045	1	0	H		14.7071	0	0	H		4.65724	1	1
0.0774757	0	0	H		0.0752149	1	0	H		5.9412	0	0	H		7.00863	1	1
0.0408761	0	1	H		0.104106	1	1	H		9.24193	0	0	H		5.98183	1	0
0.00720572	0	0	H		0.00926027	0	0	H		9.42252	0	0	H		7.2432	1	0
0.0455934	0	0	H		0.0157361	0	0	H		4.92142	0	0	H		4.93815	0	0
0.00895928	0	0	H		0.0165992	1	0	H		16.0857	0	0	H		5.71513	1	0
0.02218	0	0	H		0.171303	1	0	H		6.13038	0	0	H		6.16948	1	0
0.0395353	0	0	H		0.167677	1	0	H		15.8214	0	0	H		5.75438	0	0
0.0144173	0	0	H		0.0323734	1	0	H		11.2825	0	0	H		6.1508	0	0
0.0166525	0	0	H		0.0433871	1	0	H		9.52741	0	0	H		4.72999	0	0
0.0367501	0	0	H		0.0839003	0	0	H		12.8403	0	0	H		7.00974	0	0
0.0137051	1	1	H		0.057875	0	0	H		15.8492	0	0	H		8.18336	0	0
0.190937	0	0	H		0.0588897	0	0	H		18.7242	0	0	H		4.83403	0	0
0.165285	0	0	H		0.0259725	0	1	H		8.16175	1	0	H		5.7263	0	0
0.21409	0	0	H		0.0123891	0	0	H		7.74307	0	0	H		7.51541	0	0
0.0785852	0	0	H		0.371458	1	0	H		8.10699	0	0	H		5.6122	0	0
0.0200092	0	0	H		0.141365	0	0	H		8.00939	0	0	H		8.55095	1	0
0.0454307	0	0	H		0.152925	0	0	H		17.192	0	0	H		6.80797	1	0
0.00286975	0	0	H		0.166642	0	1	H		10.163	1	0	H		4.9865	0	0
0.0862718	1	1	H		0.016863	0	0	H		6.62223	0	0	H		7.26231	0	0
0.201689	0	0	H		0.00655929	0	0	H		7.34615	0	0	H		4.4371	0	0
0.097851	0	0	H		0.0269466	0	0	H		8.43583	0	0	H		5.24284	0	0
0.169038	1	0	H		0.0318824	0	0	H		6.63704	0	0	H		12.9751	0	0
0.149325	0	0	H		0.0942201	1	0	H		14.8039	0	0	H		9.60609	0	0
0.0492457	0	0	H		0.18395	0	0	H		6.16788	0	0	H		5.34502	1	0
0.0556078	0	0	H		0.030769	0	0	H		9.82298	1	0	H		4.77716	0	0
0.0219441	0	1	H		0.0138623	0	0	H		7.07224	0	0	H		13.4158	0	0
0.097587	1	1	H		0.0288257	1	0	H		8.64371	0	0	H		5.09941	0	0
0.0581322	0	0	H		0.0233335	1	0	H		7.93968	1	0	H		9.24156	0	0
0.0322607	0	1	H		0.0302599	1	0	H		10.0038	1	0	H		4.52381	0	0
0.0453671	0	1	H		0.338863	1	0	H		6.97255	1	0	H		8.56635	0	0
0.0626526	0	1	H		0.0136883	1	0	H		6.77205	0	0	H		4.60562	0	0
0.0500029	0	1	H		0.0411236	0	0	H		7.86623	0	0	H		4.92179	0	0
0.0949704	1	1	H		0.0666858	0	0	H		11.8204	0	0	H		7.21562	0	0
0.0153259	0	0	H		0.110884	0	0	H		13.8489	0	0	H		5.77159	1	0
0.00712096	0	0	H		0.0862088	1	1	H		16.2503	0	0	H		6.45329	0	0
0.0271818	0	0	H		0.0370986	1	0	H		8.70452	1	0	H		7.13803	1	0
0.0660399	0	0	H		0.0623474	0	0	H		12.1502	1	0	H		9.24081	0	0
0.019488	0	0	H		0.278557	0	0	H		15.3493	1	0	H		9.16735	0	0
0.0119735	0	0	H		0.265499	0	1	H		16.6839	1	0	H		9.91145	0	0
0.0266072	1	1	H		0.0709901	0	0	H		7.67643	0	0	H		17.247	1	0
0.0586134	1	1	H		0.00818955	0	0	H		12.0835	0	0	H		12.2111	1	0
0.0871256	1	1	H		0.013214	0	0	H		5.56048	0	0	H		6.39481	0	0
0.101489	1	1	H		0.0200685	0	0	H		7.18389	1	0	H		5.89634	1	0
0.0200993	1	0	H		0.18768	0	0	H		9.92926	1	0	H		8.85874	0	0
0.00421093	0	0	H		0.010484	0	0	H		4.63425	1	0	H		8.00645	0	0
0.0122445	0	0	H		0.0749641	0	0	H		8.2101	1	0	H		6.80306	1	0
0.00187335	0	0	H		0.0970108	1	0	H		13.232	1	0	H		7.95163	0	0
0.0745095	0	0	H		0.186457	0	0	H		7.38047	0	0	H		4.63953	0	0
0.0594433	0	0	H		0.0943435	0	0	H		8.18234	0	0	H		5.50099	1	0
0.0464732	0	0	H		0.868573	1	0	H		8.61165	0	0	H		5.02602	0	0
0.045204	0	0	H		0.938424	1	1	H		13.3083	1	0	H		4.57923	1	0
0.0291382	0	0	H		0.0879894	0	0	H		5.14994	0	0	H		9.68287	0	0
0.00527129	0	0	H		0.134813	0	0	H		10.9478	1	0	H		7.40514	1	0
0.025921	1	0	H		0.367623	1	0	H		13.9699	1	0	H		8.45389	0	0
0.00419428	1	0	H		0.131588	0	1	H		9.06684	0	0	H		9.90223	1	0
0.00493513	1	0	H		0.0890319	0	0	H		7.49194	0	0	H		11.4117	0	0
0.115495	0	0	H		1.32505	0	0	H		4.39194	0	0	H		8.495	0	0
0.0967231	0	0	H		0.0888373	0	0	H		7.0853	0	0	H		9.00159	1	0
0.155044	1	1	H		0.0935219	0	0	H		10.084	0	0	H		5.13649	1	0
0.0952617	0	0	H		0.0378213	1	0	H		5.81124	0	0	H		7.64	0	0
0.0985502	0	0	H		0.293646	1	1	H		6.82222	0	0	H		5.5443	0	1
0.0674745	0	0	H		0.637927	0	0	H		7.56448	0	0	H		6.85892	1	0
0.0609408	0	0	H		0.0367657	0	0	H		16.3187	0	0	H		11.6605	0	0
0.0987337	1	0	H		0.00318917	1	0	H		9.31385	0	0	H		7.35584	0	0
0.00840979	1	0	H		0.788051	0	0	H		12.1545	1	0	H		5.00312	1	1
0.0648525	1	0	H		0.029956	0	0	H		9.31299	1	0	H		7.37215	0	0
0.0531427	0	0	H		0.00978627	1	0	H		16.022	1	1	H		5.79823	1	1
0.00682063	0	0	H		0.289805	0	0	H		12.33	1	0	H		9.78825	0	0
0.110371	0	1	H		0.0200752	1	0	H		8.48658	1	1	H		8.07533	0	0
0.0923168	0	0	H		0.29401	1	0	H		12.5354	0	0	H		8.01132	0	0
0.068753	0	0	H		0.0247718	1	1	H		10.5833	0	1	H		8.41135	0	0
0.129028	1	0	H		0.250877	0	0	H		7.53775	0	1	H		5.3938	0	0
0.0626423	0	0	H		0.368756	0	0	H		12.3472	0	0	H		5.84003	1	0
0.056936	0	1	H		0.135439	0	0	H		9.6059	0	0	H		6.24559	0	0
0.0286836	0	0	H		0.0430291	0	0	H		17.0861	0	0	H		6.08214	0	0
0.0638995	0	0	H		0.235318	0	0	H		12.6958	0	0	H		5.40145	1	0
0.0867504	0	0	H		0.347441	0	0	H		11.8031	1	1	H		4.45083	0	0
0.038458	0	0	H		0.00710499	1	1	H		7.77767	0	0	H		4.53198	0	0
0.0156141	0	0	H		0.321753	1	0	H		12.5211	0	0	H		4.73551	0	0
0.101695	0	0	H		0.613774	1	1	H		12.4194	0	0	H		12.2165	0	0
0.24129	1	1	H		0.0393389	0	0	H		13.0612	0	0	H		7.31972	0	0
0.200053	0	0	H		0.169629	0	0	H		14.2922	0	0	H		7.42667	1	0
0.226424	1	0	H		0.093535	1	1	H		14.5388	0	0	H		4.95221	0	0
0.170059	0	0	H		0.0965111	0	1	H		12.621	0	0	H		4.77642	0	0
0.0989175	0	0	H		0.101993	0	0	H		9.61923	0	0	H		4.83021	0	0
0.156108	0	0	H		0.0213508	0	0	H		13.2334	0	0	H		5.59154	1	0
0.0712703	1	1	H		0.0202689	0	0	H		7.68146	0	0	H		7.5811	0	0
0.126513	1	0	H		0.0505121	0	0	H		9.69349	0	0	H		12.1539	0	0
0.0425673	0	0	H		0.0347401	0	0	H		12.2937	0	0	H		8.93606	0	1
0.0273879	0	0	H		0.0790379	0	0	H		8.69528	1	0	H		5.09186	0	0
0.0270446	0	0	H		0.0120976	0	0	H		12.281	1	0	H		6.25736	1	0
0.0609312	0	0	H		0.117124	0	0	H		7.15604	1	0	H		5.72486	0	0
0.0152705	0	0	H		1.16887	1	0	H		17.4255	1	0	H		8.20012	0	0
0.0843966	0	0	H		0.232905	1	0	H		16.8803	1	0	H		8.187	0	0
0.0553777	0	1	H		0.15487	1	0	H		23.89	1	0	H		5.12534	1	0
0.0202297	0	1	H		0.348308	0	0	H		19.1697	1	0	H		4.83271	0	0
0.0596993	1	1	H		0.849599	0	0	H		16.5323	0	0	H		5.76099	0	0
0.025394	0	0	H		0.276503	1	1	H		12.7151	0	0	H		18.7315	0	0
0.0120413	0	0	H		0.060417	1	1	H		24.7961	0	0	H		10.8444	0	0
0.0480182	0	0	H		0.284088	0	0	H		18.6816	0	0	H		11.5279	0	0
0.0531433	0	0	H		0.142383	1	0	H		11.1357	0	0	H		4.5126	0	0
0.0180858	0	0	H		0.204275	0	0	H		18.0266	0	0	H		4.51078	0	0
0.0282665	0	0	H		0.0307754	0	0	H		10.2124	0	0	H		9.7834	0	0
0.0578738	0	1	H		0.058355	0	0	H		19.3626	0	0	H		5.64047	0	0
0.0726058	0	0	H		0.0569591	0	0	H		18.9131	0	0	H		5.35465	0	0
0.0643637	0	0	H		0.00426776	0	0	H		21.371	0	1	H		7.23748	1	1
0.0733782	0	0	H		0.0398314	0	0	H		11.5988	1	1	H		8.87223	0	0
0.0146625	1	1	H		0.0152765	1	0	H		11.7242	0	0	H		5.4838	1	0
0.0019301	0	0	H		0.0209277	1	1	H		9.74907	1	1	H		5.65966	0	0
0.0258644	0	0	H		0.0363943	1	1	H		16.251	0	0	H		7.30307	0	0
0.00236359	0	0	H		1.15425	0	1	H		17.0562	0	0	H		6.46755	0	0
0.05055	0	0	H		0.238096	0	1	H		9.55698	0	0	H		5.08892	0	0
0.0461025	1	0	H		0.00999352	0	0	H		20.4162	0	0	H		5.39024	0	0
0.175823	0	1	H		0.0737866	0	0	H		10.9053	0	0	H		4.83391	0	0
0.114809	0	0	H		0.0163573	1	0	H		16.999	0	0	H		7.75373	0	0
0.07723	0	0	H		0.171995	1	0	H		20.3026	0	0	H		8.50027	0	0
0.0544217	0	0	H		0.165641	1	0	H		20.9176	0	0	H		5.39181	0	0
0.0142376	0	0	H		0.0114843	0	0	H		20.8373	0	1	H		9.10745	1	0
0.0615905	1	1	H		0.939494	1	1	H		21.9517	0	0	H		7.13487	0	0
0.0582639	1	1	H		0.0360181	1	0	H		9.72071	0	0	H		12.8241	1	0
0.0066242	0	0	H		0.175044	1	0	H		3.83865	0	0	H		4.85097	1	1
0.01295	0	0	H		0.0305958	0	0	H		4.87788	0	0	H		8.39999	0	0
0.0122326	0	0	H		0.235641	0	0	H		3.81304	0	0	H		4.47625	1	0
0.0399506	0	0	H		0.0362029	1	0	H		1.0349	0	0	H		5.49081	0	0
0.0558859	1	1	H		0.0597026	1	0	H		2.18072	0	0	H		6.88154	0	0
0.200073	1	1	H		0.0310265	1	0	H		4.8349	0	0	H		4.47267	1	0
0.01257	0	0	H		0.039511	1	0	H		3.21276	1	1	H		10.2968	0	0
0.138539	0	0	H		0.234632	0	0	H		6.79161	0	0	H		6.60838	0	0
0.0742336	0	0	H		0.0117575	1	0	H		3.40439	0	0	H		8.43612	0	0
0.0137899	0	0	H		0.0154545	0	0	H		11.5347	0	0	H		11.8746	0	0
0.0187574	0	0	H		0.0121635	0	0	H		9.25988	0	0	H		4.74761	0	1
0.145164	0	0	H		0.0204508	1	1	H		14.4557	0	0	H		6.55906	0	0
0.0285939	0	0	H		0.0906176	1	0	H		12.6934	0	0	H		5.3872	0	0
0.0640917	0	0	H		0.221962	1	1	H		12.6929	0	1	H		4.91429	0	0
0.0310921	0	0	H		0.366201	1	1	H		6.55911	0	0	H		6.18302	0	0
0.00630943	0	0	H		0.0747098	1	1	H		8.1681	1	0	H		4.63841	1	0
0.0661606	1	1	H		0.312949	1	1	H		14.5188	0	0	H		8.75184	0	0
0.0604813	1	1	H		0.106219	0	1	H		5.60134	1	0	H		13.4656	0	0
0.0255291	0	0	H		0.0201957	1	0	H		7.39598	0	0	H		6.16557	0	0
0.0632575	0	0	H		0.108504	1	1	H		20.942	0	0	H		6.27269	0	0
0.098623	0	0	H		0.0122752	0	0	H		6.65216	0	0	H		5.06299	1	0
0.0630937	1	1	H		0.112678	0	1	H		17.8112	0	0	H		7.761	0	0
0.0624251	0	0	H		0.199099	0	0	H		11.6278	0	0	H		5.08279	0	0
0.0155167	1	0	H		0.00496925	0	0	H		6.66217	0	0	H		4.6803	0	0
0.010869	0	0	H		0.443505	1	0	H		9.2686	0	0	H		6.38089	1	0
0.0374886	0	0	H		0.0488618	1	0	H		12.7342	0	0	H		4.78888	0	0
0.0465682	0	0	H		0.0248068	1	0	H		17.1768	1	0	H		8.97481	1	0
0.0440536	1	0	H		0.0265994	1	1	H		8.98085	0	0	H		15.6756	1	0
0.00296209	0	0	H		0.182556	1	1	H		18.5611	0	1	H		7.74987	0	0
0.0223843	1	1	H		0.0521917	0	0	H		14.4593	0	0	H		11.0747	0	0
0.0567911	0	0	H		0.0531054	1	1	H		13.6339	0	0	H		11.7683	1	0
0.0147837	1	0	H		0.0461263	0	0	H		17.986	0	0	H		10.36	0	0
0.0115472	0	0	H		0.1687	1	1	H		14.9798	0	0	H		5.15241	0	0
0.00641388	0	0	H		0.0370189	0	0	H		7.79871	1	0	H		15.3457	0	0
0.00661158	1	0	H		0.0385432	1	0	H		14.6379	0	0	H		18.0412	1	0
0.0165784	0	0	H		0.0152531	0	1	H		10.8498	1	0	H		11.3787	0	0
0.00269839	0	0	H		0.00453275	1	0	H		16.6368	1	0	H		5.56982	0	0
0.0120482	1	0	H		0.0391695	0	0	H		14.5174	0	0	H		5.81113	0	0
0.0138025	1	1	H		0.00406791	0	0	H		17.2617	0	0	H		4.47495	1	0
0.0265528	0	1	H		0.018529	1	0	H		13.924	0	0	H		5.80963	1	0
0.0425466	0	0	H		0.0673994	1	0	H		14.2067	0	0	H		6.35169	0	1
0.0107084	1	1	H		0.291621	1	1	H		7.09447	0	0	H		7.19092	0	0
0.120284	1	1	H		0.0276887	1	0	H		13.0862	0	0	H		4.88294	0	0
0.0231365	0	0	H		0.0986107	1	0	H		18.0025	0	0	H		8.73116	0	0
0.0347646	0	0	H		0.05655	0	0	H		6.51625	0	0	H		11.9346	0	1
0.0531307	0	0	H		0.0425436	1	0	H		12.6628	0	0	H		7.37987	1	0
0.0790364	1	0	H		0.10729	1	1	H		9.10624	0	0	H		6.6488	0	1
0.110341	0	0	H		0.0284101	0	0	H		7.59276	1	1	H		7.20134	1	1
0.0784725	0	0	H		0.0345659	0	1	H		13.1787	0	0	H		6.60442	0	1
0.060689	0	0	H		1.26416	1	0	H		14.0755	0	0	H		4.8659	0	1
0.0644487	1	1	H		0.0546893	1	0	H		16.95	0	0	H		5.11414	0	0
0.00528314	0	0	H		0.617723	0	1	H		14.736	0	0	H		4.80866	0	0
0.00487928	0	0	H		0.450358	1	0	H		16.9192	0	0	H		5.04189	0	0
0.0454782	0	0	H		0.0115994	1	1	H		19.113	0	0	H		5.84707	0	0
0.0929454	0	0	H		0.0103086	1	1	H		7.60806	0	0	H		6.62066	0	1
0.058202	0	0	H		0.0295623	0	0	H		13.5897	0	0	H		9.48547	0	0
0.172904	0	1	H		0.265345	1	0	H		7.2919	0	1	H		34.5855	1	1
0.194032	0	0	H		0.0299141	1	0	H		6.24316	0	0	H		5.31376	0	0
0.116894	0	0	H		0.00708298	0	0	H		13.596	1	0	H		13.7364	0	0
0.0063154	0	0	H		0.0159495	1	0	H		11.8365	1	0	H		6.68539	0	0
0.0879074	0	0	H		0.00258827	1	0	H		9.86138	0	0	H		10.8578	1	0
0.0852025	0	0	H		0.11844	1	0	H		6.18931	0	0	H		4.84167	0	0
0.14303	0	0	H		0.130155	0	1	H		18.6209	0	0	H		10.6221	0	0
0.0121039	0	0	H		0.183582	0	0	H		6.3162	0	0	H		4.77412	0	0
0.0347472	0	0	H		0.0569907	1	0	H		9.66557	0	0	H		17.4416	1	1
0.0787393	0	0	H		0.0585064	1	0	H		6.55274	0	0	H		12.0134	0	1
0.0846978	0	0	H		0.0894924	1	1	H		13.5315	0	1	H		4.7489	0	0
0.000774155	1	1	H		0.0388134	0	0	H		10.2153	0	0	H		9.15529	1	0
0.0274093	0	0	H		0.139808	0	0	H		13.4248	0	0	H		11.0282	0	0
0.00638301	0	0	H		0.0947675	0	0	H		6.88582	0	0	H		5.05897	0	0
0.0858349	0	0	H		0.0156816	1	0	H		9.70587	0	0	H		9.33574	0	0
0.0555996	0	0	H		0.0330969	1	0	H		7.92008	1	0	H		9.62936	1	0
0.0534529	0	0	H		0.122675	1	0	H		5.8384	1	0	H		5.81813	0	0
0.0340099	0	0	H		0.0511643	1	0	H		7.15634	1	1	H		4.81952	1	0
0.0240662	0	1	H		0.0158025	1	0	H		8.42493	1	1	H		5.85996	1	0
0.0721347	0	1	H		0.0106811	0	0	H		6.99269	0	1	H		6.6319	0	0
0.0293729	1	1	H		0.0242576	0	0	H		4.12086	0	0	H		10.6952	0	0
0.0354853	0	0	H		0.00937857	1	0	H		7.46498	1	1	H		5.41776	0	1
0.0476243	0	0	H		0.167607	0	0	H		3.75168	0	1	H		10.6693	0	0
0.0323586	0	0	H		0.483298	0	0	H		6.86345	0	0	H		7.29217	0	0
0.00742916	0	0	H		0.464297	0	0	H		5.3769	0	0	H		9.47428	0	0
0.034085	0	0	H		0.0245583	0	0	H		4.69697	0	0	H		5.67176	1	1
0.0375972	0	0	H		0.13488	1	1	H		3.62424	0	0	H		13.0459	0	0
0.0264525	0	0	H		0.934428	0	0	H		5.30565	0	0	H		9.96279	0	0
0.10493	1	0	H		0.0307485	1	1	H		5.21218	0	0	H		8.86435	0	0
0.0359697	0	0	H		0.34696	0	0	H		5.12878	1	1	H		6.53656	0	0
0.0640819	0	0	H		0.496273	1	0	H		4.46386	1	1	H		9.56874	0	0
0.0776477	1	1	H		0.0892752	0	1	H		5.78218	0	0	H		5.39805	0	0
0.120859	0	0	H		0.550203	1	0	H		11.6047	0	0	H		4.93399	0	0
0.104271	0	0	H		0.0880577	0	0	H		4.46552	0	0	H		7.94681	0	0
0.0322806	1	0	H		0.0618336	0	1	H		8.31245	0	0	H		8.27985	0	0
0.0474492	1	0	H		0.0164788	0	0	H		7.0625	1	1	H		6.93098	0	0
0.0393778	1	0	H		0.0253159	1	0	H		9.0522	0	0	H		4.6593	1	1
0.164257	1	0	H		0.0589738	0	1	H		6.01015	1	0	H		6.51116	0	0
0.0941005	1	0	H		0.0130082	1	0	H		16.0028	0	0	H		4.51008	0	0
0.0366734	1	0	H		0.0201355	0	0	H		11.7921	1	0	H		6.52404	1	0
0.0465736	1	0	H		0.817981	0	0	H		12.1976	0	0	H		6.38197	0	0
0.0269798	0	0	H		0.0204755	1	0	H		10.5568	0	0	H		6.01358	0	1
0.0505041	0	0	H		0.0240055	1	0	H		7.34723	1	0	H		4.92171	0	0
0.0604497	0	0	H		0.280534	0	1	H		15.4233	1	1	H		6.03042	0	0
0.0649591	1	0	H		0.0557149	1	0	H		19.825	1	0	H		7.3057	0	0
0.0701098	0	0	H		0.87278	0	1	H		18.2847	1	0	H		4.84919	1	0
0.0294014	0	0	H		0.0622457	1	1	H		20.0899	0	0	H		5.31578	1	0
0.0785003	0	0	H		0.0710711	0	0	H		13.242	0	0	H		7.29135	0	0
0.0422413	0	0	H		0.0850954	1	0	H		7.05759	0	0	H		6.59037	1	0
0.0207548	0	0	H		0.00766011	0	0	H		15.3557	0	0	H		9.78949	0	0
0.0497616	0	0	H		0.139223	1	1	H		12.9585	0	0	H		8.04644	0	0
0.0292955	0	0	H		0.00601573	0	0	H		11.6489	0	0	H		8.31673	1	1
0.0197876	0	0	H		0.0253566	1	0	H		22.2096	0	0	H		7.21077	0	0
0.0291013	0	0	H		0.0369842	0	0	H		22.3522	0	0	H		6.14022	0	0
0.0203629	0	0	H		0.00512927	1	0	H		22.5074	0	0	H		7.43907	0	1
0.0160523	0	0	H		0.230645	1	0	H		15.9951	0	0	H		8.3921	0	0
0.000798071	0	0	H		0.179595	0	0	H		20.2125	0	0	H		16.6561	0	0
0.0655918	1	0	H		0.130629	0	0	H		20.3264	0	0	H		18.3233	0	0
0.0292237	0	0	H		0.0867092	1	0	H		9.3541	0	0	H		5.49181	0	0
0.0125964	1	0	H		0.113966	1	0	H		9.28724	0	0	H		7.95246	0	0
0.0547306	1	0	H		0.131204	1	0	H		21.5652	0	0	H		4.45133	0	0
0.0190567	0	0	H		0.569015	0	0	H		21.4719	0	0	H		5.34247	0	0
0.0882977	1	1	H		0.114068	0	0	H		15.9878	0	0	H		8.21976	1	1
0.0310958	0	1	H		0.0503843	0	0	H		19.7024	0	0	H		4.97927	0	1
0.037733	0	1	H		0.240112	0	0	H		6.19482	0	0	H		6.01638	0	0
0.0312883	0	0	H		0.0101237	1	0	H		23.0485	0	0	H		5.49409	1	1
0.0423642	0	0	H		0.617463	0	0	H		21.2795	0	0	H		6.70502	0	0
0.0528222	0	0	H		0.0288225	0	0	H		8.12948	0	0	H		5.94021	0	0
0.0925261	0	0	H		0.017423	0	0	H		10.6557	0	0	H		9.71443	0	1
0.0365518	1	0	H		0.0524717	0	0	H		19.5368	0	1	H		6.27648	0	0
0.0206798	1	0	H		0.072872	1	0	H		9.09594	1	0	H		7.342	0	0
0.0251445	0	0	H		0.18624	0	0	H		21.203	0	0	H		9.20882	1	1
0.0146301	0	0	H		0.247249	1	0	H		20.2852	0	0	H		10.8216	1	0
0.0154006	1	1	H		0.111506	0	0	H		8.40586	0	0	H		7.69505	0	1
0.0132715	0	0	H		0.38326	0	0	H		17.8229	0	0	H		5.32973	0	0
0.0170812	0	0	H		0.261058	0	0	H		23.5937	0	0	H		7.29826	1	0
0.00653407	0	0	H		0.120426	0	0	H		15.2489	0	0	H		8.05407	0	1
0.00657355	0	0	H		0.0411339	0	0	H		11.9877	0	0	H		7.30545	1	1
0.0240408	0	0	H		0.0853768	0	0	H		14.6729	0	0	H		8.19904	1	0
0.0138895	0	0	H		0.0579017	1	0	H		10.9436	0	0	H		5.29423	0	0
0.0194613	0	1	H		0.0990101	0	0	H		9.20554	0	0	H		7.21972	0	1
0.0327962	0	0	H		0.129466	1	0	H		9.12665	1	0	H		5.84665	0	0
0.0288065	0	0	H		0.0573463	0	0	H		7.15961	1	0	H		4.94515	1	1
0.0235464	0	0	H		0.0194844	0	0	H		11.6876	1	0	H		8.5117	1	1
0.0286629	0	0	H		0.121962	0	0	H		13.0023	1	0	H		7.16242	0	1
0.0507821	0	0	H		0.0445856	0	0	H		12.7859	1	1	H		6.55546	0	0
0.103134	0	0	H		0.114157	0	0	H		4.04629	0	0	H		4.77265	0	0
0.111609	0	0	H		0.0667335	0	0	H		12.9911	0	0	H		4.51029	1	1
0.0448903	0	0	H		0.101018	0	0	H		3.16985	0	1	H		4.70131	0	0
0.0489525	0	0	H		0.107267	0	0	H		4.41062	0	0	H		5.37255	0	0
0.0548579	0	0	H		0.432041	0	0	H		13.3495	0	1	H		4.85087	0	0
0.0364382	0	0	H		0.735494	0	0	H		14.1544	0	0	H		5.9519	0	0
0.0527783	0	0	H		0.108417	0	0	H		12.2241	0	0	H		4.8497	1	1
0.15525	0	0	H		0.106422	1	0	H		18.468	0	0	H		10.6629	0	0
0.0588841	0	0	H		0.0457544	1	0	H		14.6498	0	0	H		14.7798	0	0
0.0462857	0	1	H		0.222418	0	0	H		21.9942	1	1	H		9.40649	1	1
0.183466	0	0	H		0.0356839	0	0	H		14.182	0	0	H		12.5401	1	1
0.109328	0	0	H		0.572416	1	0	H		13.1269	0	0	H		5.74017	1	1
0.0895504	0	0	H		0.275816	1	0	H		14.9415	0	0	H		8.82721	0	0
0.0415221	0	0	H		0.303731	1	1	H		20.3181	0	0	H		4.82916	0	0
0.0898075	0	0	H		0.194477	0	0	H		13.855	0	0	H		5.45745	0	0
0.122217	0	0	H		0.079944	1	0	H		19.6729	0	1	H		5.3196	0	0
0.1242	0	0	H		0.310391	0	0	H		13.8053	0	0	H		6.38545	1	0
0.0297222	0	0	H		0.0837484	0	0	H		8.83877	0	0	H		10.4356	1	0
0.0530609	0	0	H		0.0832877	0	0	H		10.9193	0	0	H		7.54972	0	0
0.0493012	0	0	H		0.12565	0	0	H		10.8312	0	0	H		8.57295	1	0
0.0324939	0	1	H		0.308386	0	0	H		8.02827	0	0	H		5.06753	0	1
0.0520242	0	0	H		0.049723	1	0	H		16.1125	0	0	H		5.86828	0	0
0.0404792	0	0	H		0.0150549	1	0	H		17.3761	0	0	H		7.15406	0	1
0.0312718	0	0	H		0.0230867	0	0	H		14.7053	0	0	H		10.0739	0	0
0.0393526	0	0	H		0.123783	1	0	H		7.36859	0	0	H		11.5938	1	1
0.155613	0	0	H		0.342417	0	0	H		7.96612	0	0	H		10.7994	1	0
0.0631174	0	0	H		0.0497902	0	0	H		16.7005	0	0	H		6.12622	0	0
0.00767968	0	0	H		0.186875	0	0	H		6.02807	0	0	H		5.53124	0	0
0.0355918	1	0	H		0.266412	0	1	H		5.42924	0	0	H		7.17199	0	0
0.094964	0	0	H		0.0161184	1	0	H		4.89986	1	0	H		6.0469	1	0
0.0174392	1	1	H		0.0782752	0	0	H		13.0256	1	0	H		9.51023	0	0
0.0697405	0	0	H		0.11015	0	0	H		11.8509	0	0	H		5.29285	1	1
0.159912	1	0	H		0.0221966	0	0	H		10.7077	0	1	H		7.496	0	0
0.0333603	0	0	H		0.115234	0	0	H		10.2486	1	0	H		6.58553	0	0
0.0104327	0	0	H		0.0211342	1	0	H		9.68675	0	0	H		5.63126	0	0
0.0710756	0	0	H		0.0137578	0	1	H		9.07434	1	0	H		8.41533	0	0
0.0243461	0	0	H		0.00769297	0	1	H		10.8652	1	0	H		6.73867	0	0
0.0293086	0	0	H		0.00783493	1	1	H		9.81402	0	0	H		9.19068	0	0
0.0139139	0	0	H		0.00793732	0	1	H		7.36159	0	0	H		9.40177	0	0
0.0757713	0	0	H		0.0127583	1	1	H		12.8054	0	0	H		5.75201	0	1
0.0337224	0	0	H		0.135627	0	1	H		7.90312	0	0	H		4.76388	0	0
0.0476172	0	1	H		0.30326	0	1	H		7.77902	0	0	H		9.16417	0	0
0.0898551	0	1	H		1.5274	0	1	H		5.21188	0	0	H		5.56984	0	0
0.00670726	0	0	H		0.00788054	0	1	H		7.56651	0	0	H		11.1122	0	0
0.0161553	0	0	H		0.589398	1	0	H		7.20787	0	0	H		7.84329	0	0
0.00801732	0	0	H		0.00699525	1	1	H		10.9403	0	0	H		6.64125	0	0
0.0162329	0	0	H		0.0286215	0	1	H		9.16624	0	0	H		7.46312	0	0
0.0142298	0	0	H		0.00867743	0	1	H		13.6498	1	1	H		7.53576	1	1
0.0153449	0	0	H		0.0113906	1	1	H		5.86471	1	0	H		6.11257	0	0
0.0379499	1	0	H		0.0232379	0	0	H		10.0179	1	1	H		4.95363	0	1
0.0098426	1	0	H		0.0274671	0	1	H		6.05268	0	0	H		8.15984	0	0
0.0361448	1	0	H		0.015763	1	1	H		10.0946	1	0	H		11.5392	0	0
0.0642041	1	0	H		0.0442725	1	1	H		8.72831	1	0	H		5.1464	0	0
0.035757	0	0	H		0.031324	0	1	H		9.40487	1	0	H		7.26458	1	0
0.069218	0	0	H		0.0261421	0	1	H		6.5814	0	0	H		6.92093	1	0
0.0129319	0	0	H		0.0281538	0	1	H		8.25271	1	0	H		5.20129	0	0
0.0167218	0	0	H		0.506897	1	1	H		8.60273	1	1	H		4.76893	0	0
0.0708297	1	1	H		0.0672239	0	0	H		9.8125	0	1	H		5.92504	1	1
0.0366921	0	0	H		0.364442	0	0	H		4.60909	0	0	H		5.37535	0	0
0.0115301	0	0	H		0.0464292	1	1	H		10.2361	0	0	H		5.35979	0	0
0.00959579	0	0	H		0.344819	0	1	H		4.76705	0	0	H		6.92488	0	0
0.0066314	0	0	H		0.909863	0	1	H		8.91452	0	0	H		7.61167	1	1
0.00341422	0	0	H		0.373523	1	0	H		8.389	0	0	H		7.15888	0	0
0.0541128	0	0	H		0.00261168	0	0	H		5.65479	0	0	H		4.89307	0	1
0.00983855	0	0	H		0.019062	0	0	H		3.99098	0	0	H		18.2352	0	0
0.00872726	0	0	H		0.138877	0	1	H		3.01006	0	0	H		12.3741	0	0
0.00182466	0	0	H		0.132196	0	1	H		3.37573	0	0	H		6.80279	0	0
0.143215	0	1	H		0.0926639	0	0	H		3.93703	0	0	H		18.4257	0	0
0.164242	0	0	H		0.198452	0	1	H		5.58276	1	1	H		5.80026	0	0
0.14747	0	0	H		0.0165699	0	1	H		4.39754	0	1	H		4.43645	0	0
0.162832	0	0	H		0.23706	1	0	H		5.89138	0	0	H		24.9323	0	0
0.0292922	0	0	H		0.108291	0	0	H		3.90947	0	0	H		10.879	0	0
0.0456467	0	0	H		0.028132	0	0	H		7.97337	0	0	H		6.5747	0	0
0.0184885	0	0	H		0.20316	0	0	H		6.40195	0	1	H		13.5149	0	0
0.0394868	0	0	H		0.102806	1	0	H		10.0667	0	0	H		5.19948	0	0
0.0539574	0	0	H		0.506074	0	1	H		6.06871	0	0	H		5.56383	0	0
0.0198272	0	1	H		0.188716	0	0	H		8.79882	0	0	H		10.0855	0	0
0.0203859	0	0	H		0.744695	0	1	H		10.8259	0	0	H		11.3576	0	0
0.111157	0	1	H		0.00479771	1	0	H		4.91312	0	0	H		5.27655	0	0
0.0326654	0	0	H		0.429607	1	0	H		8.62907	0	0	H		15.9009	0	0
0.0293083	0	0	H		0.0305253	0	0	H		8.85445	0	0	H		12.4237	0	0
0.0298375	0	0	H		0.0850736	0	0	H		4.59532	0	0	H		5.49994	0	0
0.0471156	0	0	H		0.348386	0	1	H		7.01631	0	0	H		6.84942	0	0
0.0407808	1	0	H		0.177051	0	0	H		5.70309	0	0	H		14.0993	0	0
0.0864771	1	0	H		0.692229	0	0	H		8.94944	0	0	H		4.94058	1	0
0.0490186	0	0	H		0.0112787	1	1	H		6.47665	0	0	H		11.9269	0	0
0.0124617	1	0	H		0.0496962	0	0	H		7.57538	0	0	H		5.34114	0	0
0.0090036	0	0	H		0.226968	0	0	H		11.5477	1	0	H		15.269	1	0
0.0442492	1	1	H		0.0286419	0	0	H		7.41466	0	0	H		14.476	0	0
0.0408465	0	1	H		0.351591	0	1	H		7.52907	1	0	H		11.5653	0	0
0.0583092	0	0	H		0.422785	1	0	H		8.52996	1	0	H		12.0815	0	0
0.140088	0	0	H		0.116077	1	0	H		10.244	0	1	H		6.4232	0	0
0.09318	0	0	H		0.0394725	0	0	H		12.1178	0	0	H		5.60321	0	0
0.112678	0	0	H		0.0273116	1	1	H		5.88665	1	1	H		5.43784	0	0
0.11702	0	0	H		0.00376814	0	0	H		8.26745	0	1	H		4.62696	0	0
0.0448692	0	0	H		0.0236726	1	0	H		16.4423	0	1	H		9.83906	1	0
0.0250414	0	0	H		0.00541783	0	0	H		11.707	0	0	H		8.36856	0	0
0.0964686	0	0	H		0.139302	1	0	H		14.6344	0	0	H		4.75238	0	0
0.025543	0	0	H		0.0100106	0	0	H		14.4306	0	0	H		5.36023	1	0
0.0178842	0	0	H		0.0294221	0	0	H		14.7532	0	0	H		8.07676	0	1
0.0311735	0	0	H		0.0109477	1	1	H		9.44712	0	0	H		4.58331	0	0
0.00928719	0	0	H		0.0531245	0	1	H		7.69796	0	0	H		4.76616	0	0
0.0260831	0	0	H		0.0617808	0	0	H		11.021	0	0	H		7.54005	0	0
0.0046269	0	0	H		0.0107562	0	1	H		10.7441	0	0	H		4.99463	1	0
0.0548352	0	0	H		0.182273	0	0	H		10.0686	0	1	H		4.72166	0	0
0.0371992	0	0	H		0.263552	0	0	H		9.37599	0	1	H		5.37158	0	0
0.0827978	0	0	H		0.264408	0	0	H		9.08538	1	0	H		4.58656	0	0
0.067318	1	1	H		0.0482001	0	0	H		9.38414	0	0	H		5.55822	0	0
0.114842	0	0	H		0.277915	1	1	H		13.8055	1	0	H		5.17683	0	0
0.107408	0	0	H		0.17364	1	0	H		5.55553	0	0	H		11.8296	0	0
0.106593	0	0	H		0.0749773	1	1	H		11.228	0	0	H		5.25334	0	0
0.0949811	0	0	H		0.0362482	1	1	H		5.22354	0	0	H		7.7902	0	0
0.130257	0	0	H		0.0743059	0	1	H		12.9338	0	0	H		5.56004	0	0
0.0177078	0	0	H		0.205581	0	0	H		10.4337	0	0	H		20.2685	0	0
0.0976491	0	1	H		0.108042	0	0	H		8.20275	0	0	H		5.86125	0	0
0.0195336	0	0	H		0.0164831	0	0	H		14.8977	0	0	H		20.4985	1	1
0.0135009	0	0	H		0.0751699	1	0	H		10.8822	0	0	H		11.7171	0	0
0.0389414	0	0	H		0.210956	0	0	H		3.54055	0	0	H		27.4054	0	0
0.0112316	0	0	H		0.0777427	0	1	H		2.57952	0	0	H		12.4643	0	1
0.123443	0	0	H		0.00586458	0	0	H		4.72793	0	0	H		16.4673	1	0
0.0398417	0	0	H		0.061333	1	0	H		6.58751	0	0	H		10.1528	0	0
0.0530022	0	0	H		0.0647612	1	0	H		8.30563	0	0	H		11.3573	0	1
0.0655375	0	0	H		0.164326	0	0	H		5.66375	0	0	H		6.10393	0	0
0.0737722	1	1	H		0.0502991	0	0	H		7.7132	0	0	H		6.91504	0	0
0.0117944	0	1	H		0.0597907	0	0	H		6.48436	0	0	H		6.5893	0	0
0.0289651	0	0	H		0.0571045	0	0	H		6.55238	0	0	H		5.73602	1	1
0.0741475	0	0	H		0.0494643	0	1	H		5.90236	0	0	H		6.72545	0	0
0.00952425	0	0	H		0.223391	1	0	H		9.79355	1	0	H		4.63282	1	1
0.00648839	1	0	H		0.0253432	0	0	H		16.8717	0	0	H		5.08362	1	0
0.0123373	0	0	H		0.0142426	0	0	H		11.0048	0	0	H		6.65925	0	0
0.0287106	0	0	H		0.0641274	0	0	H		9.20378	0	0	H		6.57847	0	0
0.00037542	0	0	H		0.0654596	0	0	H		8.93561	0	0	H		12.0718	0	0
0.0271724	1	1	H		0.10589	1	0	H		15.1575	0	0	H		4.67679	0	0
0.0336657	1	1	H		0.237029	0	0	H		5.72546	0	0	H		10.004	0	0
0.0692902	0	0	H		0.129573	0	0	H		10.8123	0	0	H		5.02268	1	1
0.0883506	0	0	H		0.0133897	0	0	H		7.85221	0	0	H		4.74966	0	0
0.0289974	1	0	H		0.252271	0	0	H		8.06718	0	0	H		8.1517	1	1
0.0515871	0	0	H		0.0137153	0	0	H		15.4146	0	0	H		7.09478	0	0
0.0711672	0	0	H		0.147017	0	0	H		11.9121	0	0	H		5.02231	0	0
0.0533838	0	0	H		0.0703098	0	0	H		18.4487	0	0	H		5.05407	0	0
0.0349889	0	0	H		0.00924062	1	0	H		9.70129	0	0	H		5.11236	0	0
0.00449953	0	0	H		0.0750607	0	0	H		9.14098	0	0	H		9.60491	0	0
0.0352891	0	0	H		1.24365	1	0	H		7.89108	0	0	H		7.22022	0	0
0.00560356	0	0	H		0.321007	0	0	H		10.7557	0	0	H		7.5866	1	1
0.00693752	1	1	H		0.0822472	0	0	H		7.57449	0	1	H		6.40783	0	0
0.0855996	0	1	H		0.0741971	1	0	H		14.8522	1	0	H		5.20111	1	0
0.0558252	1	0	H		0.408867	1	0	H		15.0644	0	0	H		4.9023	1	0
0.0154927	1	0	H		0.00795495	0	0	H		8.98341	0	0	H		8.0885	0	0
0.0198422	1	0	H		0.0091396	1	0	H		12.4381	0	0	H		4.43317	0	0
0.0121908	0	0	H		0.146679	1	0	H		18.1136	1	0	H		7.13802	0	0
0.032891	1	0	H		0.0660491	0	0	H		12.5188	0	0	H		5.53438	0	1
0.0666075	0	0	H		0.0454569	0	0	H		5.85092	1	1	H		4.8145	0	0
0.1019	0	0	H		0.0706652	0	0	H		5.6559	0	0	H		9.28446	1	0
0.0654877	0	0	H		0.00872132	0	0	H		9.51221	1	0	H		6.22448	0	0
0.0269327	0	0	H		0.0446713	0	0	H		10.2729	1	1	H		4.73534	0	0
0.0299969	0	0	H		0.0605001	0	0	H		7.46709	0	0	H		4.83366	0	0
0.115093	1	1	H		0.0158323	0	0	H		4.15571	1	0	H		5.64391	0	0
0.10982	0	0	H		0.0118175	1	0	H		9.19158	1	0	H		7.30107	0	0
0.0398385	0	0	H		0.0544929	0	0	H		11.6609	0	1	H		6.52808	0	0
0.0656603	0	0	H		0.370887	0	0	H		10.0975	0	0	H		4.69947	0	0
0.102532	1	0	H		0.0443137	0	0	H		3.55188	1	1	H		6.28963	0	0
0.118036	0	0	H		0.114852	0	0	H		4.14197	1	1	H		11.1705	0	0
0.0534325	0	0	H		0.0193783	1	0	H		4.65721	0	0	H		6.57696	0	0
0.0605545	0	0	H		0.0155541	0	0	H		6.00733	0	0	H		6.06187	0	1
0.105189	1	0	H		0.0643519	0	0	H		5.43001	0	0	H		14.9686	0	0
0.0542074	0	0	H		0.0434382	0	0	H		4.61096	0	0	H		6.74306	0	0
0.020288	1	1	H		0.154981	0	0	H		10.0196	0	0	H		4.74853	0	0
0.0491883	1	1	H		0.0705709	0	0	H		6.01494	0	0	H		4.55036	0	0
0.10389	0	0	H		0.0599191	1	0	H		10.3193	0	1	H		12.1796	0	0
0.0276001	0	0	H		0.176369	0	0	H		8.88606	0	0	H		5.60411	0	0
0.0159666	0	0	H		0.0367072	0	0	H		9.28097	0	0	H		6.29402	0	0
0.112647	1	0	H		0.0363416	1	1	H		5.32691	0	0	H		5.10101	0	0
0.104722	0	0	H		0.0110436	0	0	H		5.4199	0	0	H		5.66751	1	0
0.0620596	0	0	H		0.0229938	0	0	H		9.04642	0	0	H		6.71173	0	0
0.0497754	0	0	H		0.0642344	0	0	H		8.90769	0	0	H		5.25864	0	0
0.0117585	0	0	H		0.00546816	1	0	H		3.73855	0	0	H		5.15169	0	0
0.0563096	0	0	H		0.0711649	1	0	H		8.02614	0	0	H		4.89407	0	0
0.0928094	1	1	H		0.193448	0	0	H		11.7087	0	0	H		5.3137	0	0
0.0236745	1	0	H		0.169637	0	0	H		10.7384	0	0	H		5.43745	0	0
0.0200729	0	0	H		0.0130206	0	0	H		7.21844	0	0	H		5.55348	1	0
0.00206489	1	0	H		0.03293	0	1	H		6.49333	1	0	H		9.37693	1	1
0.0104488	1	0	H		0.0583498	0	0	H		10.2141	1	0	H		5.77313	1	1
0.0548198	0	0	H		0.0120694	1	0	H		8.03017	1	1	H		7.04843	0	0
0.0247119	0	0	H		0.0467348	0	0	H		10.557	0	0	H		4.45696	1	0
0.022292	0	0	H		0.0187105	0	0	H		6.09934	0	0	H		8.2437	1	0
0.0258232	0	0	H		0.0577385	0	0	H		6.0261	0	0	H		5.68795	0	0
0.0911215	0	0	H		0.197896	0	0	H		12.0212	0	1	H		6.91606	0	0
0.0460085	0	0	H		0.489347	1	1	H		5.5153	0	0	H		4.69461	0	0
0.0415432	1	0	H		0.258833	0	0	H		12.5926	0	0	H		7.49084	0	0
0.00845152	1	0	H		0.0248682	0	0	H		8.97072	0	0	H		9.39056	0	0
0.0806624	1	1	H		0.0427385	0	0	H		18.9069	0	0	H		6.87016	0	0
0.0645888	1	0	H		0.0399641	1	0	H		9.55899	0	0	H		5.11733	0	0
0.0645818	1	1	H		0.0155179	0	0	H		16.9886	0	0	H		4.48156	0	0
0.0726616	0	0	H		0.00645439	0	0	H		4.26881	0	0	H		4.63921	0	0
0.0157031	0	0	H		0.0670212	0	0	H		8.08232	0	0	H		5.39861	0	0
0.0258152	1	0	H		0.0475159	0	0	H		18.7282	0	0	H		6.52635	1	0
0.0240629	0	0	H		0.307216	0	0	H		12.8411	0	0	H		4.66359	0	0
0.0502145	0	0	H		0.0274759	0	0	H		11.0549	0	0	H		4.72269	0	0
0.0758351	0	0	H		0.0884451	0	0	H		24.2828	0	0	H		5.0853	1	0
0.0941188	0	0	H		0.205381	0	0	H		16.743	0	0	H		5.2986	0	0
0.0300636	0	0	H		0.210013	0	0	H		21.543	0	0	H		4.7695	1	0
0.0106542	0	0	H		0.00667431	0	0	H		14.8754	0	0	H		7.58516	0	0
0.00131899	1	1	H		0.020482	0	0	H		12.893	0	0	H		6.39275	0	0
0.0377103	0	1	H		0.0350173	0	1	H		21.1882	0	0	H		7.66992	0	0
0.0393575	0	1	H		0.171065	0	0	H		6.07574	0	0	H		4.79362	0	0
0.0386795	0	0	H		0.0834211	0	0	H		16.0337	0	0	H		5.03368	0	0
0.0697441	0	0	H		0.0603021	0	0	H		13.7653	0	0	H		6.65362	0	0
0.0526207	0	0	H		0.570107	1	0	H		18.7371	0	0	H		5.46233	0	0
0.0885365	0	0	H		0.0327348	1	1	H		8.70713	0	0	H		8.8782	0	0
0.0633018	0	0	H		0.0430459	0	0	H		8.18707	0	0	H		4.50413	0	0
0.121112	0	0	H		0.11437	0	0	H		12.8587	0	0	H		8.39908	0	0
0.108403	0	0	H		0.0392428	1	0	H		8.242	0	0	H		4.58372	0	0
0.136548	0	1	H		0.0108225	0	0	H		16.9404	0	0	H		4.49667	1	0
0.0376467	0	0	H		0.0588795	0	0	H		14.2737	0	0	H		5.84004	0	0
0.0415853	0	0	H		0.487413	0	0	H		10.3136	0	0	H		5.03505	0	0
0.0376529	1	1	H		0.0166835	0	0	H		14.3263	0	0	H		7.64997	0	0
0.0671935	1	1	H		0.457517	0	1	H		18.8294	1	1	H		5.4373	0	0
0.089546	0	0	H		1.54985	0	0	H		17.3377	1	0	H		5.85935	0	0
0.0445964	0	0	H		0.417518	0	0	H		19.9431	1	0	H		8.08035	1	0
0.109097	0	0	H		0.0234001	0	0	H		10.5548	0	0	H		5.8208	0	0
0.0403271	0	0	H		0.0831154	0	0	H		6.09235	0	0	H		4.98618	1	0
0.0678595	0	0	H		0.0930731	1	0	H		5.13838	0	1	H		4.52996	1	0
0.187284	0	0	H		0.196361	0	0	H		7.48872	0	0	H		6.13243	0	0
0.15811	0	0	H		0.124534	0	0	H		6.48909	0	0	H		4.95931	1	1
0.174297	0	1	H		0.0336171	1	0	H		4.88659	0	0	H		4.78545	1	0
0.0883285	0	1	H		0.300922	0	0	H		5.21879	0	0	H		5.87417	0	0
0.0506683	0	0	H		0.0429671	0	0	H		7.21784	0	0	H		11.4087	0	0
0.089346	1	0	H		0.07143	0	0	H		6.94801	0	0	H		5.39025	0	0
0.111028	0	0	H		0.239527	1	0	H		8.99689	0	0	H		5.83592	0	0
0.0274077	1	1	H		0.183403	1	0	H		4.77649	0	0	H		7.04809	0	0
0.0420549	0	1	H		0.111292	0	0	H		7.74512	0	0	H		6.05112	0	0
0.0901823	0	1	H		0.0530332	0	0	H		6.50958	0	0	H		5.62733	0	0
0.0232389	0	0	H		0.235578	0	0	H		11.2014	0	0	H		5.92747	0	0
0.0230373	1	1	H		0.070953	0	0	H		15.8917	0	0	H		6.4791	1	0
0.0183486	1	0	H		0.0843693	0	0	H		8.44302	0	0	H		5.1781	1	0
0.0580238	1	0	H		0.0231401	1	0	H		14.3637	1	0	H		6.08066	0	0
0.0146345	0	0	H		0.0397008	0	0	H		8.25196	0	0	H		4.42858	0	0
0.0249388	0	0	H		0.0293234	1	0	H		11.1451	0	0	H		22.0893	0	0
0.0790438	0	1	H		0.0549304	0	0	H		5.66244	0	0	H		4.44296	0	0
0.0114045	0	0	H		0.113992	0	0	H		12.5137	0	0	H		4.69971	0	1
0.0257491	0	0	H		0.0518807	0	0	H		8.15396	0	0	H		21.0686	1	0
0.0375921	1	0	H		0.067913	0	0	H		15.5072	0	0	H		5.8225	0	0
0.0315395	0	0	H		0.0360081	0	0	H		7.6334	1	0	H		5.08069	0	0
0.00533122	0	0	H		0.596542	1	1	H		16.1194	0	0	H		4.83133	0	0
0.110877	0	0	H		0.0113384	1	0	H		9.27644	0	0	H		6.38964	0	0
0.0796219	0	0	H		0.137644	0	0	H		11.7753	1	0	H		7.01067	1	0
0.140296	0	0	H		0.0311502	1	0	H		8.25096	0	0	H		5.36559	1	0
0.0866502	0	0	H		0.0861679	0	0	H		6.97729	0	0	H		10.1733	0	1
0.209422	1	1	H		0.411873	0	0	H		18.2077	0	1	H		13.3168	0	0
0.0724029	0	0	H		0.0021397	0	0	H		9.52397	1	1	H		7.06255	0	0
0.0898738	0	0	H		0.0900498	1	1	H		14.0019	0	0	H		16.2288	0	0
0.0697911	0	0	H		0.00437018	0	0	H		11.2776	1	0	H		10.2825	0	0
0.162259	0	0	H		0.129036	1	0	H		17.6763	1	0	H		10.0244	0	0
0.0925732	0	0	H		0.00789846	0	0	H		10.6637	1	0	H		5.18728	0	0
0.180503	0	1	H		0.0509733	0	0	H		10.0703	1	0	H		10.035	0	0
0.0796577	0	0	H		0.0258726	0	0	H		10.0945	1	0	H		12.6238	0	0
0.0411885	0	0	H		0.0502618	0	0	H		18.5116	1	0	H		6.54733	0	0
0.00604737	1	0	H		0.0282315	0	0	H		13.9155	0	0	H		23.4992	1	0
0.0457914	0	0	H		0.0200166	1	0	H		5.26095	0	0	H		4.95685	0	0
0.0347901	0	0	H		0.0679355	1	0	H		12.3933	0	0	H		6.12453	0	0
0.0221977	0	0	H		0.3513	0	0	H		17.5075	0	0	H		6.2636	0	0
0.0246623	0	0	H		0.033355	0	0	H		9.80199	0	0	H		6.68957	0	0
0.0394288	0	0	H		0.167828	0	0	H		5.93604	0	0	H		4.60994	0	0
0.0245548	0	0	H		0.125031	0	0	H		7.61334	0	0	H		11.7829	0	0
0.0416296	0	0	H		0.568374	1	0	H		9.28799	0	0	H		15.4552	1	0
0.0108454	0	0	H		0.348833	0	0	H		5.67683	0	0	H		11.1454	0	0
0.0492566	0	0	H		0.0173945	0	0	H		3.56687	0	1	H		5.70741	0	0
0.0301636	0	1	H		0.0206156	0	0	H		4.98852	0	0	H		6.53534	0	0
0.013085	0	0	H		0.0362889	1	0	H		10.7285	0	0	H		5.54572	0	0
0.0325101	0	0	H		0.0220384	1	1	H		3.84218	1	0	H		6.28056	0	0
0.0382347	0	0	H		0.0126327	0	0	H		4.66375	1	0	H		7.0585	0	0
0.00481831	1	0	H		0.133659	1	0	H		5.69031	0	0	H		6.05052	0	0
0.0118886	0	0	H		0.0217105	1	0	H		6.79714	0	0	H		10.166	0	0
0.0367348	0	1	H		0.0204135	1	0	H		13.7502	0	0	H		9.67868	0	0
0.0104227	0	0	H		0.102993	0	0	H		12.7999	0	0	H		10.7147	0	0
0.0424106	0	0	H		0.00996655	1	1	H		5.57064	0	0	H		5.05292	1	0
0.0311154	0	1	H		0.00881115	0	0	H		17.7162	1	1	H		8.57475	0	0
0.0633842	0	0	H		0.0375162	1	1	H		5.52723	0	0	H		8.55895	1	0
0.00768211	0	0	H		0.0493431	0	0	H		12.8955	0	0	H		12.4132	0	0
0.105305	0	0	H		0.00675069	1	0	H		13.5787	0	0	H		10.7405	0	0
0.0298247	1	0	H		0.0210342	1	0	H		7.43492	0	0	H		6.22493	1	0
0.000713961	0	0	H		0.0247773	0	0	H		6.05068	0	1	H		5.48996	0	0
0.0137266	0	0	H		0.0385851	1	0	H		11.8143	0	0	H		6.73672	0	0
0.0376397	1	0	H		0.0365804	0	0	H		12.7684	0	0	H		6.05281	0	0
0.0443791	0	0	H		0.0852816	1	0	H		9.53983	0	0	H		7.66822	0	0
0.0667441	1	0	H		0.0294283	0	0	H		3.14704	0	0	H		5.43538	0	0
0.0310064	0	0	H		0.206267	0	0	H		9.11676	1	0	H		6.00035	0	0
0.037616	0	0	H		0.047675	0	0	H		8.59174	1	0	H		5.1296	0	0
0.0247879	0	0	H		0.173861	1	1	H		8.2191	0	0	H		7.25264	0	0
0.0145574	0	0	H		0.30969	0	0	H		7.13027	0	0	H		5.03616	0	0
0.0327476	0	0	H		0.321846	0	0	H		8.31943	0	0	H		4.70049	0	0
0.052265	0	0	H		0.014539	1	1	H		7.53885	0	1	H		20.5588	0	0
0.0770415	0	0	H		0.489344	0	0	H		8.20961	0	0	H		5.31091	0	0
0.269106	0	0	H		0.0100628	0	0	H		8.50294	0	0	H		4.78769	0	0
0.121135	0	0	H		0.519887	0	0	H		9.92421	0	0	H		17.8734	0	0
0.0708375	0	0	H		0.128516	0	0	H		8.49916	0	0	H		5.65987	0	0
0.370417	0	0	H		0.23994	1	1	H		10.3893	0	0	H		5.74313	0	0
0.147099	0	0	H		0.389591	0	1	H		12.7516	0	0	H		9.22859	0	0
0.229505	0	0	H		0.0254056	0	0	H		18.0129	1	1	H		5.67576	0	0
0.117799	0	0	H		0.0464345	0	0	H		8.80984	0	0	H		9.98428	0	0
0.129793	0	0	H		0.0513438	0	0	H		9.04388	0	0	H		6.60613	0	0
0.0905521	0	0	H		0.0602386	0	0	H		9.88482	0	0	H		6.05794	0	0
0.24791	0	0	H		0.0660898	0	0	H		17.7584	1	0	H		4.55142	0	0
0.0684304	0	0	H		0.0673619	0	0	H		8.70832	1	0	H		28.1062	0	0
0.146008	0	0	H		0.269289	1	0	H		14.6269	0	0	H		10.0997	0	0
0.0354609	0	0	H		0.0469718	0	0	H		11.3964	0	0	H		5.83978	0	0
0.0739234	0	0	H		0.0310432	0	0	H		6.24127	0	0	H		11.6296	0	0
0.0223473	0	0	H		0.0721383	0	0	H		12.0829	0	0	H		6.7766	0	0
0.0503467	0	0	H		0.00659278	0	0	H		7.83324	0	0	H		5.29197	0	0
0.0283632	0	0	H		0.0176542	0	0	H		11.4782	0	0	H		4.61831	0	0
0.0270244	0	0	H		0.0549151	0	0	H		7.89533	1	0	H		5.14999	0	0
0.0416418	0	0	H		0.00887597	1	1	H		10.0053	0	0	H		5.1573	0	0
0.12636	0	0	H		0.315991	1	0	H		15.438	1	1	H		7.3522	0	0
0.0806322	0	0	H		0.0643024	0	0	H		17.5267	1	0	H		4.96572	0	0
0.0610976	0	0	H		0.141319	0	0	H		11.7929	1	1	H		6.43592	1	1
0.0867998	0	0	H		0.0582268	0	0	H		15.7607	1	1	H		5.09977	1	1
0.124202	0	0	H		0.223763	0	0	H		18.029	1	1	H		6.53018	0	0
0.208785	1	1	H		0.291632	0	0	H		10.7823	0	0	H		4.58197	0	0
0.169622	1	0	H		0.259271	0	0	H		15.5499	0	0	H		7.0107	0	0
0.214654	1	0	H		0.202479	0	0	H		15.5317	0	0	H		6.57456	0	0
0.0634108	0	0	H		0.0651947	0	0	H		18.4442	0	0	H		5.59251	0	0
0.0637338	0	0	H		0.280232	0	0	H		11.4168	0	0	H		5.00504	0	0
0.0912605	0	0	H		0.00492283	0	0	H		8.70673	0	0	H		5.67088	0	0
0.053179	0	0	H		0.0462596	0	0	H		11.1151	1	1	H		6.32426	0	0
0.119012	0	0	H		0.0458303	0	1	H		4.12764	0	0	H		4.87523	0	0
0.0733324	0	0	H		0.483836	0	0	H		9.7426	0	0	H		5.11638	0	0
0.0801952	0	0	H		0.0451919	0	0	H		4.73587	1	0	H		5.15328	0	0
0.0158665	0	0	H		0.00799186	0	0	H		5.96556	0	0	H		7.71328	0	0
0.0547829	0	0	H		0.0363686	0	0	H		9.05864	0	0	H		5.90938	0	0
0.0398786	0	0	H		0.0211953	0	0	H		6.96413	0	0	H		5.98432	0	0
0.140217	0	0	H		0.0198986	1	0	H		7.2698	0	0	H		14.286	0	0
0.0499062	0	1	H		0.0170908	1	0	H		11.7213	0	0	H		5.23713	0	0
0.0661473	1	0	H		0.00733318	0	0	H		12.0252	0	0	H		4.91894	0	0
0.0856407	0	0	H		0.171336	0	1	H		8.47217	0	0	H		7.39305	1	1
0.0412459	0	0	H		0.0859071	0	0	H		14.5671	0	0	H		4.59918	1	0
0.0269856	0	0	H		0.152084	0	0	H		8.25265	0	0	H		14.4641	0	0
0.0276709	0	0	H		0.0102425	0	0	H		12.581	0	0	H		4.79708	0	1
0.0286244	0	0	H		0.923736	0	0	H		7.98957	0	0	H		8.80056	0	0
0.051861	0	0	H		0.012654	0	0	H		20.0139	0	0	H		4.70872	1	0
0.0723794	0	0	H		0.11728	1	1	H		21.9712	0	0	H		4.93779	0	0
0.173321	1	1	H		0.568329	1	1	H		19.9472	0	0	H		4.4292	1	1
0.18997	1	0	H		0.0867516	0	0	H		15.6548	0	0	H		4.9738	1	0
0.0966015	1	1	H		1.60828	0	1	H		23.8251	0	0	H		6.59667	0	0
0.147756	1	1	H		0.0297875	0	0	H		16.7214	0	0	H		8.87243	0	0
0.192604	1	1	H		0.0551829	1	1	H		10.0492	0	0	H		5.67087	0	0
0.0224275	0	0	H		0.577655	0	0	H		22.0431	0	0	H		5.34119	0	0
0.0465362	0	0	H		0.0302469	0	1	H		15.4201	0	0	H		9.9921	0	0
0.0587361	0	0	H		0.132631	1	1	H		13.1258	0	0	H		8.1551	0	0
0.0996047	0	0	H		0.0602194	1	1	H		16.5555	0	0	H		5.70523	0	0
0.0697104	0	0	H		0.00706065	1	0	H		11.3418	0	1	H		5.29327	0	0
0.0737445	0	0	H		0.26075	0	1	H		13.2114	1	0	H		5.11006	0	0
0.0853267	0	0	H		0.0684112	1	0	H		10.6054	0	0	H		5.25468	0	0
0.0980736	0	0	H		0.0872283	0	0	H		18.7455	1	0	H		5.07346	1	0
0.0536168	0	0	H		0.043706	1	1	H		7.8077	1	0	H		5.14048	0	0
0.143999	0	0	H		0.166857	0	0	H		11.8837	1	0	H		6.05279	1	0
0.014475	0	0	H		0.134019	0	0	H		12.3677	1	0	H		6.8205	1	1
0.15044	0	0	H		0.182931	0	0	H		9.99491	1	0	H		7.4681	1	1
0.0524896	0	0	H		0.296499	0	0	H		14.3104	1	1	H		6.03418	0	0
0.118078	0	0	H		0.0335719	0	0	H		11.7289	0	0	H		8.44644	1	1
0.0960883	0	0	H		0.023547	0	0	H		10.5005	0	0	H		7.40209	0	0
0.0540851	0	0	H		0.0424286	0	0	H		14.6362	0	0	H		4.60389	0	1
0.0241356	1	0	H		0.4917	1	0	H		17.0713	0	0	H		5.45222	1	1
0.0144463	0	0	H		0.0154157	1	1	H		22.2054	0	1	H		4.92775	0	0
0.0602276	1	0	H		0.083622	1	1	H		17.3524	0	0	H		4.75684	0	0
0.0384141	1	0	H		0.605802	1	0	H		18.1793	0	0	H		7.91744	1	0
0.0810177	1	0	H		0.0109934	0	1	H		21.5928	0	0	H		4.49968	0	0
0.047942	1	0	H		0.0441156	0	0	H		23.7965	0	0	H		4.83863	0	0
0.0356201	1	0	H		0.0387621	0	0	H		11.854	0	0	H		8.12703	0	0
0.0474097	1	1	H		0.0622548	1	1	H		13.0807	0	1	H		5.09346	0	0
0.0351967	0	1	H		0.107238	1	1	H		9.82974	0	0	H		5.2396	0	0
0.0230652	0	0	H		0.0145578	1	0	H		10.4836	0	0	H		8.23619	0	0
0.0283707	0	0	H		0.0114073	0	0	H		14.6749	0	0	H		4.87207	0	0
0.0308588	0	0	H		0.0319042	0	0	H		13.7537	0	0	H		5.19058	0	0
0.0154517	0	0	H		0.00255467	0	0	H		10.7041	0	0	H		9.12937	0	0
0.0205505	0	0	H		0.0701055	1	0	H		14.7402	1	1	H		7.06769	0	0
0.073968	0	0	H		0.0108434	1	1	H		6.8217	0	0	H		6.74938	0	0
0.0696767	1	1	H		0.112466	1	0	H		13.7934	0	0	H		6.19588	0	0
0.0139497	0	0	H		0.0286899	0	0	H		14.4143	0	0	H		5.0984	0	0
0.0186111	0	0	H		0.0390533	0	0	H		14.1491	0	0	H		11.3951	1	0
0.0329857	0	0	H		0.0117042	0	1	H		16.2927	0	0	H		13.1016	1	0
0.031737	0	0	H		0.00109162	0	1	H		10.6069	0	0	H		8.18006	0	0
0.0685549	1	1	H		0.0162351	1	0	H		10.4895	0	0	H		5.14867	0	0
0.0387036	1	1	H		0.0163284	1	0	H		9.81487	0	0	H		4.81616	0	1
0.0170435	0	0	H		0.0534065	0	0	H		9.59205	0	0	H		5.88481	0	0
0.0339815	0	0	H		0.145088	0	0	H		9.60925	0	0	H		10.648	0	0
0.0366818	0	0	H		0.151247	1	0	H		14.8723	0	0	H		6.00327	1	0
0.030207	0	0	H		0.908928	1	0	H		8.77697	1	0	H		5.44257	0	0
0.00262756	0	0	H		0.0800809	1	0	H		8.73996	0	0	H		6.47631	0	0
0.0148903	0	0	H		0.0986866	0	0	H		13.2242	1	0	H		14.5847	1	0
0.0510064	0	0	H		0.0188639	0	1	H		11.0919	0	0	H		7.49454	1	1
0.0220953	0	0	H		0.112704	1	0	H		12.1294	0	0	H		9.75659	0	0
0.0509464	0	0	H		0.293042	1	1	H		5.28813	0	0	H		5.93254	0	1
0.0734925	0	1	H		0.0262151	0	0	H		6.90659	0	0	H		11.6203	1	0
0.116743	0	0	H		0.13468	0	0	H		4.24223	0	0	H		8.0263	0	0
0.0774815	1	0	H		0.250227	0	1	H		8.7862	1	1	H		11.0618	0	0
0.0433272	0	0	H		0.343191	0	0	H		4.61585	0	0	H		17.263	0	0
0.0776071	0	0	H		0.305998	0	1	H		6.23003	1	0	H		5.18561	1	0
0.0257765	0	0	H		0.446888	1	0	H		7.65032	1	0	H		7.19851	0	0
0.0412992	0	0	H		0.0670856	0	0	H		4.65456	1	0	H		5.1034	0	0
0.10065	1	0	H		0.0165617	0	0	H		12.7508	1	1	H		17.7248	0	0
0.0315915	0	0	H		0.0701597	0	0	H		8.86489	0	0	H		15.5751	0	0
0.030246	0	0	H		0.0344957	1	1	H		9.33411	1	1	H		6.35904	0	0
0.00783812	0	0	H		0.106912	1	1	H		8.10361	1	0	H		5.03943	0	0
0.0213729	0	1	H		0.184339	0	0	H		9.22391	1	0	H		4.65703	0	0
0.00531995	0	0	H		0.0708969	0	0	H		9.91816	1	0	H		4.92961	0	0
0.110353	0	0	H		0.372552	1	1	H		7.7745	1	0	H		5.12985	0	0
0.0450751	0	0	H		0.117174	1	0	H		7.10401	1	0	H		5.54468	1	0
0.0375773	0	1	H		0.0514236	0	1	H		6.96312	0	0	H		5.06567	0	0
0.097414	0	1	H		0.0390195	0	0	H		11.5094	1	1	H		6.10075	0	0
0.0376635	0	0	H		0.0890681	0	1	H		6.10042	1	0	H		7.67668	0	0
0.0359565	0	1	H		0.695407	0	1	H		10.9105	0	0	H		6.16685	0	0
0.084055	0	0	H		0.0071917	1	1	H		9.04374	1	0	H		6.12017	1	0
0.0423186	0	0	H		0.0200845	1	1	H		14.0713	1	0	H		7.20451	0	0
0.137479	0	0	H		0.0116803	1	1	H		7.21507	0	0	H		11.0961	0	0
0.0780827	0	0	H		0.0874408	1	1	H		8.20848	1	0	H		9.38098	0	0
0.0942947	0	0	H		0.421963	0	0	H		10.7607	0	0	H		7.32862	1	1
0.0928724	0	0	H		0.0608601	0	0	H		8.59613	1	0	H		6.80333	1	0
0.0309442	0	0	H		0.120763	0	0	H		4.78515	1	1	H		6.05755	0	0
0.0738184	0	0	H		0.0172307	0	1	H		5.78107	1	0	H		15.5533	0	0
0.0721456	0	0	H		0.781777	1	1	H		10.0204	0	0	H		6.12971	1	0
0.0358056	0	0	H		0.0479871	1	1	H		6.03754	0	0	H		5.05652	0	0
0.0764353	0	1	H		0.116104	0	1	H		5.6146	1	1	H		5.04853	0	0
0.00280803	1	0	H		0.186978	1	1	H		12.4176	0	0	H		4.68653	1	0
0.0504718	1	0	H		0.0476185	0	1	H		7.25907	0	0	H		7.3689	0	0
0.022305	0	0	H		0.08429	1	1	H		11.1432	1	0	H		5.16653	0	0
0.0674263	1	0	H		0.00696736	0	1	H		9.35206	0	0	H		13.4529	1	0
0.0351702	1	0	H		0.105153	1	1	H		7.51359	0	0	H		5.77761	0	0
0.0436763	1	0	H		0.505971	0	1	H		7.90266	0	0	H		4.61621	0	0
0.11368	1	0	H		0.0774475	0	1	H		8.3738	1	0	H		4.77975	0	0
0.0522473	1	0	H		0.662767	0	0	H		5.39354	1	0	H		17.3683	0	0
0.00475843	1	0	H		0.0269291	0	1	H		8.71675	0	0	H		5.62509	0	1
0.0216443	1	0	H		0.0300526	0	1	H		10.7687	0	0	H		4.43881	0	0
0.148993	1	0	H		0.0036969	0	0	H		8.19178	0	0	H		5.88522	0	0
0.0999656	1	0	H		0.223533	0	1	H		5.59316	0	0	H		5.10551	0	0
0.0332189	0	0	H		0.132165	1	0	H		12.839	1	0	H		6.07387	0	0
0.0299815	0	0	H		0.0342831	1	1	H		5.32435	0	0	H		6.0172	1	0
0.103954	0	0	H		0.0251102	1	1	H		6.21024	0	0	H		9.95472	1	0
0.0351887	0	0	H		0.0154704	1	1	H		4.78128	0	0	H		6.20774	0	0
0.138491	1	1	H		0.00247993	1	1	H		5.76708	0	0	H		6.01511	0	0
0.1552	1	1	H		0.0600297	1	0	H		3.201	1	0	H		7.99386	0	0
0.0366276	0	0	H		0.0154061	1	1	H		2.38446	0	0	H		6.55871	0	0
0.0431472	1	1	H		0.00842549	0	0	H		3.38048	0	0	H		4.43832	0	0
0.0679766	0	0	H		0.0630694	0	0	H		2.72213	0	0	H		8.17806	0	1
0.0859384	0	0	H		0.438348	0	0	H		4.10113	0	0	H		4.71433	0	0
0.00140028	0	0	H		0.0620775	0	0	H		4.13447	0	0	H		7.25414	0	0
0.0237498	0	0	H		0.0218693	0	0	H		2.3173	0	0	H		6.87898	0	0
0.0379459	0	0	H		0.00825936	0	0	H		2.86458	1	0	H		6.83347	0	1
0.0648024	0	0	H		0.111599	0	0	H		4.23475	0	0	H		8.71971	0	0
0.0182432	0	0	H		0.0642603	0	0	H		4.62688	0	0	H		5.7584	0	0
0.0152544	0	0	H		0.347102	1	1	H		2.82222	0	0	H		4.64421	1	0
0.186481	1	0	H		0.456704	0	0	H		4.80078	0	0	H		5.57876	1	0
0.183573	1	0	H		0.024515	0	0	H		3.00396	0	0	H		6.40833	0	0
0.250574	1	1	H		0.0211901	0	1	H		6.91318	1	1	H		4.55729	0	0
0.233841	1	0	H		0.00292712	0	1	H		4.47455	0	1	H		4.56288	0	0
0.18621	1	0	H		0.0521464	1	0	H		4.77704	0	1	H		5.20752	0	0
0.0515135	1	0	H		0.102548	0	1	H		6.19261	1	1	H		4.86599	0	0
0.0851636	0	0	H		0.17327	0	0	H		5.05716	0	0	H		4.54805	0	0
0.00242668	0	1	H		0.983167	0	1	H		7.46112	0	0	H		5.27694	0	0
0.00841729	0	0	H		0.0638489	0	0	H		8.32387	0	0	H		5.66368	0	0
0.0158225	0	0	H		0.229754	0	0	H		7.38153	1	0	H		8.55263	1	0
0.0231154	0	0	H		0.10035	0	0	H		8.65404	0	0	H		5.12125	1	0
0.0650692	0	1	H		0.0582425	0	0	H		8.15178	0	0	H		5.71512	1	0
0.0351595	0	0	H		1.93009	0	0	H		7.00331	0	0	H		5.53594	1	1
0.0124651	0	0	H		0.488204	0	1	H		9.36034	0	0	H		8.4325	1	0
0.10594	0	0	H		0.243022	1	1	H		5.62498	0	0	H		13.8423	0	0
0.10594	0	0	H		0.335156	0	0	H		6.71809	0	0	H		11.0112	0	0
0.0353748	1	1	H		0.454503	0	0	H		6.94032	0	0	H		23.2884	0	0
0.0225488	0	0	H		0.741907	1	0	H		5.96705	0	0	H		21.0663	0	0
0.0578657	0	1	H		0.209435	0	0	H		8.8592	1	0	H		25.942	0	0
0.0158809	0	0	H		0.0497873	0	1	H		7.7074	1	0	H		21.5834	1	0
0.051684	0	0	H		0.1834	0	0	H		8.42814	0	0	H		10.1598	0	0
0.0537259	0	0	H		0.362869	0	0	H		2.30943	1	1	H		7.33532	1	1
0.113645	0	0	H		0.474387	0	0	H		2.99623	1	1	H		4.575	0	0
0.0508889	0	0	H		0.0648492	1	1	H		3.35828	0	0	H		4.7999	0	0
0.0994416	0	1	H		0.194305	0	0	H		0.912208	0	0	H		6.07593	1	0
0.0196548	0	1	H		0.365264	0	1	H		2.0622	0	0	H		6.58873	0	0
0.0195236	0	0	H		0.149732	0	0	H		4.68673	1	1	H		12.7134	0	0
0.0163771	1	0	H		0.164908	0	0	H		5.80143	0	0	H		7.20333	1	0
0.0340388	0	0	H		0.216584	0	0	H		7.743	1	0	H		5.87834	0	0
0.015792	0	0	H		0.979804	0	0	H		5.74178	0	0	H		6.57392	0	0
0.0321831	0	0	H		0.0386971	0	0	H		5.53534	0	0	H		4.55359	0	0
0.020405	0	0	H		0.0841214	0	0	H		8.334	1	1	H		7.94735	0	0
0.0676346	1	0	H		0.178064	0	0	H		6.04621	0	0	H		6.37637	0	0
0.0170318	1	0	H		0.187675	0	0	H		6.91885	0	0	H		5.68192	0	0
0.0276439	1	0	H		0.446556	0	0	H		3.76399	0	0	H		5.65877	0	1
0.00501807	1	0	H		0.482585	0	0	H		4.37201	0	0	H		4.64993	0	0
0.00904601	0	0	H		0.54107	0	0	H		6.61361	1	0	H		5.32183	0	0
0.0221612	0	0	H		0.00763461	0	0	H		3.08986	0	0	H		5.75494	0	0
0.0983786	0	0	H		0.188325	0	0	H		6.01187	0	0	H		4.76105	0	0
0.0181923	0	0	H		0.390629	0	1	H		5.31911	0	0	H		7.5144	0	0
0.0193645	0	0	H		0.303217	0	0	H		7.97865	0	0	H		5.5729	1	0
0.0569886	1	0	H		0.992075	0	1	H		8.35856	1	0	H		5.2742	0	0
0.0323838	1	0	H		0.264782	0	0	H		7.74086	0	0	H		9.31683	0	0
0.010648	0	0	H		0.25284	0	0	H		17.8975	1	1	H		6.11241	0	0
0.0397337	1	0	H		0.211063	0	1	H		16.6386	0	0	H		5.14943	0	1
0.0351515	0	0	H		0.202963	1	1	H		19.339	1	0	H		4.84861	0	0
0.0246712	1	1	H		0.220632	0	0	H		17.0765	0	0	H		5.84183	0	0
0.0223616	1	0	H		0.00793883	0	0	H		8.77203	0	0	H		8.90478	0	0
0.0600248	0	0	H		0.0399127	1	1	H		14.3236	0	0	H		4.52709	0	0
0.165949	1	1	H		0.185131	0	0	H		8.67064	1	1	H		6.19623	0	0
0.0350137	0	0	H		0.118212	0	0	H		11.4367	1	0	H		4.55356	0	0
0.113528	0	1	H		0.238375	0	0	H		12.021	0	0	H		4.93212	0	0
0.0218273	0	0	H		5.17774	0	1	H		17.8098	0	0	H		7.98609	0	0
0.0431029	0	0	H		0.444793	0	0	H		17.6988	0	0	H		13.0478	0	0
0.0584578	0	1	H		0.707473	0	1	H		17.5601	0	0	H		6.84412	0	0
0.123992	0	0	H		0.0293119	0	0	H		12.1653	0	0	H		6.19014	0	0
0.0348364	0	0	H		0.809494	1	1	H		7.98778	0	1	H		9.65993	0	0
0.0338286	0	0	H		0.025212	0	0	H		8.87867	1	1	H		10.0223	0	0
0.0904361	1	0	H		0.0140404	0	0	H		6.19437	0	0	H		6.047	0	0
0.118011	0	0	H		0.14331	1	0	H		9.04508	0	0	H		10.1366	0	0
0.113825	0	0	H		0.089068	0	1	H		12.2087	0	0	H		6.60635	0	0
0.153838	0	0	H		0.00876135	0	0	H		6.68526	0	0	H		6.90446	0	0
0.0680754	0	0	H		0.233283	0	0	H		9.8435	0	1	H		8.96515	0	0
0.00926081	0	0	H		0.0099132	0	0	H		4.80439	0	0	H		5.99916	0	0
0.0635158	1	1	H		0.193797	0	0	H		10.9663	0	0	H		6.26256	0	0
0.0657057	0	0	H		0.127921	0	1	H		8.25309	0	0	H		11.1916	0	0
0.0161956	0	0	H		0.0670153	1	1	H		7.18406	0	0	H		5.45594	0	0
0.0241258	0	0	H		0.0987591	0	0	H		14.2774	0	0	H		4.9411	0	0
0.00392688	0	0	H		0.0131583	1	0	H		6.57689	1	1	H		4.60827	0	0
0.0388641	0	0	H		0.00397463	1	0	H		10.498	0	0	H		7.17851	0	0
0.0478361	0	0	H		0.0521484	0	0	H		3.61562	0	0	H		7.88341	1	0
0.0173047	0	0	H		0.0482286	0	0	H		2.30687	0	0	H		4.82866	0	0
0.0342431	0	0	H		0.00865625	1	0	H		4.06384	0	0	H		6.28324	0	1
0.0546091	0	0	H		0.0266023	0	0	H		3.5731	0	0	H		11.5755	0	0
0.0234014	0	0	H		0.0126223	0	1	H		3.6739	0	1	H		5.89729	0	0
0.0330642	0	0	H		0.0123307	1	1	H		2.4602	0	0	H		6.66042	0	0
0.0398641	0	0	H		0.0281436	0	0	H		1.95117	0	0	H		10.2457	1	0
0.000545952	0	0	H		0.0666934	1	0	H		5.81156	1	1	H		5.84053	0	1
0.0556365	0	0	H		0.0341545	1	1	H		4.27846	0	0	H		9.50037	1	0
0.00553567	0	0	H		0.0279222	1	1	H		4.874	0	0	H		4.89369	0	1
0.0717387	0	0	H		0.124897	0	1	H		2.99933	0	0	H		10.0286	0	0
0.0968996	0	0	H		0.00449839	1	1	H		8.4888	1	1	H		4.82762	0	0
0.0639321	0	0	H		0.0246729	0	0	H		6.07712	0	0	H		11.8934	1	1
0.00573948	0	0	H		0.0605815	0	1	H		3.86932	0	0	H		11.349	1	1
0.0683259	1	1	H		0.0939418	0	0	H		6.45747	0	0	H		15.7729	0	0
0.119162	1	0	H		0.184406	1	1	H		6.18781	1	0	H		12.6742	1	0
0.00029634	0	0	H		0.00920439	1	1	H		3.8543	0	0	H		7.3747	1	0
0.0409853	0	1	H		0.0310931	1	0	H		6.16497	0	0	H		16.8348	0	0
0.0844773	0	0	H		0.0168517	1	1	H		5.83753	1	0	H		6.31817	0	0
0.0199523	0	0	H		0.101239	0	1	H		6.67892	0	0	H		10.216	0	1
0.0308452	0	0	H		0.14498	1	1	H		6.94403	1	0	H		5.05007	0	1
0.0544587	1	1	H		0.0507884	0	0	H		8.00472	0	1	H		22.7391	0	0
0.0301101	1	0	H		0.345854	0	0	H		8.46373	0	0	H		6.41823	0	0
0.0295499	1	0	H		0.00817954	1	0	H		8.69715	0	0	H		4.64059	0	0
0.0126675	0	0	H		0.0154235	1	0	H		4.8032	1	1	H		10.776	0	0
0.0134771	0	0	H		0.131308	1	0	H		8.16961	0	0	H		4.63706	0	1
0.0132929	0	0	H		0.0526692	1	0	H		8.76855	0	0	H		5.14183	0	0
0.0250152	0	0	H		0.0115431	0	0	H		7.647	0	0	H		6.85181	0	1
0.122741	0	0	H		0.0221674	0	0	H		5.46649	1	1	H		7.20102	0	0
0.0562281	0	0	H		0.0215611	0	0	H		6.75176	1	0	H		7.11166	0	1
0.0968829	0	0	H		0.18261	0	0	H		5.33046	1	0	H		9.58242	0	1
0.00857844	0	0	H		0.209965	0	0	H		1.61007	0	0	H		8.21552	0	1
0.107703	0	1	H		0.0255019	0	0	H		3.66811	0	0	H		5.14632	0	0
0.0473476	1	1	H		0.356023	1	0	H		1.849	0	0	H		7.8121	0	0
0.0395664	0	0	H		0.0996427	1	0	H		4.14006	0	0	H		5.06862	0	0
0.0953256	0	0	H		0.0592973	0	0	H		3.71374	0	0	H		7.32101	0	0
0.185118	0	0	H		0.0158648	1	0	H		3.45988	0	0	H		4.99608	0	1
0.0536375	0	0	H		0.195662	0	0	H		9.08251	0	0	H		6.13965	0	0
0.0592113	0	0	H		0.0625621	1	0	H		5.22208	0	0	H		4.56104	1	1
0.0248146	1	1	H		0.0553423	0	0	H		5.70307	1	1	H		5.46409	1	1
0.101539	1	0	H		0.0576974	1	0	H		8.69025	1	1	H		5.05918	0	1
0.0460674	0	0	H		0.32694	1	1	H		8.14735	0	0	H		7.56746	0	0
0.11456	1	0	H		0.012078	0	0	H		14.1765	0	0	H		5.11255	1	1
0.102264	1	0	H		0.00703445	1	0	H		6.18551	1	1	H		6.62278	0	0
0.0587553	0	0	H		0.0280055	0	0	H		11.4885	0	0	H		7.76373	0	0
0.0255111	0	0	H		0.0128708	1	0	H		12.6869	0	0	H		5.73804	1	0
0.134519	1	1	H		0.259811	0	0	H		7.73783	0	0	H		9.88076	0	0
0.0281174	0	0	H		0.0381761	0	0	H		5.34403	0	0	H		4.48092	0	0
0.00645974	0	0	H		0.0195452	1	0	H		7.14149	0	0	H		5.07188	0	0
0.0593649	0	0	H		0.126762	0	1	H		8.74059	0	0	H		5.35335	0	0
0.0474855	0	0	H		0.132816	0	0	H		5.11002	0	0	H		9.43506	0	0
0.0805534	0	0	H		0.119266	1	1	H		10.4268	0	0	H		7.32351	0	0
0.0231388	0	0	H		0.29411	1	1	H		10.3032	0	0	H		11.4916	1	0
0.0902188	0	0	H		0.013955	0	0	H		10.3493	0	1	H		6.20013	0	0
0.0416283	0	0	H		0.606263	0	0	H		8.02289	0	0	H		4.61515	0	0
0.0272221	0	0	H		0.203586	0	1	H		7.98046	0	0	H		7.63846	0	1
0.0169033	0	0	H		0.010743	0	0	H		3.27133	0	0	H		5.19168	0	0
0.0434284	0	0	H		0.0372306	0	0	H		3.90337	0	1	H		10.2898	1	1
0.0992658	0	0	H		0.29719	0	0	H		2.97761	0	0	H		5.55006	0	1
0.0293544	0	0	H		0.117078	0	0	H		3.08028	0	0	H		7.84742	0	0
0.0354863	0	0	H		0.0893093	0	0	H		4.4204	0	0	H		5.79969	1	1
0.0464151	0	0	H		0.0113311	1	1	H		4.59393	0	0	H		8.66036	0	1
0.0570603	0	0	H		0.0212849	1	1	H		6.29892	0	0	H		8.83933	1	1
0.135517	1	0	H		2.76401	0	1	H		8.18217	0	0	H		5.18569	0	0
0.0745411	1	0	H		0.0817249	0	1	H		8.25952	0	0	H		4.60902	0	0
0.00228021	0	0	H		0.0064656	0	0	H		5.01414	0	0	H		4.61374	1	1
0.0971289	0	0	H		0.357674	0	0	H		10.8925	0	0	H		4.96588	0	0
0.0432729	1	1	H		0.0963508	1	1	H		7.31121	0	0	H		4.72106	0	0
0.011865	1	1	H		0.0832911	0	0	H		9.58674	0	0	H		6.79787	0	1
0.0142233	1	0	H		0.190574	0	0	H		7.57859	0	0	H		14.8535	0	1
0.0273002	1	0	H		0.0128991	1	0	H		6.93797	0	0	H		8.79045	1	1
0.110379	0	0	H		0.00187572	0	1	H		6.50051	0	1	H		7.49201	1	1
0.181018	0	0	H		0.558154	1	1	H		5.33025	0	0	H		12.7547	0	0
0.0132413	0	0	H		0.00395804	0	0	H		4.49019	0	1	H		10.804	1	0
0.121258	0	0	H		0.441659	0	1	H		4.78165	1	0	H		8.40554	1	1
0.102444	0	0	H		0.473008	1	1	H		4.83062	1	1	H		8.31823	1	1
0.17643	0	0	H		0.0270186	1	1	H		2.55285	1	0	H		5.29071	1	0
0.11575	0	0	H		0.184412	0	1	H		2.43827	0	0	H		5.73155	1	1
0.0451237	0	0	H		0.0623363	0	0	H		9.78899	0	0	H		6.40283	1	0
0.0706555	0	0	H		0.0228072	0	1	H		7.12478	0	1	H		5.76983	1	0
0.0467382	0	0	H		0.00508563	0	1	H		6.15393	0	0	H		8.56221	1	0
0.021941	0	0	H		0.0101107	0	1	H		12.7757	1	0	H		10.6916	1	0
0.0283741	0	0	H		0.00429201	1	0	H		9.18464	0	0	H		4.55229	0	0
0.0597539	0	0	H		0.0196563	0	1	H		7.53518	1	0	H		5.63795	0	0
0.0739549	0	0	H		0.42604	0	0	H		8.68075	0	0	H		7.19046	0	0
0.0291294	0	0	H		0.0371087	0	0	H		10.1927	1	1	H		5.5271	1	1
0.0359638	0	1	H		0.0903154	0	0	H		8.35772	1	0	H		4.58982	0	0
0.0277563	0	1	H		0.0180429	0	0	H		10.776	0	0	H		10.8069	0	1
0.0850141	1	1	H		0.0471783	1	0	H		10.1378	0	0	H		6.34909	0	0
0.198763	0	1	H		0.0348129	1	0	H		15.0289	0	0	H		5.15109	0	1
0.16493	0	0	H		0.055632	0	0	H		9.14738	0	1	H		4.97879	1	1
0.0938963	0	1	H		0.115332	1	1	H		5.41176	0	0	H		4.75969	0	0
0.0466276	0	1	H		0.0567191	1	1	H		11.99	1	1	H		7.06738	1	0
0.0385296	0	1	H		0.348618	0	0	H		10.8685	0	0	H		8.75445	0	0
0.00391713	0	0	H		0.0533624	0	0	H		10.148	0	0	H		5.04541	0	1
0.0148254	0	0	H		0.0624011	0	0	H		20.8551	1	0	H		7.10787	0	1
0.0161331	0	0	H		1.40017	0	0	H		15.4656	1	0	H		7.30411	1	0
0.0361677	0	0	H		0.115693	0	0	H		8.9202	1	0	H		6.07454	1	0
0.0362311	0	1	H		0.0482259	0	0	H		10.1064	1	1	H		4.76787	1	1
0.0644063	0	0	H		0.0725042	0	1	H		15.9109	0	0	H		6.05828	0	0
0.0144109	0	0	H		0.0259079	0	0	H		17.2636	0	0	H		5.07132	1	1
0.019791	0	0	H		0.013901	0	1	H		14.8264	0	0	H		5.47962	1	1
0.0263332	0	0	H		0.226922	0	0	H		13.4888	0	0	H		6.60514	1	0
0.0248356	0	0	H		1.4997	0	0	H		12.3648	0	0	H		6.62733	1	0
0.0156182	0	0	H		0.00493172	0	0	H		7.01182	0	0	H		6.16314	0	0
0.0257698	0	0	H		1.10955	0	1	H		13.5021	1	1	H		9.01417	1	0
0.0212254	0	0	H		0.133281	0	0	H		13.8851	1	1	H		7.84899	0	0
0.0343404	0	0	H		0.0548154	1	0	H		8.78493	0	0	H		4.82982	0	0
0.0491098	0	0	H		0.00787425	0	0	H		8.33336	0	0	H		4.73827	0	1
0.0412111	0	0	H		0.113797	1	0	H		3.41732	0	0	H		4.85527	1	0
0.0299343	1	0	H		3.03849	0	1	H		2.84439	0	0	H		13.642	1	0
0.0433133	1	0	H		0.670087	0	0	H		2.43257	0	0	H		15.4587	0	0
0.179767	1	1	H		0.169615	0	0	H		3.01453	0	0	H		15.5904	1	0
0.0439721	1	1	H		0.37195	0	0	H		3.29597	0	0	H		11.74	0	1
0.0376921	1	0	H		0.0307542	0	0	H		6.22144	0	0	H		9.82537	1	0
0.0324403	1	0	H		0.0108507	1	0	H		4.08534	1	0	H		12.4565	1	0
0.0758283	1	0	H		0.0399597	0	0	H		3.70779	1	1	H		14.5469	1	0
0.072116	1	0	H		0.0342348	0	0	H		2.6445	1	1	H		8.75868	1	0
0.0556812	0	0	H		0.203126	1	0	H		7.44148	0	0	H		10.8117	1	0
0.00325198	0	0	H		0.0553835	0	0	H		10.0746	1	1	H		9.14971	1	1
0.0721784	0	0	H		0.243626	0	0	H		7.47506	0	0	H		8.96471	1	0
0.141217	0	1	H		0.0277082	0	0	H		8.19068	0	0	H		13.4787	1	1
0.0972786	0	0	H		0.143308	0	0	H		11.3771	1	0	H		9.93602	0	0
0.0712057	0	0	H		0.0602414	0	0	H		11.0853	0	0	H		11.8827	0	0
0.0579628	0	0	H		0.434454	1	0	H		6.25476	0	0	H		10.651	0	0
0.0435056	0	0	H		0.0521699	0	0	H		5.80456	1	1	H		6.77505	0	0
0.00120741	0	0	H		0.519301	0	1	H		6.83579	0	0	H		5.07388	0	0
0.0278258	1	0	H		0.278446	0	0	H		8.74104	0	0	H		10.7986	0	0
0.0430564	1	0	H		0.0468872	1	1	H		4.59078	0	0	H		7.21902	1	0
0.00618973	1	0	H		0.136842	1	0	H		5.73467	0	0	H		6.31403	1	0
0.0127301	1	0	H		0.533411	0	0	H		6.13678	0	0	H		5.92917	0	0
0.0882391	1	1	H		0.140017	1	0	H		7.08843	0	0	H		13.3528	1	0
0.109024	1	0	H		0.0431413	0	0	H		8.94212	0	0	H		9.5963	0	0
0.0462594	1	0	H		0.0537717	0	0	H		14.9783	0	1	H		6.96646	0	0
0.0600905	0	0	H		0.0158203	0	0	H		14.0977	0	0	H		4.85052	1	1
0.0362982	0	0	H		0.0186866	0	0	H		5.88394	0	0	H		6.70219	0	0
0.0230282	0	0	H		0.0285627	0	0	H		7.38613	0	0	H		4.80975	0	0
0.0743127	0	0	H		0.0113181	0	0	H		9.49347	0	0	H		7.17484	0	0
0.163894	0	0	H		0.0158651	0	0	H		13.9375	0	0	H		5.17601	0	0
0.00763736	1	1	H		0.293943	1	0	H		8.96169	0	0	H		5.46678	0	0
0.0885245	0	0	H		0.0359196	0	0	H		11.4555	0	0	H		4.43034	0	0
0.152046	0	0	H		0.271692	0	0	H		5.47882	0	0	H		5.65122	0	0
0.0577466	0	0	H		0.214484	0	1	H		7.06308	0	0	H		5.56792	0	0
0.126461	0	0	H		0.217362	0	0	H		11.7729	0	0	H		6.14165	0	0
0.0800301	0	0	H		0.0094863	1	0	H		11.1053	0	1	H		4.98499	0	0
0.0398797	0	0	H		0.03977	0	0	H		10.1689	0	0	H		7.63897	0	0
0.0291388	0	0	H		0.0588817	0	0	H		11.0954	0	0	H		6.30863	0	0
0.0168768	0	0	H		0.0908026	1	1	H		12.3267	0	0	H		7.9248	0	0
0.074875	0	0	H		0.178911	0	0	H		11.6144	0	0	H		4.64546	0	0
0.00838725	0	0	H		0.0665797	0	0	H		7.45892	0	0	H		5.69543	0	0
0.00203981	0	0	H		0.578748	0	0	H		5.53824	0	0	H		6.1783	1	0
0.0270864	0	0	H		0.0662262	0	0	H		3.19362	0	0	H		6.0474	1	0
0.0229547	0	0	H		0.0956859	0	0	H		7.0051	0	0	H		6.94922	0	0
0.0678171	0	0	H		0.0305923	1	0	H		5.80089	0	0	H		5.59704	0	0
0.0316792	0	0	H		0.0275889	0	0	H		6.80674	0	0	H		12.2298	1	0
0.0176283	0	0	H		0.0593527	1	0	H		6.72152	0	0	H		4.57645	0	0
0.0491435	0	0	H		0.381736	1	1	H		5.44136	0	1	H		30.0199	1	0
0.0337276	0	0	H		0.220694	1	0	H		7.60907	1	0	H		15.549	0	0
0.0417766	1	1	H		0.0459077	0	0	H		7.53575	1	0	H		20.8175	0	0
0.0408254	0	0	H		0.0495496	1	0	H		9.09355	1	1	H		12.1703	0	1
0.0345579	0	0	H		0.0705508	1	0	H		8.77762	1	0	H		5.99426	0	0
0.0256781	0	0	H		0.0305163	0	0	H		7.92284	1	0	H		23.0931	1	1
0.00856356	0	0	H		0.18888	0	0	H		4.56574	0	0	H		4.58631	0	0
0.0204648	1	1	H		0.132264	0	1	H		3.02519	0	0	H		7.79953	0	0
0.0215326	0	0	H		0.171129	0	0	H		6.33259	0	0	H		5.30594	0	0
0.029167	0	0	H		0.0284669	0	0	H		7.73864	0	0	H		6.83633	0	0
0.0370205	0	0	H		0.010264	1	1	H		5.0862	0	0	H		5.4446	0	0
0.0209687	0	0	H		0.0314383	1	0	H		4.83875	0	0	H		4.8249	0	0
0.0172163	0	0	H		0.0131667	1	0	H		4.66657	0	1	H		5.91089	0	0
0.0117768	0	0	H		0.0973727	0	0	H		9.17151	1	0	H		7.95657	0	0
0.141152	0	1	H		0.0243242	1	0	H		10.2911	0	0	H		9.53624	1	1
0.0540035	0	1	H		0.115668	0	0	H		12.5861	1	0	H		10.8117	0	1
0.073966	0	1	H		0.144046	0	0	H		8.6977	1	0	H		4.45285	0	0
0.025502	0	0	H		0.0863291	0	0	H		7.42239	0	0	H		17.2553	0	0
0.0070035	0	0	H		0.00858211	1	0	H		6.26103	0	0	H		5.01717	0	0
7.70691e-05	0	0	H		0.00656695	0	0	H		8.49854	1	0	H		10.1344	1	0
0.0055608	1	0	H		0.0928426	0	0	H		8.58279	1	0	H		4.54108	0	0
0.0926813	1	0	H		0.030654	0	0	H		8.5575	0	0	H		5.24163	0	0
0.00147037	0	0	H		0.141128	0	0	H		8.75542	0	0	H		4.93076	0	0
0.063545	0	0	H		0.00780514	0	0	H		9.6435	0	0	H		13.5121	0	0
0.0382752	0	0	H		0.0994869	1	1	H		14.5655	1	0	H		6.49442	0	0
0.0487309	0	0	H		0.122697	0	0	H		16.5028	0	0	H		6.85726	0	0
0.0422026	0	0	H		0.0105326	0	0	H		15.9381	0	1	H		14.075	1	0
0.0739011	1	1	H		0.0258	0	0	H		4.96278	0	1	H		13.3305	0	0
0.0463087	0	0	H		0.148392	0	0	H		8.29502	0	0	H		16.6281	0	0
0.0711563	0	0	H		0.396155	1	0	H		16.1873	0	0	H		5.14645	0	0
0.0381219	0	0	H		0.362368	1	0	H		10.5995	1	1	H		10.2574	0	0
0.0973889	0	0	H		0.4992	0	0	H		13.8664	0	1	H		11.8017	0	0
0.0936584	1	1	H		0.00805715	0	0	H		9.01321	0	0	H		5.88992	0	0
0.137359	0	0	H		0.111255	0	0	H		7.42653	0	0	H		4.43231	0	0
0.0286142	0	0	H		0.0387309	0	0	H		10.3368	0	0	H		6.67174	0	0
0.0559316	0	0	H		0.0433981	0	0	H		6.5162	1	1	H		5.33053	0	0
0.00767185	0	0	H		0.0368052	0	0	H		13.3185	1	1	H		4.6521	0	0
0.0117945	0	0	H		0.0240409	0	0	H		12.6925	0	0	H		5.14174	0	0
0.0109823	0	0	H		0.156941	0	0	H		19.2303	0	0	H		7.83036	0	0
0.000737366	0	0	H		0.126758	0	0	H		15.1334	0	0	H		5.64914	0	0
0.017869	1	1	H		0.354956	1	1	H		14.005	1	0	H		6.18194	0	0
0.0143971	0	0	H		0.0888229	0	0	H		7.73307	0	0	H		5.45709	0	0
0.0101328	0	0	H		0.0646137	0	0	H		7.67171	1	1	H		9.54935	0	0
0.0034953	0	0	H		0.00529586	1	1	H		15.6822	1	1	H		5.46095	0	0
0.0149588	0	0	H		0.391745	0	0	H		12.026	0	0	H		6.85627	0	0
0.00846534	0	0	H		0.15857	0	0	H		12.7014	0	0	H		4.84266	0	0
0.009908	0	0	H		0.0890721	0	0	H		21.2483	0	0	H		6.33551	0	0
0.0196985	1	0	H		0.0445394	0	0	H		14.5888	0	0	H		8.76131	1	0
0.058386	0	0	H		0.000859733	1	1	H		12.1988	1	1	H		9.71317	1	1
0.0965404	1	0	H		0.0514847	0	1	H		14.3022	0	1	H		6.41696	0	0
0.0242738	1	0	H		0.450132	0	0	H		20.2415	0	1	H		5.59616	0	0
0.00889525	0	0	H		0.00801032	0	0	H		14.6999	1	1	H		5.71573	0	0
0.0398551	0	0	H		0.0175499	1	1	H		17.7205	1	0	H		6.91104	0	0
0.00788428	0	0	H		0.00885515	0	0	H		18.1967	1	1	H		5.99519	0	0
0.0605947	1	0	H		0.0044359	1	0	H		14.0857	1	1	H		4.86157	1	0
0.0383734	1	0	H		0.0727285	0	0	H		12.7701	1	1	H		5.5063	0	0
0.0214889	1	0	H		0.0830152	0	0	H		15.5184	1	1	H		4.88765	0	0
0.0335655	1	0	H		0.243412	0	0	H		8.56616	0	0	H		5.94707	0	0
0.0258078	0	0	H		0.00361027	1	0	H		17.84	1	0	H		20.3327	1	0
0.0402673	1	1	H		0.0114215	0	0	H		18.3988	0	0	H		6.27617	0	0
0.0649401	0	0	H		0.0165155	1	0	H		20.1529	0	0	H		6.76024	0	0
0.0171544	0	0	H		0.173865	0	0	H		9.35156	1	1	H		5.05418	0	0
0.0125891	1	0	H		0.0141055	0	0	H		8.7088	1	0	H		4.45186	0	0
0.0416044	1	0	H		0.111659	0	0	H		9.5393	0	0	H		4.52424	0	0
0.012039	1	0	H		0.360907	0	0	H		9.47456	1	1	H		8.80747	0	0
0.0010186	0	0	H		0.0756836	0	0	H		15.2875	1	1	H		9.52316	0	0
0.0133098	1	1	H		0.104947	1	1	H		17.2405	0	0	H		7.24716	0	0
0.0185444	0	0	H		0.0670144	1	0	H		10.0865	0	1	H		6.56658	0	0
0.0489268	0	0	H		0.451469	0	0	H		10.6835	0	0	H		5.25983	0	0
0.0393527	0	0	H		0.246425	0	0	H		4.74028	0	1	H		4.59564	0	0
0.0409205	0	0	H		0.137637	1	0	H		9.66965	0	0	H		5.22166	0	0
0.0726235	0	0	H		0.0447189	0	0	H		13.2617	0	0	H		4.88263	0	0
0.0629631	0	0	H		0.00205476	1	0	H		9.72797	0	0	H		5.93372	0	0
0.0728342	0	0	H		0.386927	0	0	H		15.6343	0	1	H		6.74787	0	0
0.0546397	0	0	H		0.0974184	0	0	H		6.49698	0	0	H		6.25849	0	0
0.0642304	0	0	H		0.0425761	0	0	H		11.0532	1	1	H		4.75681	0	0
0.0589211	0	0	H		0.0220423	1	0	H		9.89284	1	1	H		6.78506	0	0
0.0351794	0	0	H		0.34123	0	0	H		4.32236	1	0	H		5.23578	1	0
0.0312973	0	0	H		0.057099	1	0	H		7.55622	1	1	H		10.0216	0	0
0.0213401	0	0	H		0.0605666	0	0	H		5.02149	0	0	H		4.79168	1	0
0.0366718	0	0	H		0.0706759	1	0	H		5.87071	0	1	H		6.16742	1	0
0.048705	0	0	H		0.00998428	0	0	H		11.5941	1	1	H		7.06573	1	0
0.0625394	0	0	H		0.066903	0	0	H		7.1801	0	0	H		6.23889	0	0
0.0262754	0	0	H		0.0884303	0	0	H		9.40801	0	1	H		5.33132	0	0
0.180083	0	0	H		0.150626	0	0	H		6.70754	0	1	H		6.95076	0	0
0.0241905	0	0	H		0.128603	0	0	H		6.18152	0	0	H		9.19479	0	0
0.0605435	0	0	H		0.325268	0	1	H		6.4628	0	0	H		4.87483	0	0
0.0661645	0	0	H		0.182104	0	0	H		10.0957	0	1	H		6.97564	0	0
0.0149402	0	0	H		0.0475941	0	0	H		8.68008	1	1	H		5.65418	0	0
0.0445596	0	0	H		0.073694	1	0	H		6.95599	1	1	H		6.70346	0	0
0.142721	1	1	H		0.109836	1	0	H		5.50068	1	1	H		5.905	0	0
0.16773	1	1	H		0.0532412	0	0	H		8.49273	1	1	H		7.41022	0	0
0.121809	1	0	H		0.143344	0	0	H		5.70248	0	1	H		7.00559	1	0
0.15757	1	0	H		0.0230507	0	1	H		7.08158	1	1	H		4.52527	0	0
0.0508668	0	0	H		0.105634	0	0	H		9.65557	0	0	H		5.0332	0	0
0.0599503	0	0	H		0.0167025	0	0	H		9.41763	0	0	H		9.13806	1	1
0.02086	0	0	H		0.0870618	0	0	H		3.4282	0	0	H		5.56645	0	0
0.0115335	0	0	H		0.161687	0	0	H		7.96445	1	0	H		5.57064	0	0
0.0764223	0	0	H		0.0133055	0	0	H		5.88981	0	0	H		6.51723	0	0
0.0529677	0	0	H		0.123368	0	0	H		5.14205	1	0	H		4.86235	0	0
0.0306386	0	0	H		0.277337	0	0	H		13.3238	1	0	H		4.53339	0	0
0.0250526	1	0	H		0.473983	0	0	H		9.76974	0	0	H		5.72181	0	0
0.0780253	1	1	H		0.309596	0	1	H		11.026	0	0	H		5.01598	0	0
0.00850552	0	0	H		0.717545	0	0	H		9.85257	0	0	H		8.76057	0	0
0.0271792	1	0	H		0.0142111	0	0	H		9.37665	0	0	H		9.51118	0	0
0.0336813	0	0	H		0.0475786	1	0	H		4.01888	0	0	H		5.93276	0	0
0.0570041	0	0	H		0.248979	0	0	H		5.38324	0	0	H		6.88778	0	0
0.00716698	1	0	H		0.0330426	0	0	H		4.4526	0	1	H		5.08054	0	0
0.121024	0	1	H		0.0620105	1	1	H		3.3948	0	0	H		10.1874	0	0
0.0768598	0	1	H		0.00668444	0	0	H		6.65378	0	0	H		6.25466	0	1
0.0323715	0	0	H		0.272666	0	0	H		5.4581	0	1	H		4.6653	0	0
0.00369508	0	0	H		0.0588862	0	0	H		5.35873	0	0	H		5.45171	0	0
0.00953706	0	0	H		0.450515	0	0	H		3.91468	0	1	H		9.60651	0	0
0.0214837	0	0	H		0.0110143	0	0	H		4.61324	1	0	H		5.0152	0	0
0.018592	1	0	H		0.142214	0	0	H		3.25868	0	0	H		4.64652	0	0
0.0129742	0	0	H		0.121756	1	1	H		3.62219	0	0	H		5.51425	0	0
0.0454428	0	0	H		0.0496203	1	0	H		10.36	0	0	H		13.5465	1	0
0.0118417	1	0	H		0.12989	0	0	H		4.24987	0	0	H		10.666	1	0
0.0141469	0	0	H		0.187985	1	0	H		8.38108	0	0	H		7.66506	0	0
0.0225369	0	0	H		0.050999	0	0	H		17.5628	0	0	H		11.8055	0	0
0.0660862	0	0	H		0.144921	1	0	H		6.17365	0	0	H		24.6968	1	0
0.0789727	0	0	H		0.840437	1	0	H		10.1252	0	0	H		4.9837	0	0
0.0463503	0	0	H		0.305484	1	0	H		8.74627	0	0	H		12.6083	1	0
0.0310753	0	0	H		0.0133576	0	0	H		9.62153	0	0	H		23.4567	1	0
0.0064749	0	0	H		0.0122435	0	0	H		7.59013	0	0	H		13.7932	1	0
0.0351271	1	1	H		0.0190958	0	1	H		8.06934	0	0	H		12.0623	1	0
0.0244245	0	0	H		0.0664315	0	0	H		14.3341	0	0	H		19.2602	1	1
0.0255238	0	0	H		0.529062	0	0	H		8.61558	0	0	H		10.5281	0	1
0.0134913	0	0	H		0.174598	0	0	H		8.05099	0	1	H		18.6954	1	0
0.0354087	0	0	H		0.0533162	0	0	H		19.3081	0	0	H		17.0703	0	0
0.0150121	0	0	H		0.0228219	0	0	H		11.2913	0	0	H		15.0398	0	0
0.0278871	0	0	H		0.0635062	0	0	H		9.69589	0	0	H		15.9529	0	0
0.0268743	0	0	H		0.110902	0	0	H		10.2199	0	0	H		4.65203	0	0
0.00431181	0	0	H		0.0108163	1	0	H		13.5162	0	0	H		15.5083	0	0
4.31946e-05	0	0	H		0.0636921	0	0	H		13.8495	0	0	H		16.4626	0	0
0.0423143	0	0	H		0.0751762	0	0	H		15.3851	0	0	H		5.02789	1	0
0.0268869	0	0	H		0.413163	0	0	H		7.78904	0	0	H		4.66722	0	0
0.0190746	0	0	H		0.178538	0	1	H		19.5535	0	0	H		7.44113	1	0
0.0600447	0	0	H		0.0788959	1	1	H		14.6408	0	0	H		8.17174	0	0
0.133882	0	0	H		0.0962711	1	0	H		14.5844	0	0	H		4.76276	0	0
0.0827864	0	0	H		0.351981	0	0	H		8.46844	0	0	H		10.104	0	0
0.0782851	0	0	H		0.0838973	0	0	H		14.1292	0	0	H		6.33681	0	1
0.0385294	0	0	H		0.140628	1	0	H		8.82534	1	0	H		8.6999	0	0
0.0939516	0	0	H		0.106995	0	0	H		5.53227	0	0	H		7.49543	0	0
0.155384	0	0	H		0.0147289	0	0	H		13.3706	1	0	H		18.1167	0	0
0.0760853	0	0	H		0.00678745	0	1	H		9.38195	1	0	H		7.74967	1	0
0.0121117	0	0	H		0.0108807	1	1	H		10.1732	1	0	H		4.76085	0	0
0.000277342	0	0	H		0.600291	0	1	H		9.64013	0	0	H		9.64531	0	0
0.0337819	0	0	H		0.0186102	0	0	H		12.0725	0	0	H		8.09138	0	0
0.0297005	0	0	H		0.418449	0	0	H		4.24521	0	0	H		6.649	0	1
0.0834682	0	0	H		0.281438	0	0	H		5.84519	1	0	H		5.24515	0	0
0.0210288	0	0	H		0.0315088	0	0	H		3.41814	0	0	H		7.70463	0	0
0.036337	0	0	H		0.0518575	0	0	H		5.06807	0	0	H		8.72694	0	0
0.0717348	1	1	H		0.0849773	0	1	H		2.81779	0	0	H		5.16996	0	0
0.0147144	0	1	H		0.874008	1	0	H		5.03889	0	0	H		4.46259	0	0
0.0495324	0	0	H		0.0763054	0	0	H		2.43584	0	0	H		5.19604	0	0
0.0596431	1	0	H		0.0528688	0	0	H		2.85585	0	0	H		5.4729	0	0
0.0071666	0	0	H		0.013828	1	1	H		2.8187	0	1	H		8.39829	0	0
0.0557169	0	0	H		0.0154555	0	0	H		2.36227	0	0	H		7.82763	0	0
0.0440644	0	0	H		0.259207	0	0	H		3.29763	0	0	H		8.9635	0	0
0.0503783	1	0	H		0.0426408	0	0	H		4.71735	1	1	H		5.20568	0	0
0.00257122	0	0	H		0.0528036	0	0	H		3.41001	0	0	H		7.39216	1	0
0.0117276	0	0	H		0.162103	0	0	H		2.60883	0	0	H		7.65526	0	0
0.0453127	0	0	H		0.304273	1	0	H		4.8008	0	0	H		4.86391	0	0
0.0429122	0	0	H		0.200124	0	0	H		6.83379	0	0	H		4.77063	0	0
0.056417	0	0	H		0.0400582	0	0	H		8.29865	0	0	H		7.44864	1	0
0.168194	0	0	H		0.0522368	0	0	H		12.4886	0	0	H		7.25384	0	0
0.00670014	0	0	H		0.0990999	1	0	H		8.39612	0	0	H		5.0898	0	0
0.0642007	0	0	H		0.0023489	0	0	H		13.4814	0	0	H		5.74659	0	0
0.106178	0	1	H		0.320725	1	0	H		14.7837	0	0	H		5.71483	0	0
0.0526859	0	0	H		0.019437	1	0	H		12.9605	0	0	H		4.64625	0	0
0.0276151	0	0	H		0.0279404	1	1	H		10.7045	1	0	H		5.24918	0	0
0.00654436	0	0	H		0.228817	0	0	H		13.664	0	0	H		5.61012	0	0
0.0312784	1	1	H		0.0143928	1	0	H		10.2933	0	0	H		5.21959	0	0
0.032675	1	1	H		0.150869	0	0	H		9.5897	0	0	H		4.89433	0	0
0.0295079	0	0	H		0.0656984	1	0	H		7.45177	0	0	H		7.85197	1	0
0.031404	0	0	H		0.396007	0	0	H		11.309	0	0	H		5.52265	0	0
0.057084	0	0	H		0.0765026	0	0	H		11.95	0	0	H		6.33649	0	0
0.037632	0	0	H		0.113926	0	0	H		12.5164	1	0	H		4.52244	0	0
0.082558	0	0	H		0.0205781	1	0	H		10.3357	0	0	H		5.25669	0	0
0.0458838	0	0	H		0.497093	1	0	H		9.44436	0	0	H		8.1243	0	0
0.0648367	0	0	H		0.423672	0	0	H		7.49483	0	0	H		4.61686	0	0
0.0324923	0	0	H		0.0223728	0	0	H		7.36302	1	0	H		7.18599	0	0
0.061419	0	0	H		0.0106577	1	0	H		7.01149	1	0	H		5.21696	0	0
0.0553799	0	0	H		0.133706	0	0	H		8.01038	0	0	H		4.58259	0	0
0.0384438	1	0	H		0.00628709	0	0	H		11.0254	1	0	H		5.42518	0	0
0.0462439	1	1	H		0.0656114	0	0	H		12.1492	0	0	H		5.98431	1	0
0.0523927	1	0	H		0.043285	0	0	H		7.72526	1	1	H		9.1329	1	0
0.0410268	0	0	H		0.0294513	0	0	H		10.3918	0	0	H		6.22453	0	0
0.0507923	0	0	H		0.0178207	0	0	H		13.7079	0	0	H		6.62691	0	0
0.0236149	0	0	H		0.109068	1	0	H		9.1039	0	1	H		5.37248	1	0
0.0921542	0	0	H		0.0221474	1	1	H		17.9498	0	0	H		5.09352	0	0
0.0706402	0	0	H		0.509299	0	0	H		5.79154	1	0	H		8.55303	0	0
0.0416825	0	0	H		0.00334082	0	0	H		6.19782	1	1	H		5.52787	0	0
0.0439363	1	0	H		0.00250113	0	0	H		11.4918	0	0	H		6.20198	1	0
0.0964533	1	0	H		0.0770859	1	0	H		8.83123	0	0	H		6.46804	0	0
0.0684208	0	0	H		0.0518381	0	1	H		9.44835	0	0	H		4.55881	0	0
0.224915	0	1	H		0.029957	0	0	H		4.99658	0	0	H		6.19036	0	0
0.200389	0	0	H		0.11537	0	0	H		8.24698	0	0	H		6.63694	0	0
0.157573	0	0	H		0.0461473	0	0	H		4.6333	0	0	H		7.9966	0	0
0.0778626	0	0	H		0.223098	0	1	H		5.59696	0	0	H		5.03783	0	1
0.0528154	1	0	H		0.299385	0	0	H		10.2319	0	0	H		12.3726	0	0
0.0928807	0	0	H		0.259051	0	0	H		5.63205	0	0	H		4.67088	0	0
0.054648	1	0	H		0.0149843	0	0	H		4.10976	0	0	H		6.10212	0	0
0.140173	1	0	H		0.0142239	0	0	H		3.23874	0	0	H		6.42998	0	0
0.0241896	0	0	H		0.0801048	0	0	H		5.95347	0	0	H		4.46124	0	0
0.0809226	0	0	H		0.0444231	0	0	H		7.22785	0	0	H		7.47879	0	0
0.0333933	1	0	H		0.0318181	1	0	H		3.64172	0	0	H		4.88719	0	0
0.0164082	0	0	H		0.112739	0	0	H		3.01018	0	0	H		5.49694	0	0
0.0359259	0	0	H		0.345086	0	0	H		3.65233	0	0	H		9.01644	0	0
0.0134909	1	0	H		0.00260732	0	1	H		3.4634	0	0	H		4.87457	0	0
0.0466892	0	1	H		0.594359	0	0	H		5.81678	0	0	H		11.1225	0	0
0.0332921	0	0	H		0.11072	1	0	H		3.51758	0	0	H		4.84793	0	0
0.00015031	0	0	H		0.0548398	0	0	H		7.37889	0	1	H		13.8175	0	0
0.0165126	0	0	H		0.00751838	1	0	H		8.12774	0	0	H		9.52568	0	1
0.0461652	0	0	H		0.0164947	1	1	H		7.03958	0	0	H		14.4796	1	1
0.0423074	0	0	H		0.111885	1	1	H		6.00077	0	0	H		9.29363	0	0
0.00305844	0	0	H		0.0149998	0	0	H		4.63114	0	0	H		7.64754	1	1
0.0257758	0	0	H		0.0637395	0	0	H		8.04939	1	0	H		6.05308	0	0
0.0908695	0	0	H		1.25714	0	1	H		7.30132	0	0	H		6.92852	0	0
0.0431791	0	0	H		0.0258959	1	0	H		3.9551	1	1	H		4.99033	0	0
0.0337566	0	0	H		0.29386	1	0	H		3.50955	0	0	H		15.4369	0	0
0.0665472	0	0	H		0.0155306	0	0	H		3.55632	0	0	H		5.31874	0	0
0.0388046	0	0	H		0.722785	0	0	H		5.91581	0	0	H		5.80323	0	0
0.0138936	1	1	H		0.0694821	0	0	H		3.03994	0	0	H		5.01599	0	1
0.0183566	1	1	H		0.504785	0	0	H		1.59573	0	0	H		6.05073	1	0
0.0136055	0	0	H		0.026674	0	0	H		3.73921	0	0	H		8.58904	0	0
0.00146403	0	0	H		0.172073	1	1	H		7.64705	1	1	H		5.47467	0	1
0.111606	0	0	H		0.0155758	0	0	H		6.42969	0	0	H		6.62281	0	0
0.0306612	0	0	H		0.0215017	1	1	H		3.05721	0	0	H		5.80154	0	0
0.0229755	0	0	H		0.0124458	1	1	H		5.18312	0	0	H		4.45207	0	0
0.0680481	0	0	H		0.0585291	0	1	H		6.48049	0	0	H		4.68693	0	0
0.0396733	0	0	H		0.0110977	1	1	H		12.3142	0	1	H		4.42871	0	0
0.00667554	0	0	H		0.00605663	0	0	H		12.244	0	1	H		9.44733	0	0
0.0145797	1	0	H		0.129695	1	0	H		11.3652	1	0	H		8.84212	0	0
0.00682507	1	0	H		0.313499	1	1	H		12.5127	0	0	H		5.51353	0	0
0.0514127	0	0	H		0.0107115	0	0	H		6.37774	0	0	H		5.4007	0	0
0.0773345	1	1	H		0.0323282	1	0	H		10.2311	0	0	H		7.28801	0	0
0.0638164	1	1	H		0.0437528	1	1	H		7.26265	0	0	H		5.23378	0	0
0.0125202	1	1	H		0.168256	1	1	H		15.0201	0	0	H		5.3481	0	0
0.0220821	0	0	H		0.0350221	1	1	H		12.6877	0	0	H		6.4162	0	1
0.0226863	0	0	H		0.0126169	0	1	H		4.96133	1	0	H		4.81122	0	0
0.0585091	0	0	H		0.900255	1	1	H		9.01611	1	0	H		5.75844	0	1
0.0355889	0	0	H		0.0222656	0	0	H		5.70411	0	0	H		4.67494	0	0
0.0347514	0	0	H		0.0168204	0	0	H		3.42601	0	0	H		5.32339	0	0
0.0220151	0	1	H		0.0117025	1	1	H		8.80087	0	0	H		7.18873	1	0
0.0910047	0	0	H		0.067407	0	1	H		6.11234	0	0	H		9.26354	0	0
0.141167	0	1	H		0.0692258	0	0	H		3.99474	1	0	H		6.23583	0	0
0.0380451	0	0	H		0.0491195	0	0	H		5.54096	0	0	H		6.5335	0	0
0.0121101	0	0	H		0.0616715	0	1	H		12.079	0	0	H		7.86352	1	0
0.00419179	0	0	H		0.447036	0	1	H		10.0318	0	0	H		5.73885	0	0
0.0350366	1	1	H		0.0370304	0	1	H		8.84374	0	0	H		8.35452	1	0
0.0609503	1	0	H		0.0720169	0	1	H		1.93091	0	0	H		6.13961	0	0
0.0594623	1	0	H		0.0136007	0	1	H		2.69257	0	0	H		6.09262	0	0
0.0323711	0	0	H		0.0385957	0	1	H		1.25792	0	0	H		6.21642	0	0
0.0506438	0	0	H		0.0418557	1	1	H		1.5202	0	0	H		5.15808	0	1
0.0828402	0	0	H		0.0340606	0	0	H		1.97912	0	1	H		5.97846	0	0
0.0643794	0	0	H		0.187816	1	1	H		8.81257	0	0	H		15.4276	1	0
0.0956458	1	0	H		0.0247701	1	1	H		3.88808	1	0	H		5.72093	0	0
0.188871	1	1	H		0.0138648	1	0	H		9.03989	0	1	H		7.11643	1	1
0.105667	0	0	H		0.0356293	0	1	H		9.24284	1	0	H		6.97024	1	1
0.063278	0	0	H		0.521696	0	1	H		15.1954	0	0	H		4.59655	0	0
0.0538029	0	0	H		2.05082	0	1	H		9.0374	0	0	H		6.00934	0	0
0.0299492	1	0	H		0.135462	1	0	H		15.4835	1	1	H		7.00429	0	0
0.0576118	1	0	H		0.034739	0	0	H		11.9325	0	1	H		7.00113	0	0
0.0665952	1	1	H		0.031329	0	0	H		11.6318	0	1	H		11.0111	1	0
0.0870681	1	0	H		0.0179317	0	0	H		8.5014	0	0	H		4.57811	1	0
0.0641908	0	0	H		0.170019	0	0	H		13.7189	0	0	H		10.3138	0	0
0.0704056	0	0	H		0.00556059	0	0	H		9.69354	1	0	H		6.86753	1	0
0.0525727	0	0	H		0.45318	0	0	H		18.131	0	0	H		9.71493	1	0
0.0557179	1	0	H		0.0120451	0	0	H		16.3851	0	0	H		5.58007	1	0
0.0656791	0	0	H		0.0345142	0	0	H		19.7879	0	0	H		4.85396	1	0
0.0663509	0	0	H		0.0845086	0	0	H		7.33058	1	1	H		6.86215	0	0
0.0608686	0	0	H		0.00482628	0	0	H		10.932	1	0	H		7.09693	0	0
0.0540297	0	0	H		0.16561	1	0	H		26.0225	1	1	H		5.2164	1	1
0.0322081	1	0	H		0.226633	0	0	H		18.4055	0	0	H		6.45729	0	0
0.0581829	1	0	H		0.0574778	0	1	H		12.2628	0	0	H		6.44447	0	0
0.0772256	0	0	H		0.0312771	1	0	H		14.2392	1	0	H		6.74875	1	0
0.0712839	0	0	H		0.00708422	0	0	H		18.9086	0	0	H		11.5305	0	0
0.0581139	0	0	H		0.0389733	0	0	H		21.7233	0	0	H		7.58467	0	0
0.0212431	0	0	H		0.00451903	0	0	H		16.7171	1	1	H		13.7807	0	0
0.0543099	0	0	H		0.0185207	1	0	H		20.1319	0	0	H		10.22	0	0
0.0277362	0	0	H		0.00902069	0	0	H		10.4189	0	0	H		5.14475	0	1
0.0587979	0	0	H		0.0184784	0	1	H		16.1453	0	0	H		7.51086	0	0
0.0596079	0	0	H		0.00608404	1	1	H		11.2042	0	0	H		6.84215	0	0
0.0197523	0	0	H		0.133836	0	0	H		19.2728	0	0	H		7.06804	0	0
0.0676594	0	0	H		0.0388449	0	0	H		9.69094	0	0	H		5.14897	0	0
0.0127692	0	0	H		0.34833	1	0	H		11.6084	0	0	H		4.62611	0	0
0.0784007	0	0	H		0.350236	0	0	H		8.58311	0	0	H		4.97728	0	0
0.0165372	0	0	H		0.0787188	0	0	H		17.9147	0	0	H		10.2052	1	1
0.0432358	0	0	H		0.0319467	0	0	H		11.1996	0	0	H		8.7318	0	0
0.0190365	0	0	H		0.217694	1	1	H		16.7965	0	0	H		7.33894	0	0
0.022126	0	0	H		0.0186803	1	1	H		10.7874	0	0	H		5.59511	1	1
0.0438424	1	1	H		0.0490235	0	0	H		15.79	0	0	H		4.6005	0	0
0.0659247	1	0	H		0.0226343	0	0	H		20.7435	0	0	H		7.69225	0	0
0.0752996	1	0	H		0.0927919	1	0	H		7.38204	0	0	H		11.3512	0	0
0.0193297	0	0	H		0.061004	0	0	H		18.6138	0	0	H		5.02167	0	0
0.0525809	0	0	H		0.0440067	0	1	H		9.9418	0	0	H		7.14316	0	0
0.031785	0	0	H		0.655091	0	0	H		14.1958	0	0	H		4.47462	0	0
0.0172537	0	0	H		0.00337126	0	0	H		8.3978	0	0	H		9.08326	0	0
0.0094612	0	0	H		0.0883452	0	0	H		20.2916	0	0	H		4.83671	0	0
0.00913434	0	0	H		0.0928927	0	0	H		13.1994	0	0	H		5.52312	0	0
0.0122601	1	1	H		0.235937	0	0	H		12.5908	0	0	H		10.0355	0	0
0.0467616	1	0	H		0.0606659	1	0	H		16.9729	0	0	H		5.96898	0	0
0.0204898	0	0	H		0.15641	0	1	H		13.8726	0	0	H		6.00731	1	0
0.0183237	0	0	H		0.107919	1	1	H		15.4497	0	0	H		5.17423	0	0
0.0268966	0	0	H		0.224877	0	1	H		15.6111	0	0	H		5.66019	0	0
0.0910797	0	0	H		0.0115289	0	0	H		7.47324	1	0	H		5.38898	0	0
0.0908799	0	1	H		0.182239	0	0	H		11.0858	1	1	H		5.51731	0	0
0.022694	0	0	H		0.0997399	1	0	H		16.5029	0	0	H		6.0426	0	0
0.0170016	0	0	H		0.0487691	0	0	H		16.5436	0	0	H		6.83985	0	1
0.0626591	0	0	H		0.121675	0	0	H		17.8794	0	0	H		5.82387	1	0
0.0944573	0	0	H		0.103807	1	0	H		21.983	0	0	H		5.17638	1	0
0.0365703	0	0	H		0.068216	0	0	H		11.0166	0	0	H		7.32447	0	0
0.092374	0	0	H		0.0114726	0	0	H		13.509	0	0	H		9.24543	1	0
0.0611645	0	0	H		0.0651206	0	1	H		8.06988	1	0	H		6.64774	0	0
0.233371	0	0	H		0.0493906	1	1	H		8.88973	0	0	H		5.85535	0	1
0.0793715	0	0	H		0.00558008	0	1	H		15.0374	1	1	H		9.19626	0	0
0.0143745	0	0	H		0.0142047	1	0	H		5.42749	0	0	H		12.811	1	0
0.0464764	0	0	H		0.00744638	0	1	H		18.1304	0	0	H		10.3235	0	0
0.151075	0	0	H		0.0425385	1	0	H		10.0452	0	0	H		8.42373	0	0
0.0747247	0	1	H		0.0245965	0	0	H		19.4621	0	1	H		8.27505	0	0
0.0805704	0	1	H		0.439211	0	0	H		23.5655	0	0	H		9.83066	1	0
0.110289	0	0	H		0.0569992	1	0	H		6.75889	0	0	H		5.3631	1	0
0.193352	0	0	H		0.176114	0	0	H		17.1315	0	0	H		5.90535	1	0
0.220375	0	1	H		0.147644	1	0	H		18.9782	1	0	H		8.75082	1	1
0.0730079	0	0	H		0.38908	1	0	H		10.7622	0	0	H		13.0399	1	0
0.0216233	0	0	H		0.0179826	0	0	H		10.2974	0	0	H		10.7031	0	1
0.00944052	0	0	H		0.234392	1	0	H		13.5207	0	0	H		9.61591	1	1
0.0136881	0	0	H		0.517829	0	1	H		13.1453	1	0	H		6.52503	1	0
0.00633782	0	0	H		0.0516	0	0	H		18.072	0	0	H		9.05865	0	0
0.0202943	0	0	H		0.362019	0	0	H		9.47034	0	0	H		4.79672	1	0
0.0351897	0	0	H		0.00606344	0	0	H		19.7592	0	0	H		5.69257	0	0
0.00729729	0	0	H		0.0197913	0	0	H		23.6271	0	0	H		12.2143	0	0
0.0168812	0	0	H		0.164311	0	0	H		11.507	0	0	H		8.60514	0	0
0.0298893	1	1	H		0.371016	0	1	H		11.6577	1	1	H		6.65062	0	0
0.0206186	0	0	H		0.201013	1	0	H		25.0496	1	0	H		6.87706	1	0
0.014901	0	0	H		0.191193	0	0	H		13.4005	0	0	H		9.78216	1	0
0.0650332	0	0	H		0.0111572	1	0	H		20.7505	0	0	H		7.37163	0	0
0.0822709	1	0	H		1.98005	0	0	H		13.3993	0	1	H		8.73296	0	0
0.100196	1	0	H		0.566955	0	0	H		13.411	0	0	H		4.85936	0	0
0.0351636	1	0	H		1.91612	0	0	H		24.078	0	0	H		14.5553	0	0
0.0389784	0	0	H		0.184074	0	0	H		5.34883	1	0	H		9.87308	0	0
0.0410806	1	0	H		0.478197	1	0	H		5.28125	0	0	H		16.1649	0	0
0.148149	1	0	H		0.783005	0	1	H		6.7125	0	0	H		4.73661	0	0
0.0110475	1	0	H		0.334567	0	0	H		9.52004	1	0	H		13.4479	0	0
0.027119	0	0	H		0.0457155	1	0	H		4.57477	1	1	H		14.3655	0	0
0.0389569	1	0	H		0.0946304	0	0	H		9.50491	1	1	H		22.5971	0	0
0.10842	1	0	H		0.0270497	1	1	H		4.66607	1	1	H		7.2997	0	0
0.0768354	1	0	H		0.0278983	0	0	H		4.90772	0	0	H		6.62333	0	0
0.0137262	0	0	H		0.0440695	0	0	H		8.07867	0	0	H		6.69135	0	0
0.0354188	0	0	H		0.102686	0	0	H		6.91192	0	1	H		8.14523	0	0
0.132681	0	0	H		0.0434801	0	0	H		9.97487	1	0	H		9.05678	0	0
0.124623	1	1	H		0.10534	0	0	H		4.14714	0	0	H		13.4597	0	0
0.097053	0	1	H		0.0993972	1	1	H		14.0859	0	0	H		5.74624	0	0
0.054354	0	0	H		0.0989559	0	0	H		16.7968	0	0	H		5.79569	0	0
0.0144571	1	1	H		0.0649062	0	0	H		18.3195	0	0	H		6.56677	0	0
0.003682	1	0	H		0.153311	1	1	H		8.65002	1	0	H		9.08512	0	0
0.00262883	0	0	H		0.390991	1	0	H		18.4129	0	0	H		9.92535	1	1
0.0232833	0	0	H		0.0765061	1	0	H		9.10411	0	0	H		6.8404	0	1
0.0255851	0	0	H		0.177047	0	0	H		17.6414	0	0	H		5.10848	0	1
0.0489689	0	0	H		0.137413	0	0	H		18.2156	1	0	H		5.43706	1	0
0.0426916	0	0	H		0.0138115	0	0	H		11.9397	1	1	H		5.99976	0	0
0.0363461	0	0	H		0.161365	0	0	H		6.7101	0	0	H		16.5535	0	0
0.0414871	0	0	H		0.00810214	0	0	H		11.0894	0	0	H		13.6531	0	0
0.0107778	0	0	H		0.0839624	0	0	H		10.3944	0	0	H		29.0969	1	0
0.00446758	0	0	H		0.0663658	0	0	H		12.3276	0	1	H		4.78294	1	0
0.0387496	0	0	H		0.206734	0	0	H		14.1068	0	0	H		5.74013	0	0
0.0544728	1	0	H		0.309014	1	0	H		7.06553	0	1	H		15.8595	0	0
0.0261869	1	0	H		0.442555	0	0	H		14.8431	0	0	H		10.7709	0	0
0.0159455	0	0	H		0.296539	0	1	H		5.8741	0	0	H		14.6147	1	0
0.026655	0	0	H		0.0419194	0	0	H		7.15947	0	0	H		16.9112	1	0
0.0342936	0	0	H		0.0808954	0	0	H		13.0845	0	0	H		25.2069	1	0
0.0710736	0	0	H		0.0515915	0	0	H		7.95855	0	0	H		14.4939	1	0
0.0322643	0	0	H		0.0252832	0	0	H		13.6642	0	0	H		15.3201	0	0
0.0128717	0	0	H		0.180916	0	0	H		7.02943	0	0	H		6.16611	0	0
0.00604258	0	0	H		0.075781	0	0	H		10.2102	0	1	H		4.90461	0	0
0.0693425	1	0	H		0.114115	1	1	H		9.67746	0	0	H		4.91065	0	0
0.00920388	1	1	H		0.631497	0	0	H		6.63921	0	0	H		4.76526	0	0
0.0164024	1	1	H		0.781062	0	0	H		9.27512	1	1	H		4.51328	0	0
0.0708227	1	0	H		0.0816395	0	0	H		8.0951	1	0	H		7.64267	1	0
0.0488478	1	0	H		0.0972015	0	0	H		5.41376	1	0	H		8.35752	1	0
0.0502674	1	0	H		0.0646076	1	1	H		9.77498	0	1	H		4.84819	0	0
0.0350149	1	0	H		0.0848979	0	0	H		7.51359	0	0	H		4.75903	0	0
0.00747387	1	0	H		0.0503332	0	0	H		10.0542	1	0	H		4.9414	0	0
0.0264854	1	1	H		0.397086	0	0	H		10.1237	1	0	H		8.78265	1	0
0.0112776	1	1	H		0.214098	0	0	H		16.66	0	0	H		4.58583	1	0
0.0470156	0	0	H		0.337651	0	0	H		15.027	0	0	H		6.08511	0	0
0.101246	0	0	H		0.0362792	0	0	H		8.55484	0	0	H		4.81708	0	0
0.109986	0	0	H		0.0634126	0	0	H		7.23712	1	0	H		5.46771	0	0
0.0499541	0	0	H		0.604574	1	0	H		5.04468	1	0	H		8.04886	0	0
0.0311693	0	0	H		0.894501	0	0	H		9.56247	1	0	H		4.59813	1	1
0.04104	0	0	H		0.0719599	0	0	H		10.1032	0	0	H		5.79859	0	0
0.0168108	0	0	H		0.193691	0	0	H		7.08742	0	0	H		5.60847	0	0
0.0291461	0	0	H		0.439676	0	0	H		4.91988	1	1	H		6.89038	1	0
0.0779001	0	0	H		1.2752	0	0	H		13.3911	1	1	H		6.31627	0	0
0.122686	0	0	H		0.362616	0	0	H		6.67264	0	0	H		5.96917	0	0
0.146307	0	0	H		0.0528619	0	0	H		8.01903	0	0	H		4.46808	0	0
0.0684196	0	0	H		0.0298931	0	0	H		6.09467	0	0	H		4.67619	0	0
0.0361266	0	0	H		0.679325	1	0	H		10.9854	0	0	H		4.4936	0	0
0.100607	0	0	H		0.386602	0	0	H		11.6914	0	0	H		7.63667	1	0
0.0585855	0	0	H		0.0521868	1	0	H		5.11166	0	0	H		6.29259	1	0
0.0242727	0	0	H		0.114358	0	0	H		6.31617	0	0	H		9.69978	1	0
0.0522774	0	0	H		2.1088	0	0	H		4.44676	0	0	H		7.31397	0	0
0.0227385	0	0	H		0.032619	0	0	H		3.54788	0	0	H		7.15062	0	0
0.0401298	0	0	H		0.127757	1	0	H		6.78641	0	0	H		11.6952	1	0
0.0161267	0	0	H		0.263321	0	0	H		9.06386	1	1	H		7.34201	0	0
0.113086	0	0	H		0.0182105	0	0	H		3.86351	0	0	H		5.92889	0	0
0.0194871	0	0	H		0.0528778	0	0	H		6.40402	0	0	H		5.2596	0	0
0.107732	0	0	H		0.154106	0	0	H		4.99597	0	0	H		4.70025	0	0
0.079044	0	0	H		0.434881	0	0	H		6.11027	0	0	H		14.5039	0	0
0.101991	0	0	H		0.235791	0	0	H		4.10584	0	0	H		4.57902	0	0
0.0454958	0	0	H		0.205108	0	0	H		3.57006	0	0	H		14.6501	0	0
0.0391065	0	0	H		0.121234	0	0	H		6.45666	0	0	H		12.7415	0	0
0.16149	0	0	H		0.0315156	0	0	H		8.2476	0	0	H		4.70606	0	1
0.115082	1	0	H		0.0223063	0	0	H		6.42934	0	0	H		10.9337	0	0
0.0972149	0	0	H		0.110008	0	0	H		6.15199	0	0	H		17.8127	0	0
0.134846	0	0	H		0.146322	1	0	H		5.13946	0	0	H		5.30934	0	0
0.00909871	0	0	H		0.332102	0	0	H		6.18784	0	0	H		5.00267	0	0
0.0527992	1	0	H		0.610284	0	0	H		7.48298	0	0	H		6.14575	0	0
0.000812619	1	0	H		0.0958563	0	0	H		3.26841	0	0	H		11.215	0	0
0.0949924	1	1	H		0.707783	1	0	H		3.5604	0	0	H		7.11934	0	0
0.149237	1	1	H		0.7674	0	0	H		6.41328	0	0	H		4.72987	1	0
0.119685	1	0	H		0.25762	0	0	H		5.47354	0	0	H		6.73169	0	0
0.0479105	1	0	H		0.5927	0	0	H		5.89532	0	0	H		16.9736	0	0
0.0292462	1	0	H		0.417832	0	0	H		3.94537	0	0	H		4.48362	0	0
0.124181	0	0	H		0.773955	0	0	H		5.88743	0	0	H		5.65208	0	0
0.0528498	1	0	H		0.708125	0	0	H		4.77105	0	0	H		18.8971	1	0
0.0730568	0	0	H		0.131894	0	0	H		11.3286	0	1	H		22.7982	1	0
0.0818773	0	0	H		0.398905	0	0	H		2.89679	0	0	H		18.9741	1	0
0.148073	0	0	H		0.0355259	0	0	H		4.79955	0	0	H		12.3984	1	0
0.0984566	0	0	H		0.293644	0	1	H		4.59718	0	0	H		21.189	1	0
0.0455544	1	0	H		0.252092	1	0	H		4.3332	0	0	H		29.2482	1	0
0.0352571	0	0	H		0.120102	0	0	H		4.34054	0	0	H		21.1126	1	1
0.0454861	0	0	H		0.0612034	0	0	H		6.73322	0	0	H		16.0879	1	0
0.0422638	0	1	H		0.462644	0	1	H		5.38878	0	0	H		5.65637	1	0
0.0493037	0	0	H		0.521014	0	0	H		7.93263	0	0	H		5.00808	0	0
0.0698265	0	0	H		0.323344	0	0	H		9.03082	0	1	H		9.34968	1	0
0.0823617	0	0	H		0.0176621	0	0	H		3.78904	0	0	H		6.17746	0	0
0.107895	0	0	H		0.025933	0	0	H		3.09951	0	0	H		5.7014	1	1
0.0571667	0	0	H		0.331782	1	0	H		2.34074	0	0	H		5.26496	0	0
0.157012	0	0	H		0.500152	0	0	H		4.71818	1	0	H		4.99113	1	0
0.0402772	0	0	H		0.0209109	0	0	H		4.29445	0	0	H		10.6673	0	0
0.00428349	0	0	H		0.0175865	1	0	H		3.84628	0	0	H		4.56242	0	0
0.0330841	0	0	H		0.269568	0	0	H		3.28236	0	0	H		4.85738	1	0
0.116644	0	0	H		0.249056	0	0	H		1.48285	0	0	H		6.6533	1	0
0.115597	0	0	H		0.220075	0	0	H		2.21869	0	0	H		5.02909	0	0
0.0269641	0	0	H		0.426085	0	0	H		3.12147	0	0	H		4.60529	0	0
0.0396723	0	0	H		0.27092	0	0	H		2.11399	0	0	H		6.36205	0	0
0.0365696	0	0	H		0.0842067	0	0	H		10.0841	0	0	H		18.2199	1	1
0.0647531	0	0	H		0.0386659	0	0	H		4.27677	0	0	H		11.291	1	0
0.054463	0	0	H		0.0945101	0	0	H		14.9784	0	0	H		15.2732	1	0
0.049592	0	0	H		0.119298	0	0	H		9.94846	0	0	H		21.9213	0	0
0.0163568	0	0	H		0.294918	0	0	H		9.07983	0	0	H		6.10743	1	1
0.0603193	0	0	H		0.273694	0	0	H		7.47351	0	0	H		8.32411	0	0
0.0782453	0	0	H		0.300966	0	0	H		12.813	1	0	H		5.1122	1	0
0.168175	0	0	H		0.124432	0	0	H		12.6403	1	0	H		5.05649	0	0
0.215997	0	0	H		0.407164	0	0	H		6.46591	0	0	H		4.51703	0	0
0.120049	0	0	H		0.495733	1	0	H		12.4161	1	0	H		4.77069	0	0
0.0168252	0	0	H		0.132065	0	0	H		9.4708	0	0	H		8.57791	0	0
0.0684517	0	0	H		0.661719	0	0	H		15.3731	0	0	H		9.55784	0	0
0.0535399	1	0	H		0.206566	0	0	H		9.49244	0	0	H		8.24838	0	0
0.0872357	1	0	H		0.0559387	1	0	H		18.4218	0	0	H		5.32465	0	0
0.050383	1	0	H		0.211951	0	0	H		8.2159	0	0	H		4.88368	0	0
0.124323	0	0	H		0.146809	1	1	H		7.79638	0	0	H		13.7076	0	0
0.131797	1	0	H		0.191266	1	1	H		15.6242	0	0	H		10.0302	0	0
0.0673348	1	0	H		0.0340011	0	0	H		17.9051	0	1	H		4.90185	0	0
0.0876285	1	1	H		0.701578	0	0	H		11.2155	0	0	H		10.8925	0	0
0.0933277	1	1	H		0.478536	0	1	H		13.3457	0	0	H		5.19566	0	0
0.0939431	0	1	H		0.504013	0	0	H		14.4166	0	0	H		6.34747	0	0
0.0934328	0	0	H		0.223954	0	0	H		15.541	0	0	H		6.05988	0	0
0.0703196	0	0	H		0.494044	0	1	H		14.9605	0	0	H		6.59672	0	1
0.023663	0	0	H		0.657256	1	1	H		12.0172	0	0	H		7.48079	0	0
0.0195466	0	0	H		0.0595674	0	0	H		13.9325	0	0	H		7.78983	0	0
0.0268782	1	1	H		0.178324	0	1	H		14.6311	0	0	H		9.02065	0	0
0.111634	0	0	H		0.13187	0	0	H		9.67545	0	0	H		5.30867	1	0
0.0772317	0	0	H		0.00699868	0	0	H		17.0676	1	0	H		5.53702	0	0
0.103346	0	0	H		0.25813	0	0	H		15.6788	0	0	H		9.32396	0	0
0.117766	0	0	H		0.477102	0	0	H		16.3871	0	0	H		5.74476	0	0
0.0694903	1	0	H		0.148221	0	0	H		19.0119	0	0	H		7.20903	0	0
0.140169	1	0	H		0.512029	0	1	H		22.5517	0	0	H		7.45604	0	1
0.0985588	1	0	H		0.11308	0	0	H		13.4998	0	0	H		14.2707	0	0
0.0477175	1	0	H		0.0338139	1	0	H		24.2017	0	0	H		4.66522	0	0
0.106064	1	1	H		0.663236	0	0	H		14.4881	0	0	H		4.44633	0	0
0.0570838	1	1	H		0.802995	0	0	H		26.3945	0	1	H		10.895	0	0
0.106232	1	1	H		0.800319	0	1	H		11.5708	0	0	H		4.88916	1	1
0.117873	0	0	H		0.168632	0	0	H		18.3609	0	1	H		5.04821	0	0
0.0845842	0	0	H		0.413348	1	0	H		16.1572	1	0	H		7.82501	1	0
0.0627266	1	0	H		0.0325562	0	0	H		12.1846	0	0	H		4.53299	1	0
0.0579605	0	0	H		0.110089	1	0	H		14.4763	1	0	H		10.3251	1	0
0.00639231	0	0	H		0.598656	1	0	H		13.8814	0	0	H		4.64291	0	0
0.0980505	0	0	H		0.0610962	0	0	H		19.8762	0	0	H		5.25577	1	0
0.0501647	0	0	H		0.0395684	0	0	H		16.1748	1	0	H		13.7845	1	0
0.0190914	0	0	H		0.398827	1	1	H		13.8678	1	0	H		4.80871	0	0
0.0486085	1	0	H		0.235149	0	0	H		6.84199	0	0	H		8.15645	0	0
0.0359599	0	0	H		0.186244	0	0	H		14.6369	1	0	H		6.08637	0	0
0.0147079	1	1	H		0.11878	1	1	H		15.003	1	0	H		11.2743	1	0
0.02033	1	0	H		0.138123	0	0	H		15.1865	1	1	H		11.5564	1	0
0.000193825	0	0	H		0.10083	0	0	H		9.11343	1	0	H		9.89535	1	0
0.0592126	0	0	H		0.0925185	1	1	H		9.48513	1	0	H		11.7111	0	0
0.0234644	1	0	H		0.12668	0	0	H		12.6081	1	0	H		11.9394	1	0
0.0491509	0	0	H		0.323786	0	0	H		9.17806	0	0	H		6.05813	1	1
0.0257832	0	0	H		0.0437497	0	0	H		11.6915	1	0	H		16.3114	0	0
0.0101461	0	0	H		0.121139	0	0	H		8.49451	1	0	H		10.3597	1	0
0.0242087	0	0	H		0.0627447	0	0	H		12.4673	1	0	H		5.56372	0	0
0.0358102	0	0	H		0.448863	0	0	H		8.41688	1	0	H		4.58793	0	0
0.0571049	1	0	H		0.135636	0	0	H		5.54306	0	0	H		6.46816	0	0
0.0610197	1	0	H		0.166521	0	0	H		6.89062	0	0	H		20.4094	1	0
0.0386186	0	0	H		0.561333	0	0	H		3.9222	1	0	H		21.3833	0	0
0.00998579	1	0	H		0.385523	0	0	H		8.05515	1	1	H		22.5797	1	0
0.0250145	0	0	H		0.126797	0	0	H		12.1168	1	0	H		12.7311	0	0
0.034877	0	0	H		0.0548539	1	0	H		3.52703	0	0	H		10.8616	0	0
0.0552049	0	0	H		0.162688	0	0	H		4.34287	0	0	H		17.1661	0	0
0.0490618	0	0	H		0.151445	0	0	H		4.22815	1	0	H		17.8089	0	0
0.0453837	0	0	H		0.21889	0	0	H		2.87069	1	0	H		11.2444	0	0
0.0140166	0	0	H		0.426556	0	0	H		3.85116	1	0	H		5.16611	0	0
0.0741583	0	0	H		0.0682453	0	0	H		3.10595	0	0	H		8.97057	1	1
0.0118698	1	0	H		0.136536	0	0	H		6.98306	0	0	H		5.88965	0	0
0.0307812	0	0	H		0.22993	0	0	H		5.65518	0	0	H		5.46843	1	0
0.0412823	0	0	H		0.354556	0	0	H		5.36683	0	0	H		7.65379	0	0
0.0997297	1	1	H		0.0111871	0	1	H		10.6125	0	0	H		9.98282	1	0
0.0773154	0	0	H		0.0509233	0	0	H		13.8691	1	0	H		4.43901	0	0
0.0112727	1	0	H		0.0185391	0	0	H		7.01134	1	0	H		14.0875	0	0
0.0378952	0	0	H		0.0703121	0	0	H		4.71058	1	0	H		10.7945	0	0
0.0360532	0	0	H		0.778035	0	0	H		4.69114	1	1	H		5.74353	0	0
0.0112995	0	0	H		0.212246	0	0	H		8.28022	0	0	H		5.99914	0	0
0.0225045	1	0	H		0.251958	0	0	H		9.70514	0	0	H		14.9434	0	0
0.0288886	1	0	H		0.352398	0	0	H		5.06451	0	0	H		5.41246	0	0
0.0275094	1	0	H		0.0397363	0	0	H		10.1572	0	0	H		18.6756	0	0
0.010446	0	0	H		0.00755572	0	0	H		11.261	0	0	H		5.57571	1	1
0.0360611	0	0	H		0.153771	0	0	H		11.0449	0	0	H		5.93383	0	0
0.00378007	0	0	H		0.622235	0	0	H		12.5435	0	1	H		5.84534	0	0
0.0486551	0	0	H		0.191383	0	0	H		6.55844	0	0	H		4.90878	0	0
0.0370066	0	0	H		0.0631219	0	0	H		9.07411	0	0	H		4.6587	0	0
0.0617686	1	0	H		0.201978	0	0	H		14.4705	0	0	H		8.30511	0	0
0.0638288	1	0	H		0.327856	0	0	H		4.04378	0	0	H		6.44164	0	0
0.0999999	1	0	H		0.143569	0	0	H		3.83425	1	1	H		14.0843	0	0
0.013187	0	0	H		0.0781863	1	0	H		6.78592	0	0	H		6.10063	1	0
0.0368399	0	0	H		0.546633	0	0	H		13.1392	0	0	H		4.5554	0	0
0.0649495	0	0	H		0.282418	0	0	H		9.83045	1	1	H		6.11819	0	0
0.0489436	0	1	H		0.377852	0	0	H		7.46251	0	0	H		7.4787	0	0
0.0521461	0	0	H		0.186464	0	0	H		4.94468	0	0	H		6.61227	0	0
0.059109	0	0	H		0.185573	0	0	H		8.17191	1	1	H		6.45883	0	0
0.0200744	0	0	H		0.559949	0	0	H		9.75463	1	1	H		5.54233	0	0
0.0497381	0	0	H		0.303496	0	0	H		5.064	1	1	H		5.68889	0	0
0.015013	0	0	H		0.0665978	0	0	H		10.7434	1	1	H		5.34048	0	0
0.0563907	0	0	H		0.0945913	0	0	H		7.36404	1	0	H		5.74403	1	0
0.0555987	0	0	H		0.168533	0	0	H		10.3996	0	0	H		4.75508	1	0
0.0512483	0	0	H		0.0840543	0	1	H		4.51727	0	0	H		9.41008	0	0
0.0417256	0	0	H		0.0695727	0	0	H		8.3343	0	0	H		6.09355	0	0
0.0807406	0	0	H		0.100409	0	0	H		4.29724	0	0	H		4.66527	0	0
0.0497642	0	0	H		0.394807	0	0	H		4.35852	0	0	H		7.98029	0	0
0.0539466	0	0	H		0.161508	0	0	H		8.60016	0	1	H		5.77947	1	0
0.0866856	0	0	H		0.265611	0	0	H		6.50684	1	0	H		5.60479	0	0
0.0673344	0	0	H		0.764042	0	0	H		4.84223	1	0	H		7.80871	0	0
0.0629428	0	0	H		0.360224	0	0	H		9.44867	1	0	H		5.88836	0	0
0.0777677	0	0	H		0.422773	1	0	H		9.57735	0	0	H		5.32825	0	0
0.0495947	0	0	H		0.18366	0	0	H		6.72915	0	0	H		6.81651	0	0
0.054851	0	0	H		0.322161	0	0	H		5.44789	0	0	H		4.61895	0	0
0.0125614	0	0	H		0.0587428	0	0	H		8.15415	0	0	H		5.1534	1	0
0.0551271	0	0	H		0.357442	0	0	H		12.1444	0	0	H		4.97784	0	0
0.0487355	0	0	H		0.0714828	0	0	H		4.74011	0	0	H		8.50606	0	0
0.0902553	0	0	H		0.191251	0	1	H		10.9979	0	0	H		5.44185	0	0
0.00703488	0	0	H		0.171782	0	0	H		8.1088	1	0	H		11.2712	1	0
0.01564	0	0	H		0.321438	0	1	H		6.10882	0	0	H		4.96999	0	0
0.0391572	0	0	H		0.487926	1	1	H		4.60835	0	0	H		5.12756	0	0
0.0679041	0	0	H		0.223512	0	0	H		11.0995	0	0	H		5.30575	0	0
0.081875	0	0	H		0.399236	0	0	H		11.3682	1	0	H		9.44462	1	0
0.12316	0	0	H		0.0982145	0	1	H		9.43964	0	0	H		5.63627	0	0
0.0833192	0	0	H		0.37985	1	0	H		6.09178	0	0	H		12.1193	0	0
0.0534292	0	1	H		0.15532	0	0	H		4.62829	0	0	H		14.7763	1	0
0.000326205	0	0	H		0.532103	0	0	H		5.266	1	1	H		6.20191	0	0
0.00442647	0	0	H		0.391793	1	0	H		9.04878	1	0	H		8.83508	0	0
0.00563242	0	0	H		0.574661	0	0	H		13.0476	1	0	H		9.38185	0	0
0.055393	0	0	H		0.615932	0	0	H		13.1295	1	0	H		8.24184	0	0
0.0148557	0	0	H		0.343036	0	0	H		15.1642	1	0	H		5.23555	1	0
0.0319817	0	0	H		0.0486028	1	1	H		13.204	0	0	H		7.81063	0	0
0.104962	0	0	H		0.354314	0	1	H		10.4187	0	0	H		8.2982	1	0
0.0299748	0	0	H		0.0567761	0	0	H		14.6363	0	0	H		5.66049	0	0
0.0198215	0	0	H		0.336984	0	0	H		11.2967	1	1	H		6.01175	0	0
0.0407596	0	0	H		0.0690093	0	0	H		8.21791	1	1	H		8.09234	0	0
0.108439	0	0	H		0.0127376	0	0	H		9.10389	1	1	H		7.00109	0	0
0.0330074	0	0	H		0.0452422	0	0	H		8.50358	1	0	H		5.47364	0	0
0.0598313	0	0	H		0.146843	0	0	H		9.15917	0	0	H		4.50664	0	0
0.0249696	0	0	H		0.801902	0	0	H		16.1874	1	0	H		14.5949	0	0
0.0211628	0	0	H		0.0288838	0	0	H		11.2187	0	0	H		4.53527	0	0
0.0165016	0	0	H		0.157092	0	0	H		13.1677	0	0	H		13.2419	0	0
0.131193	0	0	H		0.711736	0	0	H		8.68415	0	0	H		14.5143	0	0
0.0258526	0	0	H		0.562742	0	0	H		7.42	1	0	H		10.4202	1	1
0.0405285	1	0	H		0.491068	0	0	H		6.33569	0	0	H		4.55573	0	0
0.107878	1	0	H		0.0646424	0	0	H		11.5735	0	0	H		5.12986	0	0
0.0828494	1	0	H		0.15019	1	0	H		3.64916	0	0	H		8.43365	0	0
0.0961255	0	0	H		0.273727	0	1	H		9.7796	0	0	H		5.49917	0	0
0.113484	0	0	H		0.116853	0	0	H		8.03437	1	0	H		4.48427	0	0
0.0837048	0	0	H		0.149481	0	1	H		10.1986	0	0	H		6.1686	0	0
0.0976193	0	0	H		0.437318	0	0	H		10.1274	1	0	H		5.87099	0	0
0.0306509	0	0	H		0.422824	0	0	H		5.65216	1	0	H		5.65121	0	0
0.0457916	0	0	H		0.037479	0	0	H		6.75977	0	0	H		4.43212	0	0
0.0102187	0	0	H		0.020651	0	0	H		7.69305	0	0	H		4.7594	0	0
0.0240784	0	0	H		1.01488	0	0	H		7.3999	1	0	H		6.8545	0	0
0.00813853	0	0	H		0.498321	1	1	H		19.2117	1	0	H		5.79957	0	0
0.0015974	0	0	H		0.848015	0	0	H		12.9059	1	0	H		4.46897	0	0
0.0112787	0	0	H		0.0302065	0	0	H		7.83932	0	0	H		7.2654	0	0
0.0572788	1	0	H		0.0897485	0	0	H		4.05072	1	0	H		7.90608	0	0
0.0386122	0	1	H		0.0635774	0	0	H		8.78899	0	0	H		11.8279	0	0
0.0446175	0	1	H		0.0714489	0	0	H		6.01788	1	1	H		4.50886	0	0
0.0465879	1	0	H		0.0614659	0	0	H		6.28416	1	1	H		7.11422	0	0
0.0511351	1	0	H		0.0564859	0	0	H		5.94679	1	1	H		8.13621	0	0
0.0642955	0	0	H		0.00235308	0	0	H		8.03972	1	1	H		7.40738	0	0
0.0694254	1	0	H		0.160404	0	0	H		4.46307	0	0	H		9.72751	0	0
0.0208443	0	0	H		0.0844566	1	1	H		9.89553	1	0	H		6.71163	0	0
0.00794965	0	0	H		1.60034	0	0	H		7.35938	1	0	H		13.8556	1	1
0.0296673	0	0	H		0.010068	0	0	H		9.06788	1	0	H		7.15568	1	0
0.0119037	0	0	H		0.0226493	0	0	H		8.78888	0	0	H		6.06992	0	0
0.0433547	0	0	H		0.102919	1	1	H		10.3523	1	0	H		9.60513	1	0
0.0147223	0	0	H		0.0412126	0	0	H		4.95838	1	0	H		11.8383	0	0
0.013163	0	0	H		0.0224543	0	0	H		5.91089	1	0	H		11.744	0	0
0.0830023	1	0	H		0.0897495	1	0	H		6.2526	0	0	H		9.80556	0	0
0.0596824	1	0	H		0.050402	0	0	H		4.35763	0	0	H		11.0489	0	0
0.0739937	1	0	H		0.193621	0	0	H		4.28744	0	0	H		9.42458	0	0
0.0617332	1	1	H		0.00677643	1	0	H		5.30585	0	0	H		8.39791	0	0
0.0345709	1	1	H		0.152045	0	0	H		6.45604	1	0	H		5.03837	0	0
0.0627164	1	1	H		0.0862916	0	0	H		7.10787	0	0	H		5.11019	0	0
0.0553561	0	0	H		0.130313	1	0	H		9.06517	0	0	H		6.37851	0	0
0.00157296	0	0	H		0.072355	0	0	H		11.9996	0	0	H		5.87531	0	0
0.0354644	0	0	H		0.0168536	1	1	H		14.4254	1	1	H		10.4374	0	0
0.0477571	0	0	H		0.0112271	0	0	H		11.74	0	0	H		12.4728	0	0
0.0576817	0	0	H		0.0663327	0	0	H		7.95976	0	0	H		7.17252	0	0
0.0293526	0	0	H		0.0756636	0	0	H		12.5067	0	0	H		8.41401	1	0
0.0106611	0	0	H		0.0287814	0	0	H		9.23041	0	0	H		11.1954	1	0
0.0485393	0	0	H		0.0861237	0	0	H		8.71696	1	1	H		8.80247	0	0
0.0333372	0	0	H		0.0176903	1	0	H		12.7811	0	0	H		5.37501	0	0
0.132082	0	0	H		0.0254888	0	0	H		8.16155	0	0	H		22.7063	0	0
0.0482335	0	0	H		0.161775	0	0	H		12.7116	1	0	H		9.6355	0	0
0.0348441	0	0	H		0.0403468	0	0	H		10.6913	0	0	H		8.21583	1	1
0.0384985	0	0	H		0.0338621	0	0	H		7.68287	0	0	H		9.07104	0	0
0.0864585	0	0	H		0.0895393	0	0	H		8.64755	0	0	H		8.60021	0	0
0.0726871	0	1	H		0.0151048	0	0	H		10.6838	1	0	H		9.81125	0	0
0.059163	0	1	H		0.124775	0	0	H		1.70872	0	0	H		9.07643	0	0
0.0517417	0	0	H		0.0044162	1	1	H		1.07428	0	0	H		6.36153	0	0
0.0225948	0	0	H		0.0120026	0	0	H		1.31612	0	0	H		11.5797	0	0
0.0319382	0	0	H		0.108157	0	0	H		3.36914	1	0	H		7.1997	0	0
0.0484209	0	0	H		0.0422579	0	0	H		1.93817	0	0	H		13.194	0	0
0.0742312	1	1	H		0.00778252	0	0	H		2.45271	1	0	H		9.85581	0	0
0.0579207	1	1	H		0.0839343	0	0	H		2.67137	1	0	H		10.1443	1	0
0.0622169	1	1	H		0.0580415	0	0	H		2.93035	1	0	H		13.8996	0	0
0.0844325	0	1	H		0.00545279	0	0	H		2.64301	1	1	H		4.55429	0	0
0.0379532	0	1	H		0.0148648	0	0	H		4.18524	0	1	H		4.80807	0	0
0.0589129	0	1	H		0.0232563	0	0	H		2.75236	0	0	H		5.82137	0	0
0.0445249	0	0	H		1.03872	1	1	H		2.59734	1	1	H		8.63586	0	0
0.0286144	0	0	H		0.0495814	0	1	H		5.31031	0	0	H		7.59004	0	0
0.00763223	0	0	H		0.043646	0	0	H		5.93176	1	0	H		7.96179	0	0
0.0275415	0	0	H		0.0127987	0	0	H		4.20847	0	0	H		6.14591	1	0
0.0112548	0	0	H		0.339716	1	0	H		4.04788	1	0	H		4.91544	0	0
0.0516905	0	1	H		0.223634	0	1	H		2.27025	1	0	H		4.95103	0	0
0.10534	0	0	H		0.0113847	0	0	H		2.46238	1	0	H		6.03807	0	0
0.0300376	0	0	H		0.188792	0	0	H		4.16138	1	0	H		4.63883	0	0
0.0735422	0	0	H		0.0530203	0	0	H		2.61083	0	0	H		7.06061	0	0
0.108843	0	0	H		0.0970368	0	0	H		2.1553	0	0	H		6.43095	0	0
0.0149931	0	0	H		0.0258582	0	0	H		2.50227	0	0	H		6.78507	0	0
0.0331117	0	0	H		0.0037354	1	0	H		1.70509	0	0	H		7.14698	0	0
0.0415353	0	0	H		0.3662	0	1	H		3.04901	0	0	H		5.67575	0	0
0.0912205	0	0	H		0.0231651	1	1	H		3.00021	0	0	H		5.15026	0	0
0.0858599	0	1	H		0.0057643	1	0	H		5.41206	1	0	H		4.88712	0	0
0.0515462	1	0	H		0.0194667	0	0	H		5.53872	1	0	H		7.64748	0	0
0.0341982	1	1	H		0.00850952	1	0	H		6.60211	1	0	H		22.5097	0	0
0.0293766	0	0	H		0.141003	0	0	H		5.63613	1	0	H		12.3435	0	0
0.0194731	0	0	H		0.0123714	0	0	H		6.18053	0	0	H		4.48387	1	0
0.0130112	0	0	H		0.0207796	1	1	H		5.45005	0	0	H		10.62	0	0
0.0168535	0	0	H		0.17311	0	0	H		2.62504	0	0	H		9.48631	1	1
0.0379504	0	0	H		0.0194905	0	0	H		8.24133	0	0	H		6.29881	1	0
0.00484977	0	0	H		0.0196793	0	0	H		12.7469	0	0	H		17.4912	0	0
0.0102699	0	0	H		0.155831	0	0	H		16.0304	0	0	H		12.7654	1	0
0.0158522	0	0	H		0.0885043	0	0	H		8.99272	0	1	H		11.0275	0	0
0.00589935	0	0	H		0.50179	0	0	H		3.07719	0	1	H		22.0835	1	0
0.0150209	0	0	H		0.0598889	0	0	H		12.1423	0	0	H		6.01003	1	0
0.0139409	0	0	H		0.197085	0	0	H		14.3914	0	0	H		9.41198	0	0
0.0941254	1	0	H		0.0179507	1	0	H		15.7451	0	1	H		15.547	0	0
0.0614469	1	0	H		0.0916345	0	0	H		18.8827	0	0	H		6.4663	1	0
0.0264833	0	0	H		0.0627069	1	1	H		14.29	0	0	H		14.6559	1	1
0.0751071	0	0	H		0.163173	0	0	H		5.0934	1	1	H		11.8448	1	0
0.0900082	0	0	H		0.0420134	0	0	H		17.1924	0	0	H		9.77501	0	0
0.103439	1	1	H		0.232599	0	0	H		13.2537	0	0	H		10.1848	1	1
0.0494687	0	0	H		0.0145714	1	0	H		13.5532	0	0	H		11.0065	0	0
0.00844196	0	0	H		0.0538122	0	0	H		16.3878	0	0	H		5.3052	1	0
0.0264528	0	0	H		0.048322	1	1	H		8.9055	0	0	H		4.53391	0	0
0.0669969	0	0	H		0.0606217	1	0	H		15.5593	0	0	H		8.47363	0	0
0.0442361	0	0	H		0.0101313	1	1	H		11.0126	0	0	H		7.55666	0	0
0.0125241	0	0	H		0.175877	0	0	H		5.5904	0	0	H		7.45979	0	0
0.0351157	0	0	H		0.0388452	0	0	H		7.00045	0	0	H		6.15914	1	0
0.0754005	1	1	H		0.101258	1	1	H		6.70449	0	0	H		4.9527	1	0
0.0679226	0	0	H		0.0024689	0	0	H		11.6866	0	1	H		5.47128	1	0
0.0403998	0	1	H		0.0490362	0	0	H		7.05487	0	0	H		13.2902	1	0
0.0166496	0	1	H		0.0349295	0	0	H		4.08753	0	1	H		4.70025	0	0
0.0441	1	1	H		0.0227511	0	0	H		10.7309	0	0	H		4.80676	0	0
0.0388084	0	0	H		0.14436	0	0	H		12.4711	0	0	H		4.7069	0	0
0.0438143	0	0	H		0.0235052	0	0	H		9.65269	0	0	H		7.3545	1	0
0.0682866	0	0	H		0.192573	0	0	H		12.5498	1	0	H		4.6845	0	0
0.111814	0	0	H		0.254533	0	1	H		17.8074	0	1	H		8.70871	1	0
0.0616328	0	0	H		0.0136101	0	1	H		14.7755	0	1	H		7.44153	1	0
0.0787361	0	0	H		0.0346422	0	0	H		11.0237	0	0	H		12.3397	0	0
0.0494036	0	0	H		0.0178758	0	0	H		11.2163	1	1	H		5.45028	0	0
0.0374546	0	0	H		0.0708795	0	0	H		10.8998	1	0	H		5.47133	0	0
0.0280943	1	0	H		0.0184306	0	0	H		6.96345	1	0	H		6.2253	1	0
0.0763018	0	0	H		0.021193	0	0	H		9.38428	1	1	H		4.77259	0	0
0.0425607	1	0	H		0.0135354	0	1	H		18.867	0	0	H		5.07972	0	0
0.000140949	0	0	H		0.0181615	1	1	H		12.7558	0	0	H		6.83234	0	0
0.0375373	0	0	H		0.0118578	0	0	H		10.1188	0	0	H		7.93463	0	0
0.05807	0	0	H		0.052658	0	0	H		5.74518	0	0	H		9.33293	0	0
0.0534401	0	0	H		0.0254812	0	0	H		14.5596	0	0	H		5.57745	0	0
0.0237023	1	0	H		0.14372	0	0	H		14.2745	0	0	H		4.71164	0	0
0.0588924	1	0	H		0.0140928	0	0	H		11.446	0	0	H		4.55522	0	0
0.0557789	1	0	H		0.285106	0	0	H		15.7551	0	0	H		4.433	0	0
0.0565471	1	0	H		0.00595338	0	0	H		11.4903	0	0	H		4.54811	0	0
0.0801274	1	0	H		0.0278278	0	0	H		10.8072	0	0	H		8.97277	1	1
0.0113516	1	1	H		0.0770722	1	0	H		11.6451	0	0	H		5.66574	0	0
0.0344295	0	0	H		0.124652	0	0	H		24.0209	1	0	H		7.9164	0	0
0.0380409	0	0	H		0.292051	0	0	H		10.453	1	0	H		5.71975	0	0
0.0127144	0	0	H		0.11169	0	0	H		17.8287	0	0	H		6.62815	0	0
0.0299417	0	1	H		0.000654266	0	0	H		6.07644	1	1	H		6.57757	0	0
0.0907217	0	0	H		0.0554811	0	0	H		8.47018	1	0	H		4.90416	0	0
0.0282286	1	1	H		0.0221283	1	0	H		14.4466	0	0	H		7.17671	0	0
0.0570181	0	0	H		0.0510383	1	0	H		19.9846	0	0	H		8.57216	0	0
0.0181444	1	0	H		0.0323463	0	0	H		13.8392	1	0	H		5.99231	0	0
0.091902	1	0	H		0.0322429	1	0	H		13.4659	1	0	H		6.01512	0	0
0.0860397	0	0	H		0.357913	0	0	H		14.2376	1	0	H		5.07396	0	0
0.0682597	0	0	H		0.100826	0	0	H		8.63018	1	0	H		5.79415	0	0
0.14944	1	1	H		0.0434281	0	0	H		12.6545	0	0	H		4.52487	0	0
0.0637868	0	0	H		0.0114147	0	0	H		7.78336	1	1	H		6.3099	1	1
0.0833769	0	1	H		0.0165961	0	0	H		17.0295	0	1	H		4.49134	1	1
0.0810901	0	0	H		0.00659117	0	0	H		11.4692	0	0	H		7.79667	0	0
0.0116079	0	0	H		0.00696237	1	1	H		14.5858	0	0	H		4.47316	0	0
0.0222398	0	0	H		0.195243	0	1	H		7.43061	0	0	H		5.41489	0	0
0.00719184	0	0	H		0.0238627	0	0	H		9.21597	0	0	H		4.95923	0	0
0.0245263	0	0	H		0.0549453	0	0	H		7.45599	0	0	H		4.50373	0	0
0.0222267	0	0	H		0.348926	0	0	H		12.3649	0	0	H		7.51246	0	0
0.0728735	1	0	H		0.0485739	0	0	H		10.6551	0	0	H		9.01603	1	0
0.0591162	0	0	H		0.0449737	0	0	H		12.6383	0	0	H		5.77335	0	0
0.0123909	1	0	H		0.00257148	1	0	H		16.6747	0	0	H		9.30045	0	0
0.0218645	1	0	H		0.0233148	0	1	H		7.59519	0	0	H		8.66862	1	0
0.00214869	1	0	H		0.0423633	0	1	H		7.47111	0	0	H		7.42777	0	0
0.0413362	1	1	H		0.0456393	0	1	H		12.4345	0	0	H		7.87995	0	0
0.0273955	0	0	H		0.000755162	0	0	H		10.0831	0	0	H		10.9144	0	0
0.0991537	0	0	H		0.00390534	1	0	H		8.294	0	0	H		7.67657	0	0
0.0683132	0	1	H		0.00232425	0	0	H		8.12733	0	0	H		5.96619	1	0
0.122762	0	1	H		0.0240406	0	0	H		12.8913	0	0	H		5.03248	1	0
0.0300617	0	0	H		0.189742	0	1	H		9.86891	0	0	H		5.68792	0	0
0.0399801	0	0	H		0.0386369	0	1	H		5.78104	0	0	H		4.60455	0	0
0.0340886	0	0	H		0.00285475	0	0	H		3.53252	0	0	H		11.053	0	0
0.122906	0	1	H		0.0362889	0	0	H		2.12968	0	0	H		4.81041	0	0
0.0359833	0	0	H		0.00576229	0	0	H		4.66306	0	0	H		7.41109	0	0
0.0990487	0	0	H		0.0578075	0	0	H		3.12898	1	0	H		5.54818	0	0
0.047643	0	0	H		0.0913237	0	0	H		2.44387	0	0	H		9.35262	0	0
0.0619889	0	0	H		0.0213148	0	0	H		2.92485	0	0	H		9.50899	0	0
0.00888624	0	0	H		0.0148888	0	0	H		6.11821	0	0	H		4.54062	0	0
0.236073	0	1	H		0.307414	1	0	H		5.29801	1	0	H		9.15403	1	0
0.112705	0	0	H		0.0115788	1	0	H		1.91319	1	0	H		5.48024	0	0
0.0824594	0	0	H		0.0120128	0	0	H		3.75118	0	0	H		21.5279	1	0
0.111576	0	0	H		0.0675362	0	0	H		5.34011	0	0	H		4.60044	0	0
0.0396371	0	0	H		0.0997822	0	0	H		4.61892	1	0	H		5.88742	0	0
0.0716488	0	0	H		0.0413934	1	0	H		3.21587	0	0	H		5.85261	0	0
0.0604832	0	0	H		0.0390834	0	0	H		6.96183	0	0	H		10.0534	1	0
0.105934	0	1	H		0.523287	1	1	H		8.05347	0	0	H		7.09988	0	0
0.138015	0	0	H		0.361898	0	0	H		10.588	0	0	H		6.1422	0	0
0.0741438	0	0	H		0.357408	0	0	H		7.6507	0	0	H		4.84607	1	0
0.0272326	0	0	H		0.129559	0	0	H		8.26847	1	0	H		6.18532	0	0
0.0206109	0	0	H		0.00756218	0	0	H		7.86165	0	0	H		5.39303	0	0
0.0314388	0	0	H		0.0157881	0	0	H		9.09668	0	0	H		6.63514	0	0
0.0446303	0	0	H		0.00506884	0	0	H		13.3037	0	0	H		7.19837	0	0
0.0128966	0	0	H		0.0730654	0	0	H		5.39067	0	0	H		6.17012	0	0
0.0256196	0	0	H		0.0398851	0	1	H		13.8988	1	0	H		4.71234	0	0
0.156082	1	1	H		0.0676752	0	0	H		12.098	1	1	H		8.67156	0	0
0.0338485	1	0	H		0.0451703	0	1	H		7.81875	0	0	H		8.74984	0	0
0.0289131	0	0	H		0.00538982	0	0	H		8.26259	0	0	H		9.17797	0	0
0.0136541	0	0	H		0.0170933	0	0	H		10.7452	1	0	H		6.3962	0	0
0.0455198	1	0	H		0.0346434	1	1	H		7.74021	1	0	H		5.65711	0	0
0.0131259	0	0	H		0.0139812	1	0	H		9.59778	0	0	H		7.01861	0	0
0.0579286	0	0	H		0.0126349	1	0	H		7.06655	0	0	H		5.67217	0	0
0.0183183	1	0	H		0.0113696	1	0	H		10.8687	1	0	H		6.40918	0	0
0.0476688	0	0	H		0.298529	0	0	H		15.513	1	1	H		5.89209	0	0
0.0194108	0	0	H		0.175724	0	0	H		7.4696	0	0	H		5.83354	1	1
0.0523241	0	0	H		0.334006	0	0	H		6.97881	1	0	H		7.18156	0	0
0.0117197	0	0	H		0.112918	0	0	H		4.58495	0	0	H		5.01624	0	0
0.0243119	0	0	H		0.073657	0	0	H		7.35218	1	1	H		5.58217	0	0
0.0537675	0	0	H		0.122911	0	0	H		8.95182	1	0	H		4.47273	1	0
0.0087941	0	0	H		0.427595	0	0	H		8.49972	1	0	H		5.00672	0	0
0.0322977	0	0	H		0.0337483	0	0	H		11.0238	1	0	H		5.46578	0	0
0.035821	1	1	H		0.301688	0	0	H		8.62685	0	0	H		6.00655	0	0
0.0418217	1	0	H		0.0293581	0	0	H		7.51019	1	0	H		4.58748	0	0
0.0213653	1	0	H		0.138807	0	0	H		7.5394	1	0	H		4.53331	0	0
0.0499419	1	0	H		0.729304	1	0	H		3.09143	1	0	H		4.55137	1	0
0.0212127	1	0	H		0.157265	0	0	H		6.80994	1	0	H		4.62863	0	0
0.0271809	1	0	H		0.390831	1	0	H		9.76834	1	0	H		6.43788	1	1
0.0614045	1	0	H		0.101075	0	0	H		11.5346	0	0	H		5.64019	0	0
0.0334993	1	0	H		0.0606143	0	0	H		7.07341	0	0	H		8.83134	0	0
0.022183	0	0	H		0.0525166	0	0	H		5.57122	0	0	H		6.05381	0	0
0.00909827	0	0	H		0.0182533	0	0	H		11.2371	0	0	H		8.88814	0	1
0.0541415	0	0	H		0.0090652	0	0	H		8.06178	1	0	H		4.71467	0	0
0.0500664	0	0	H		0.0741566	0	1	H		3.59663	1	0	H		7.25011	0	1
0.0222461	0	0	H		0.030519	0	0	H		7.80366	1	0	H		6.46982	0	1
0.0365087	0	0	H		0.0547969	0	0	H		9.99941	1	0	H		4.97022	0	0
0.130805	0	0	H		0.0631915	1	0	H		5.77344	1	0	H		7.67239	0	0
0.0812659	0	0	H		0.0380408	0	0	H		7.51495	1	1	H		8.18396	0	0
0.151757	0	0	H		0.00901863	1	0	H		4.90132	1	1	H		5.67794	0	0
0.156182	1	1	H		0.0569321	0	0	H		10.5069	0	0	H		4.71617	1	1
0.0442692	0	0	H		0.188739	1	0	H		8.1273	1	0	H		5.75557	1	0
0.0350922	0	0	H		0.0136878	1	1	H		12.1821	0	0	H		5.07611	1	0
0.0949325	0	0	H		0.016507	0	0	H		10.6625	1	0	H		8.36038	1	0
0.0911972	1	0	H		0.221154	0	0	H		8.97429	1	0	H		4.8962	0	0
0.0374145	0	0	H		0.0757287	0	0	H		9.24858	0	0	H		6.86993	1	0
0.0358647	0	0	H		0.0424726	0	0	H		9.55091	0	0	H		5.83625	0	0
0.0235936	0	0	H		0.0192432	0	0	H		12.285	0	0	H		27.4838	0	0
0.02131	0	0	H		0.0549502	0	0	H		8.44448	0	0	H		5.14486	1	0
0.0262396	0	0	H		0.0334764	0	0	H		14.8489	0	0	H		7.18846	0	0
0.0377846	0	0	H		0.0425739	1	0	H		11.1221	0	0	H		7.14304	0	0
0.0527187	0	0	H		0.0489257	0	0	H		6.72398	0	0	H		17.0632	1	1
0.0527907	0	0	H		0.014775	1	1	H		15.9295	0	0	H		4.73932	0	0
0.0468763	0	0	H		0.0613566	0	0	H		6.79473	0	0	H		26.0231	1	0
0.0470347	1	0	H		0.0665492	1	1	H		6.63056	0	1	H		27.8239	0	0
0.0142126	1	0	H		0.0349735	0	0	H		13.9741	0	0	H		6.19977	1	0
0.00925921	1	0	H		0.00554083	0	0	H		4.46576	0	1	H		22.5345	1	0
0.0105141	0	0	H		0.187576	0	0	H		5.37765	0	0	H		33.157	1	0
0.0466592	0	1	H		0.00422647	0	0	H		5.18368	0	0	H		38.0454	1	0
0.0356712	0	0	H		0.0105057	0	1	H		6.78173	0	1	H		10.3672	1	0
0.0174953	0	0	H		0.00502517	0	0	H		7.51849	0	0	H		6.62074	1	0
0.00939471	0	0	H		0.0157857	0	0	H		13.8989	0	0	H		5.30374	1	0
0.0448758	0	0	H		0.369934	0	0	H		9.70412	0	0	H		24.1839	1	1
0.0524409	0	1	H		0.194884	0	0	H		8.09439	0	0	H		18.4835	1	1
0.0280887	0	0	H		0.152186	0	0	H		12.6922	0	0	H		7.22669	1	0
0.00920036	0	0	H		0.296203	0	0	H		8.36443	0	0	H		7.63988	1	0
0.0219498	0	0	H		0.00877685	0	0	H		8.66753	0	0	H		24.27	1	0
0.0208256	0	0	H		0.0149843	0	0	H		3.52571	0	0	H		9.68519	0	0
0.000484206	0	0	H		0.0426157	0	0	H		4.87482	0	1	H		14.2617	1	0
0.0158341	0	0	H		0.00497633	1	0	H		4.08125	1	1	H		4.71736	0	0
0.0217174	0	0	H		0.00520489	0	1	H		4.16612	1	1	H		15.9271	1	0
0.0168404	0	0	H		0.29737	0	0	H		6.56747	0	0	H		7.47587	1	0
0.0693497	0	1	H		0.00588552	0	0	H		4.02625	1	0	H		8.72614	0	0
0.0342389	0	0	H		0.0155944	0	0	H		5.61852	1	0	H		25.2353	1	0
0.0435266	0	0	H		0.00545002	0	0	H		7.98963	1	0	H		5.14994	1	0
0.0258965	0	0	H		0.119166	0	0	H		7.1966	1	1	H		13.3029	0	0
0.0214076	0	0	H		0.133523	0	0	H		9.60896	1	0	H		12.3821	1	0
0.0325833	0	0	H		0.0981975	0	0	H		12.0342	1	0	H		17.1587	0	0
0.0578813	0	0	H		0.153694	0	0	H		6.64066	0	0	H		12.6843	1	0
0.0835191	0	0	H		0.00366398	0	0	H		7.26485	0	0	H		13.7443	0	0
0.0636129	0	1	H		0.0353178	1	0	H		6.41048	0	0	H		5.65161	0	0
0.0469234	0	0	H		0.104559	1	0	H		17.0953	0	1	H		13.3572	0	1
0.127965	1	1	H		0.0698449	0	0	H		15.085	0	0	H		8.58191	0	0
0.0607976	1	1	H		0.0279669	0	0	H		12.2424	0	1	H		4.593	0	0
0.0598144	0	1	H		0.0153509	0	0	H		7.91944	0	0	H		5.13695	0	0
0.0630471	0	0	H		0.0133187	1	1	H		14.1115	1	1	H		4.59387	1	0
0.043647	0	0	H		0.0108441	0	0	H		6.89213	0	0	H		6.9417	1	1
0.0463221	1	0	H		0.0324997	1	0	H		11.3316	1	0	H		4.60298	0	0
0.11926	1	0	H		0.00478439	1	1	H		4.79435	0	0	H		4.75729	0	0
0.111429	0	0	H		0.517253	0	0	H		7.42571	0	1	H		7.9014	0	0
0.0508677	0	0	H		0.0099257	0	0	H		8.91468	0	0	H		10.149	1	0
0.0420858	0	0	H		0.013268	0	0	H		9.20745	1	0	H		5.53532	0	0
0.00519427	0	0	H		0.0252681	1	1	H		9.51027	0	0	H		6.30037	0	0
0.102123	0	1	H		0.00322058	1	0	H		7.64745	0	0	H		6.8353	0	0
0.0462071	0	0	H		0.00554829	1	1	H		7.8114	0	0	H		5.59608	1	0
0.0104739	0	0	H		0.00697905	1	1	H		4.39585	0	0	H		6.13912	0	0
0.0574642	0	0	H		0.0851568	1	0	H		11.5322	0	0	H		5.33756	0	0
0.0374565	1	0	H		0.00796365	1	0	H		4.25015	0	0	H		4.69396	1	0
0.0283056	0	0	H		0.126856	1	0	H		3.51661	1	0	H		5.40035	0	0
0.0251526	0	0	H		0.0881205	1	0	H		6.6468	1	0	H		5.82861	0	0
0.123803	1	0	H		0.054	1	0	H		5.40414	1	0	H		9.12894	1	0
0.0326697	0	0	H		0.653571	0	0	H		8.41912	0	0	H		13.6438	1	0
0.111161	0	0	H		0.00596464	0	0	H		6.40528	0	0	H		4.94825	0	0
0.0527853	1	1	H		0.0279019	0	0	H		3.87597	0	0	H		9.23507	1	0
0.013906	0	1	H		0.117037	0	1	H		10.0685	0	0	H		4.80754	0	0
0.0374256	1	1	H		0.0102308	0	0	H		11.4708	0	0	H		4.47956	1	0
0.0735683	0	0	H		0.0625774	1	1	H		8.74632	0	0	H		8.58756	1	0
0.0404955	0	0	H		0.0490876	0	0	H		6.1427	0	0	H		8.44652	0	0
0.00978498	0	0	H		0.158979	0	0	H		10.2875	0	0	H		5.58883	1	0
0.0223872	0	0	H		0.0135108	0	0	H		9.36461	0	0	H		4.84874	0	0
0.0911431	0	0	H		0.0802326	0	1	H		7.93158	0	0	H		7.43551	0	0
0.00850045	0	0	H		0.0052319	0	0	H		12.6132	0	0	H		5.28342	0	0
0.101102	0	0	H		0.080987	0	0	H		10.4738	0	0	H		6.0167	0	0
0.181163	0	0	H		0.0184259	0	0	H		7.85101	1	0	H		5.85906	0	0
0.0417461	0	0	H		0.0432505	0	0	H		6.59516	0	0	H		8.0585	0	0
0.170317	0	1	H		0.0534161	0	0	H		5.49058	0	0	H		4.58453	0	0
0.011605	0	0	H		0.027048	0	0	H		4.07633	0	0	H		7.58802	0	0
0.0325231	0	0	H		0.0661354	0	0	H		6.02435	1	0	H		4.55027	0	0
0.0487306	0	0	H		0.0108044	0	0	H		8.68105	1	0	H		7.94208	0	0
0.0547312	0	0	H		0.00893237	1	1	H		6.2313	1	0	H		6.19813	1	0
0.0544945	0	0	H		0.331177	0	0	H		9.52812	1	0	H		6.00726	0	0
0.00852017	0	0	H		0.0607901	0	0	H		10.3408	1	0	H		4.69391	0	0
0.0736704	0	0	H		2.02919	0	1	H		6.45206	1	0	H		4.70402	0	0
0.0226423	0	0	H		0.0362368	0	1	H		8.03841	1	1	H		5.70175	0	0
0.0525161	0	0	H		0.115898	0	0	H		9.66267	0	0	H		8.5317	1	0
0.10182	0	1	H		0.0494472	0	0	H		5.93818	0	0	H		7.28928	0	0
0.0425004	0	0	H		0.0382855	1	1	H		9.10523	0	0	H		8.17217	0	0
0.0164493	0	0	H		0.0381089	1	0	H		2.63002	0	0	H		9.62054	1	0
0.0629183	0	1	H		0.00314516	0	0	H		3.39081	0	0	H		6.93507	1	0
0.111192	0	0	H		0.0193946	0	0	H		2.23916	1	0	H		8.24932	0	0
0.031859	0	1	H		0.143535	0	0	H		7.77244	1	0	H		7.2797	0	0
0.0983586	0	0	H		0.200599	0	0	H		4.29214	0	0	H		9.71808	0	0
0.0777755	0	0	H		0.188897	0	0	H		11.9119	0	0	H		7.92129	0	0
0.0244662	0	0	H		0.491142	1	0	H		9.5848	0	1	H		8.31008	0	0
0.0688504	1	0	H		0.1236	0	0	H		8.25906	0	0	H		5.9126	0	0
0.0469007	1	1	H		0.229455	0	0	H		4.40038	0	0	H		7.41196	1	0
0.0404079	0	1	H		0.451548	0	0	H		11.1782	0	0	H		5.21865	1	0
0.0375463	1	1	H		0.94603	0	0	H		5.69611	0	0	H		7.43457	0	0
0.0877786	0	1	H		0.07062	0	0	H		5.43968	0	0	H		4.9117	0	0
0.0453754	0	1	H		0.0468095	1	1	H		5.31713	0	0	H		5.01576	0	0
0.146106	1	1	H		0.0167878	0	1	H		3.6025	1	1	H		6.15296	0	0
0.0353699	0	0	H		0.0524196	0	0	H		2.70986	0	0	H		6.47302	0	0
[truncated: 34,991 more rows]

## Sheet: figs7
figs7
Bin	Prop._SNPs	Prop._h2	Prop._h2_std_error	Enrichment	Enrichment_std_error	Enrichment_p	Cell	Model
1st	0.00153947	0.283842	0.0770563	184.377	50.0539	0.000328115	FR	DN
[truncated: 25 more rows]

## Sheet: figs8
figs8
[truncated: 44 more rows]

[truncated: 7 more sheets: figs13, figs15, figs23a, figs23b, figs24, figs26, Clinical Data]
